# Supplementary material for: Expression profiling of human glial precursors
Source: BMC Dev Biol. 2008 Oct 23;8:102. doi: 10.1186/1471-213X-8-102 (PMC2579429; doi:10.1186/1471-213X-8-102)
Supplement: Additional file 1 — Gene expression of all samples included in this study. [file 1471-213X-8-102-S1.zip]

Archive with 1 entries (1 files):
- Supplementary File 1_Campanelli et al_11-30-07.xls
