# Supplementary material for: Expression profiling of human glial precursors
Source: BMC Dev Biol. 2008 Oct 23;8:102. doi: 10.1186/1471-213X-8-102 (PMC2579429; doi:10.1186/1471-213X-8-102)
Supplement: Additional file 1 — Gene expression of all samples included in this study. [file 1471-213X-8-102-S1.zip › Supplementary File 1_Campanelli et al_11-30-07.xls]

## Sheet: Gene_Profile
TargetID	Accession	Symbol	Definition	Synonym	NE060309 NCAM+	Detection-NE060309 NCAM+	NE060310 NCAM+	Detection-NE060310 NCAM+	NE09_10_Ave	AE060609-93 A2B5+	Detection-AE060609-93 A2B5+	AE060617 A2B5+	Detection-AE060617 A2B5+	AE060307 A2B5+	Detection-AE060307 A2B5+	AE07_17_Ave	NAE050427 A2B5+Ncam-	Detection-NAE050427 A2B5+Ncam-	NAE060615 A2B5+Ncam-	Detection-NAE060615 A2B5+Ncam-	NAE_Ave	HOPC	Detection-HOPC	HOPC (rep)	Detection-HOPC (rep)	HOPC_Ave	WB-Neurosphere	Detection-WB-Neurosphere	FB-Neurosphere	Detection-FB-Neurosphere	WB_FB_Ave	SM060310	Detection-SM060310	hAPC(May05)	Detection-hAPC(May05)	hAPC(May05 rep)	Detection-hAPC(May05 rep)	hAPC(Dec05)	Detection-hAPC(Dec05)	APC_May_Ave	hAST line	Detection-hAST line	hSC line	Detection-hSC line
GI_10047089-S	NM_014332.1	SMPX	Homo sapiens small muscle protein, X-linked (SMPX), mRNA.		-8.7	0.205161	-14.9	0.109677	-11.8	12.2	0.860645	-1	0.477419	-4.5	0.378065	-2.75	-15	0.117419	-16.6	0.0903226	-15.8	-4.6	0.38497	-2.9	0.431114	-3.75	-11.3	0.181935	15.4	0.877419	2.05	-13	0.148387	-32.8	0.0342782	-26.7	0.224786	-9.3	0.304516	-29.75	-9.7	0.220645	-12.7	0.230968
GI_10047091-S	NM_013259.1	NP25	Homo sapiens neuronal protein (NP25), mRNA.	NP22	1862.1	1	3802.3	1	2832.2	3082.2	1	3831.3	1	4822.5	1	4326.9	634	1	1071.2	1	852.6	7441.4	1	6736.2	1	7088.8	1949.9	1	2289.7	1	2119.8	3451.3	1	191	0.986157	171.5	0.976928	33.9	0.96129	181.25	126.8	0.99871	155.7	0.99871
GI_10047093-S	NM_016299.1	HSP70-4	Homo sapiens likely ortholog of mouse heat shock protein, 70 kDa 4 (HSP70-4), mRNA.		462.5	1	406.9	1	434.7	426.1	1	452.3	1	203.4	1	327.85	369.2	1	508.8	1	439	852.4	1	981.9	1	917.15	564.4	1	465.9	1	515.15	322.8	1	396.1	0.996704	323.7	0.990771	366.4	1	359.9	612.3	1	835	1
GI_10047099-S	NM_016303.1	LOC51186	Homo sapiens pp21 homolog (LOC51186), mRNA.		276.8	1	166.4	1	221.6	388.7	1	205.1	1	248.9	1	227	403.4	1	419.6	1	411.5	186.9	0.997363	208.2	0.997363	197.55	332.4	1	495.4	1	413.9	182.5	1	571.3	0.996704	485.1	0.994067	776.3	1	528.2	808.9	1	1048.9	1
GI_10047103-S	NM_016305.1	SS18L2	Homo sapiens synovial sarcoma translocation gene on chromosome 18-like 2 (SS18L2), mRNA.	KIAA-iso	1694.7	1	1288.9	1	1491.8	2010.8	1	1470.8	1	1383.3	1	1427.05	1405.6	1	1748.5	1	1577.05	3287.5	1	2976.3	1	3131.9	1754	1	1331.5	1	1542.75	901.4	1	2286.3	1	2180	1	2746.6	1	2233.15	2315.5	1	2834.9	1
GI_10047105-S	NM_016352.1	CPA4	Homo sapiens carboxypeptidase A4 (CPA4), mRNA.	CPA3	13.7	0.907097	-8	0.258065	2.85	5.2	0.691613	1.4	0.565161	4.1	0.637419	2.75	-5.6	0.310968	-8.1	0.267097	-6.85	18.3	0.914964	16	0.908372	17.15	3	0.628387	-0.4	0.510968	1.3	-2.5	0.420645	786.6	0.998682	796.9	0.996704	936.6	1	791.75	2101	1	2807.3	1
GI_10047121-S	NM_018843.1	MCFP	Homo sapiens mitochondrial carrier family protein (MCFP), mRNA.		-2.9	0.39871	-2.8	0.419355	-2.85	3.4	0.629677	-1.1	0.477419	4.5	0.642581	1.7	-7.8	0.258065	10.3	0.792258	1.25	-10.2	0.189189	-6.8	0.264338	-8.5	-13	0.149677	5	0.682581	-4	4.1	0.632258	-24.1	0.136454	-35.8	0.063942	7.1	0.654194	-29.95	5.7	0.676129	8.7	0.723871
GI_10047123-S	NM_018845.1	LOC55974	Homo sapiens stromal cell protein (LOC55974), mRNA.	SCP	87.6	1	53.7	0.99871	70.65	80.7	1	62.6	0.997419	36.3	0.997419	49.45	51.1	1	123.6	1	87.35	47.6	0.981543	40.1	0.982861	43.85	142.2	0.996129	128.1	0.997419	135.15	51.8	0.99871	581.9	0.996704	564.8	0.994726	602.8	1	573.35	454.2	1	660.8	1
GI_10047133-A	NM_020140.1	EB-1	Homo sapiens E2a-Pbx1-associated protein (EB-1), mRNA.	AIDA;MGC26087	60.5	0.99871	42.2	0.993548	51.35	83.9	1	48.8	0.990968	40	0.99871	44.4	40.7	0.994839	74.6	1	57.65	62.9	0.987475	81.4	0.993408	72.15	196.8	1	110.8	0.996129	153.8	24.2	0.962581	38	0.886618	30.6	0.836519	-9.7	0.299355	34.3	-15.1	0.134194	-3.2	0.433548
GI_10047133-I	NM_020140.1	EB-1	Homo sapiens E2a-Pbx1-associated protein (EB-1), mRNA.	AIDA;MGC26087	3.3	0.614194	7	0.713548	5.15	13.5	0.877419	8.6	0.743226	3.8	0.623226	6.2	6.5	0.696774	8.1	0.744516	7.3	18.3	0.914964	5.8	0.754779	12.05	-4.1	0.4	8.1	0.754839	2	13.7	0.863226	0.5	0.655241	-6.8	0.596572	1.3	0.535484	-3.15	16.8	0.890323	3.1	0.594839
GI_10092578-S	NM_002217.1	ITIH3	Homo sapiens pre-alpha (globulin) inhibitor, H3 polypeptide (ITIH3), mRNA.	H3P	-2.3	0.420645	-2.5	0.427097	-2.4	-5.9	0.310968	-11.6	0.205161	-12.1	0.167742	-11.85	-8.6	0.234839	-8.6	0.252903	-8.6	-8.8	0.230719	4.8	0.725115	-2	-11.3	0.180645	-5.3	0.345806	-8.3	2.5	0.574194	5.7	0.731707	8	0.735003	1.4	0.538065	6.85	39.2	0.990968	12.7	0.803871
GI_10092585-S	NM_007345.1	ZNF236	Homo sapiens zinc finger protein 236 (ZNF236), mRNA.	ZNF236A;ZNF236B	67.7	1	80.5	1	74.1	75.6	0.99871	81.7	0.99871	75.1	1	78.4	69.2	1	83.2	1	76.2	85.6	0.993408	73.8	0.99209	79.7	61.4	0.989677	78.3	0.993548	69.85	73.4	1	45.3	0.907053	16.2	0.784443	70	0.996129	30.75	101.5	0.99871	118.5	0.99871
GI_10092596-S	NM_020533.1	MCOLN1	Homo sapiens mucolipin 1 (MCOLN1), mRNA.	ML4;MLIV	149	1	126.7	1	137.85	195.7	1	199.6	1	150.5	1	175.05	121	1	224.9	1	172.95	136	0.996045	124.7	0.996045	130.35	286.4	1	386.8	1	336.6	69.4	0.99871	360.1	0.995386	351	0.99209	523.6	1	355.55	358.8	1	565.7	1
GI_10092600-S	NM_003760.2	EIF4G3	Homo sapiens eukaryotic translation initiation factor 4 gamma, 3 (EIF4G3), mRNA.	eIF4GII	798.6	1	776.3	1	787.45	967.3	1	860.9	1	630.8	1	745.85	643.7	1	1067.8	1	855.75	1190.1	1	1215.2	1	1202.65	1298.5	1	1005.5	1	1152	627.3	1	1940.9	1	1679.8	1	1820	1	1810.35	814.8	1	1015.1	1
GI_10092602-S	NM_006093.2	PRG3	Homo sapiens proteoglycan 3 (PRG3), mRNA.	MBPH	4.9	0.665806	5.9	0.682581	5.4	10.5	0.829677	-7.1	0.294194	6.5	0.704516	-0.3	-10.3	0.2	0.2	0.499355	-5.05	4.8	0.69677	-9.2	0.187212	-2.2	0.8	0.562581	2	0.60129	1.4	-1.9	0.437419	52.3	0.922215	40.1	0.869479	-2	0.463226	46.2	-14.1	0.148387	-0.7	0.489032
GI_10092603-S	NM_020527.1	C10orf1	Homo sapiens chromosome 10 open reading frame 1 (C10orf1), mRNA.	HUG1	-0.6	0.465806	0	0.499355	-0.3	-3.9	0.370323	-13.3	0.166452	-9.4	0.221935	-11.35	20	0.938065	1.2	0.532903	10.6	24.2	0.94265	17	0.916282	20.6	7.5	0.740645	4.8	0.676129	6.15	6.9	0.712258	51.2	0.919578	39	0.867502	16.5	0.832258	45.1	8.7	0.750968	-14.6	0.189677
GI_10092611-A	NM_016326.2	CKLF	Homo sapiens chemokine-like factor (CKLF), transcript variant 3, mRNA.	C32;CKLF1;CKLF2;CKLF3;CKLF4;UCK-1;HSPC224	273.5	1	112.1	1	192.8	335.7	1	130	1	97.4	1	113.7	250.7	1	397	1	323.85	253.6	1	222.2	0.997363	237.9	609.8	1	328.4	1	469.1	59	0.99871	284.8	0.99143	304.6	0.990112	774.5	1	294.7	1124.7	1	1601	1
GI_10092616-S	NM_020528.1	PCBP3	Homo sapiens poly(rC) binding protein 3 (PCBP3), mRNA.	ALPHA-CP3	28.7	0.996129	67.6	0.99871	48.15	12	0.855484	59.9	0.996129	25.6	0.972903	42.75	-2.6	0.402581	18	0.923871	7.7	67.8	0.988134	52.8	0.987475	60.3	16.9	0.889032	7.4	0.740645	12.15	74.1	1	734.6	0.998682	771.3	0.996704	932.6	1	752.95	20.6	0.931613	205.3	0.99871
GI_10092618-S	NM_020529.1	NFKBIA	Homo sapiens nuclear factor of kappa light polypeptide gene enhancer in B-cells inhibitor, alpha (NFKBIA), mRNA.	IKBA;MAD-3;NFKBI	270.1	1	586.2	1	428.15	408.7	1	618.5	1	471.7	1	545.1	234.7	1	344.3	1	289.5	2450.4	1	2125.9	1	2288.15	1085.3	1	396.8	1	741.05	577.5	1	1941.5	1	1627.5	1	2612.5	1	1784.5	3516.3	1	5376.8	1
GI_10092638-S	NM_016441.1	CRIM1	Homo sapiens cysteine-rich motor neuron 1 (CRIM1), mRNA.		87.2	1	42.5	0.993548	64.85	136	1	47.5	0.990968	56.4	1	51.95	122	1	185.2	1	153.6	83.3	0.99209	76.7	0.99209	80	171.8	0.997419	139.9	0.997419	155.85	33.6	0.992258	311.1	0.99209	297.5	0.990112	421.4	1	304.3	838.6	1	837.4	1
GI_10092658-S	NM_019108.1	FLJ12886	Homo sapiens hypothetical protein FLJ12886 (FLJ12886), mRNA.	F17127_1;DKFZp564H1322	9.1	0.8	22.9	0.954839	16	9.1	0.796129	21.4	0.925161	1	0.541935	11.2	13.1	0.843871	33.2	0.988387	23.15	19.5	0.920237	11.1	0.858932	15.3	67.1	0.990968	84.2	0.994839	75.65	14.9	0.88129	-7.2	0.522742	-8.2	0.580751	87.5	0.99871	-7.7	42.6	0.994839	76	0.99871
GI_10092668-S	NM_019897.1	OR2S2	Homo sapiens olfactory receptor, family 2, subfamily S, member 2 (OR2S2), mRNA.	OST715	-1.6	0.44	11.5	0.824516	4.95	-0.4	0.492903	4.2	0.646452	2.8	0.59871	3.5	-7.2	0.269677	5.7	0.669677	-0.75	1.7	0.605142	12.8	0.881345	7.25	-1.1	0.509677	18.6	0.905806	8.75	-5.5	0.335484	34	0.879367	37.3	0.861569	-21.8	0.112258	35.65	-13.6	0.150968	-6.3	0.366452
GI_10092672-S	NM_020313.1	LOC57019	Homo sapiens hypothetical protein LOC57019 (LOC57019), mRNA.		530.6	1	395.6	1	463.1	666.5	1	446.7	1	321	1	383.85	425.2	1	672.8	1	549	601.2	1	638.6	1	619.9	516.2	1	664.5	1	590.35	326.2	1	812.1	0.998682	722	0.996704	1098.8	1	767.05	804.6	1	1009.6	1
GI_10092690-S	NM_014428.1	TJP3	Homo sapiens tight junction protein 3 (zona occludens 3) (TJP3), mRNA.	ZO-3	-0.1	0.483871	-3.7	0.385806	-1.9	5.9	0.712258	9	0.748387	-9.5	0.220645	-0.25	-5.1	0.32129	-6.8	0.307097	-5.95	14.9	0.880686	12.6	0.878708	13.75	21	0.930323	15.7	0.88129	18.35	1.1	0.536774	-1.1	0.632169	16.7	0.786421	64.2	0.996129	7.8	12.7	0.837419	31.9	0.963871
GI_10190657-S	NM_018722.1	HSA404617	Homo sapiens BWRT protein (HSA404617), mRNA.	KCNQ1DN	3.1	0.609032	-4.9	0.35871	-0.9	-3.3	0.388387	-2.8	0.425806	-8.5	0.246452	-5.65	8.4	0.754839	-9.7	0.224516	-0.65	6.6	0.74555	1.3	0.594595	3.95	10.4	0.789677	1.1	0.576774	5.75	-4.5	0.363871	3.3	0.700725	2.5	0.697429	17.7	0.842581	2.9	11	0.80129	-4.4	0.403871
GI_10190665-I	NM_020632.1	ATP6V0A4	Homo sapiens ATPase, H+ transporting, lysosomal V0 subunit a isoform 4 (ATP6V0A4), transcript variant 1, mRNA.	a4;Stv1;VPP2;Vph1;RTA1C;RTADR;ATP6N2;RDRTA2;ATP6N1B	-7.9	0.236129	-3.4	0.39871	-5.65	-5.9	0.312258	-2	0.451613	8.2	0.747097	3.1	21.7	0.952258	4.3	0.630968	13	37.7	0.971655	21.8	0.947264	29.75	5.7	0.701935	5.5	0.695484	5.6	1.9	0.56	43.1	0.90178	20.3	0.801582	12.1	0.754839	31.7	19.2	0.917419	18.2	0.869677
GI_10190669-S	NM_020634.1	GDF3	Homo sapiens growth differentiation factor 3 (GDF3), mRNA.		-9	0.194839	2.9	0.602581	-3.05	11.6	0.852903	8.7	0.745806	-13.4	0.148387	-2.35	12.5	0.834839	-5	0.350968	3.75	3.4	0.657218	2.4	0.638102	2.9	-0.7	0.526452	1.8	0.594839	0.55	20.6	0.944516	-8.8	0.487146	0.2	0.678312	0.7	0.52129	-4.3	2.5	0.588387	12.5	0.802581
GI_10190671-S	NM_020637.1	FGF22	Homo sapiens fibroblast growth factor 22 (FGF22), mRNA.		1.9	0.554839	5.9	0.682581	3.9	-12.2	0.136774	1.7	0.570323	-11.8	0.174194	-5.05	7.4	0.722581	5.3	0.663226	6.35	11.3	0.843771	3.5	0.679631	7.4	5.9	0.704516	-3	0.423226	1.45	14.8	0.877419	-14	0.355966	-7.7	0.587343	16.6	0.832258	-10.85	-0.2	0.512258	21.4	0.900645
GI_10190679-S	NM_020646.1	ASCL3	Homo sapiens achaete-scute complex (Drosophila) homolog-like 3 (ASCL3), mRNA.		8	0.775484	9.6	0.790968	8.8	11.1	0.84	4.4	0.651613	5.4	0.667097	4.9	7.8	0.736774	-3.4	0.405161	2.2	71.6	0.989453	54.8	0.988134	63.2	43.9	0.980645	32.8	0.971613	38.35	12.4	0.837419	318	0.993408	326.9	0.990771	-10.8	0.27871	322.45	8.1	0.734194	-7.3	0.332903
GI_10190681-S	NM_020649.1	CBX8	Homo sapiens chromobox homolog 8 (Pc class homolog, Drosophila) (CBX8), mRNA.	PC3;RC1;HPC3	25.9	0.993548	25	0.969032	25.45	28.8	0.979355	49.1	0.992258	27.3	0.978065	38.2	15.9	0.892903	33.1	0.988387	24.5	12.2	0.854318	13.6	0.889914	12.9	46.2	0.980645	40.5	0.985806	43.35	25.2	0.970323	40.4	0.896506	31	0.838497	50.2	0.989677	35.7	20.5	0.931613	31.6	0.962581
GI_10190685-S	NM_020652.1	ZNF286	Homo sapiens zinc finger protein 286 (ZNF286), mRNA.	KIAA1874	87.1	1	109.1	1	98.1	152.7	1	158.4	1	68.1	1	113.25	48.5	1	87.3	1	67.9	271.9	1	248.7	0.998022	260.3	129	0.996129	126.6	0.997419	127.8	59.1	0.99871	152.4	0.981543	139.7	0.96704	4	0.589677	146.05	17.8	0.898065	50.9	0.993548
GI_10190687-S	NM_020653.1	ZNF287	Homo sapiens zinc finger protein 287 (ZNF287), mRNA.		23.8	0.992258	20.4	0.934194	22.1	37.5	0.993548	36.4	0.975484	12.2	0.832258	24.3	7.1	0.714839	26.2	0.970323	16.65	28	0.953856	54	0.988134	41	8	0.749677	17.6	0.896774	12.8	24.7	0.966452	-25.2	0.121292	-25.3	0.255109	-16.6	0.169032	-25.25	-9.2	0.236129	-4.5	0.402581
GI_10190695-S	NM_020657.1	ZNF304	Homo sapiens zinc finger protein 304 (ZNF304), mRNA.		11.8	0.869677	65.9	0.99871	38.85	49.6	0.997419	119.3	1	55.9	1	87.6	42.6	0.997419	62.6	0.99871	52.6	129.1	0.996045	175.8	0.997363	152.45	51.3	0.983226	24.8	0.949677	38.05	70.7	0.99871	34.6	0.881345	-3.2	0.644693	50.8	0.989677	15.7	14.9	0.868387	56.8	0.997419
GI_10190697-S	NM_020660.1	CX36	Homo sapiens connexin-36 (CX36), mRNA.	GJA9	-9.2	0.192258	-8.4	0.24129	-8.8	-1.5	0.461935	-10.6	0.224516	0.4	0.527742	-5.1	-4.2	0.36129	-6.5	0.313548	-5.35	6.3	0.735662	-1.7	0.473962	2.3	-7.1	0.32129	-5.4	0.340645	-6.25	-23.8	0.0283871	27.7	0.86091	30.1	0.834542	-14.7	0.210323	28.9	-6.9	0.300645	0.3	0.52129
GI_10190699-S	NM_020661.1	AICDA	Homo sapiens activation-induced cytidine deaminase (AICDA), mRNA.	AID;ARP2;CDA2;HIGM2	15.6	0.938065	4.3	0.642581	9.95	14.3	0.883871	0.3	0.543226	6.4	0.700645	3.35	11.2	0.812903	-5.2	0.345806	3	6.7	0.748846	-0.4	0.531971	3.15	15	0.868387	16.8	0.889032	15.9	7.8	0.739355	9.2	0.767304	16.6	0.785761	4.1	0.592258	12.9	15	0.870968	16.6	0.855484
GI_10190701-S	NM_020662.1	MRS2L	Homo sapiens MRS2-like, magnesium homeostasis factor (S. cerevisiae) (MRS2L), mRNA.	HPT;MRS2	61.4	0.99871	49.7	0.99871	55.55	78.4	0.99871	48.3	0.990968	80.3	1	64.3	60.7	1	92.1	1	76.4	55.9	0.984179	90.2	0.995386	73.05	92	0.993548	150.1	0.997419	121.05	34.1	0.992258	110.7	0.970995	100.5	0.946605	160.8	0.99871	105.6	147.4	0.99871	189.4	0.99871
GI_10190705-S	NM_020666.1	CLK4	Homo sapiens CDC-like kinase 4 (CLK4), mRNA.		154	1	269.4	1	211.7	252.4	1	374.6	1	349.4	1	362	152.5	1	168.8	1	160.65	579.3	1	713.5	1	646.4	209.3	1	290.8	1	250.05	205.4	1	335	0.994067	238.4	0.986157	243.8	0.99871	286.7	222.8	1	311.5	1
GI_10190709-S	NM_020669.1	LOC57399	Homo sapiens uncharacterized gastric protein ZA52P (LOC57399), mRNA.		-5.2	0.31871	10.3	0.803871	2.55	10.7	0.834839	-6.8	0.307097	-2.8	0.433548	-4.8	3.7	0.596129	14.7	0.889032	9.2	16.4	0.896506	5.6	0.752802	11	5.3	0.694194	6	0.707097	5.65	5.4	0.67871	-22.1	0.172709	-25.4	0.255109	23.8	0.91871	-23.75	16.5	0.885161	13.6	0.816774
GI_10190711-S	NM_020672.1	S100A14	Homo sapiens S100 calcium binding protein A14 (S100A14), mRNA.	BCMP84;S100A15	-2.4	0.418065	-10.5	0.190968	-6.45	-14.8	0.0929032	-15.8	0.117419	-4.3	0.379355	-10.05	-4.3	0.354839	-8.7	0.250323	-6.5	11.4	0.845748	9.4	0.825972	10.4	11.9	0.829677	17.8	0.896774	14.85	-3.5	0.393548	170.4	0.984179	181.7	0.978247	6	0.630968	176.05	4.2	0.63871	3.6	0.607742
GI_10190741-S	NM_020903.1	USP29	Homo sapiens ubiquitin specific protease 29 (USP29), mRNA.		1.2	0.529032	15.1	0.882581	8.15	10	0.820645	27.8	0.95871	3.6	0.619355	15.7	21.6	0.945806	-2.6	0.432258	9.5	8.5	0.789717	-0.9	0.510877	3.8	0.3	0.549677	7.2	0.735484	3.75	12.5	0.83871	-29.4	0.0692156	-18.1	0.415953	11.3	0.736774	-23.75	-10.1	0.210323	4.8	0.636129
GI_10190743-S	NM_020904.1	PLEKHA4	Homo sapiens pleckstrin homology domain containing, family A (phosphoinositide binding specific) member 4 (PLEKHA4), mRNA.	PEPP1	342.2	1	110.2	1	226.2	426.2	1	153	1	8.5	0.757419	80.75	237.7	1	421.2	1	329.45	70.6	0.988794	77.4	0.99209	74	368.8	1	588.4	1	478.6	70.3	0.99871	453.2	0.996704	384.7	0.992749	548.4	1	418.95	145	0.99871	282.3	1
GI_10190745-S	NM_020905.1	RDH14	Homo sapiens retinol dehydrogenase 14 (all-trans and 9-cis) (RDH14), mRNA.	PAN2	168.7	1	207.5	1	188.1	234.2	1	251.6	1	148.1	1	199.85	139	1	181.4	1	160.2	356	1	336.8	1	346.4	179.6	0.99871	158.1	0.997419	168.85	138.8	1	501.4	0.996704	528.9	0.994067	502.9	1	515.15	397.2	1	525.8	1
GI_10190747-S	NM_020974.1	SCUBE2	Homo sapiens signal peptide, CUB domain, EGF-like 2 (SCUBE2), mRNA.	CEGP1	43.3	0.997419	29.1	0.981935	36.2	28.6	0.979355	39.8	0.983226	44.8	1	42.3	28.9	0.983226	84.4	1	56.65	21.7	0.931444	32.9	0.974291	27.3	42.3	0.979355	56.1	0.993548	49.2	17.8	0.923871	11.4	0.785761	21	0.80356	6.6	0.64	16.2	7.8	0.727742	-4.6	0.397419
GI_10198655-S	NM_020547.1	AMHR2	Homo sapiens anti-Mullerian hormone receptor, type II (AMHR2), mRNA.	AMHR	-3	0.394839	-2.4	0.430968	-2.7	-10.7	0.169032	-7	0.299355	-15.8	0.103226	-11.4	-14.4	0.125161	-2.5	0.432258	-8.45	-9.9	0.1971	-10	0.157548	-9.95	-3.3	0.418065	-3.7	0.396129	-3.5	-11.4	0.171613	-24.2	0.135794	-24.7	0.275544	-14.2	0.216774	-24.45	-26.4	0.0245161	3.3	0.6
GI_10257436-S	NM_020659.1	TTYH1	Homo sapiens tweety homolog 1 (Drosophila) (TTYH1), mRNA.		1040.9	1	59.7	0.99871	550.3	801.4	1	88.2	0.99871	307.6	1	197.9	512.2	1	1213.3	1	862.75	269	1	312.2	0.999341	290.6	2563.5	1	1974	1	2268.75	43.1	0.99871	141.4	0.977587	191.9	0.980224	-20.1	0.129032	166.65	-4	0.385806	-28.3	0.0258065
GI_10280617-S	NM_001676.2	ATP12A	Homo sapiens ATPase, H+/K+ transporting, nongastric, alpha polypeptide (ATP12A), mRNA.	ATP1AL1	24.5	0.993548	16.1	0.895484	20.3	14.2	0.883871	28.5	0.95871	22.1	0.953548	25.3	-0.1	0.486452	11.5	0.819355	5.7	40	0.974951	19.7	0.936058	29.85	39.4	0.976774	33.9	0.978065	36.65	28.8	0.984516	129.7	0.97561	124.3	0.961107	17.5	0.84129	127	14.1	0.860645	20.2	0.886452
GI_10280625-S	NM_020979.1	APS	Homo sapiens adaptor protein with pleckstrin homology and src homology 2 domains (APS), mRNA.		49.7	0.99871	100.4	1	75.05	42.6	0.996129	139.5	1	122.4	1	130.95	21.8	0.953548	46	0.997419	33.9	75.7	0.989453	93.2	0.995386	84.45	70.8	0.990968	104.3	0.996129	87.55	91.8	1	79.3	0.954515	92.1	0.937376	46.7	0.983226	85.7	4.9	0.660645	26.4	0.941935
GI_10337584-S	NM_021010.1	DEFA5	Homo sapiens defensin, alpha 5, Paneth cell-specific (DEFA5), mRNA.	DEF5;HD-5	-0.6	0.468387	-5.7	0.323871	-3.15	-7.4	0.268387	-9.3	0.243871	-14.5	0.130323	-11.9	9.1	0.766452	-13.2	0.139355	-2.05	-1	0.511536	-7.7	0.234674	-4.35	-4.1	0.396129	-6.4	0.317419	-5.25	-13	0.148387	5.7	0.731707	-9.1	0.56559	-10.5	0.282581	-1.7	-14.5	0.140645	-4.4	0.403871
GI_10337586-S	NM_020996.1	FGF6	Homo sapiens fibroblast growth factor 6 (FGF6), mRNA.	HST2;HBGF-6	8.1	0.775484	-2.4	0.429677	2.85	2.2	0.580645	-10.7	0.224516	0.1	0.514839	-5.3	1.9	0.552258	-5.5	0.343226	-1.8	-7.6	0.267633	-4.5	0.356625	-6.05	-3.2	0.418065	-1.6	0.472258	-2.4	-14.7	0.112258	-22.1	0.17205	-22.4	0.326302	-5.6	0.379355	-22.25	-2.2	0.446452	6.4	0.661935
GI_10337596-S	NM_021007.1	SCN2A2	Homo sapiens sodium channel, voltage-gated, type II, alpha 2 (SCN2A2), mRNA.	HBSCII	80.8	1	115.9	1	98.35	208.1	1	177.5	1	125.4	1	151.45	11.1	0.811613	49.1	0.997419	30.1	79.2	0.989453	55.9	0.988134	67.55	-3.8	0.406452	9.9	0.8	3.05	91	1	191.5	0.986157	136.3	0.965722	12.1	0.754839	163.9	-3.5	0.402581	0.6	0.526452
GI_10337606-S	NM_021000.1	PTTG3	Homo sapiens pituitary tumor-transforming 3 (PTTG3), mRNA.		741.5	1	160.3	1	450.9	559.3	1	150.8	1	106	1	128.4	638.2	1	851.6	1	744.9	569.7	1	524.5	1	547.1	941.5	1	709.4	1	825.45	122	1	140.5	0.977587	107.5	0.95122	109.8	0.99871	124	2465.8	1	3077.8	1
GI_10337608-S	NM_020994.1	CTAG2	Homo sapiens cancer/testis antigen 2 (CTAG2), transcript variant 2, mRNA.	ESO2;CAMEL;LAGE1;LAGE-1;LAGE-1L;LAGE-1S;LAGE-1a;LAGE-1b;LAGE-2b;MGC3803	5.4	0.690323	14.6	0.874839	10	23.7	0.95871	14	0.83871	19.6	0.934194	16.8	15.1	0.885161	19.4	0.935484	17.25	12.9	0.862887	1.9	0.62294	7.4	6	0.705806	14.9	0.874839	10.45	8.1	0.744516	1.4	0.677653	-16.2	0.450231	47	0.984516	-7.4	16.9	0.890323	31.8	0.963871
GI_10337610-S	NM_020999.1	NEUROG3	Homo sapiens neurogenin 3 (NEUROG3), mRNA.	ngn3;Atoh5;Math4B	6.1	0.710968	-1.9	0.443871	2.1	-6.2	0.303226	-8.4	0.261935	-7.4	0.285161	-7.9	6	0.683871	-11.9	0.16129	-2.95	25.2	0.944628	32	0.972973	28.6	30.1	0.95871	25	0.949677	27.55	-1.8	0.442581	365	0.995386	282	0.988134	21	0.894194	323.5	16.7	0.889032	16.5	0.854194
GI_10346128-S	NM_018665.1	DDX43	Homo sapiens DEAD (Asp-Glu-Ala-Asp) box polypeptide 43 (DDX43), mRNA.	HAGE;DKFZp434H2114	0.2	0.492903	-17.9	0.0670968	-8.85	-6.9	0.28129	-20.3	0.0696774	-3.4	0.418065	-11.85	-10	0.206452	3.9	0.616774	-3.05	-4.7	0.374423	19.3	0.93408	7.3	17.2	0.889032	4.8	0.676129	11	2.5	0.575484	-15.3	0.321028	-2.3	0.653922	25	0.923871	-8.8	8.4	0.741935	17.6	0.863226
GI_10346134-S	NM_014268.1	MAPRE2	Homo sapiens microtubule-associated protein, RP/EB family, member 2 (MAPRE2), mRNA.	EB1;EB2;RP1	329.8	1	360.7	1	345.25	351.3	1	525.8	1	323.5	1	424.65	215.4	1	367.5	1	291.45	1113.6	1	1066.7	1	1090.15	360.5	1	339	1	349.75	271.3	1	307.2	0.99209	245.6	0.986157	374.7	1	276.4	492.3	1	584.5	1
GI_10440557-S	NM_021026.1	RFPL1	Homo sapiens ret finger protein-like 1 (RFPL1), mRNA.	RNF78	-13.1	0.104516	-4.3	0.374194	-8.7	4.7	0.663226	-1.1	0.477419	-6.2	0.32129	-3.65	8.2	0.747097	-18.6	0.0632258	-5.2	8.7	0.793672	3.4	0.675676	6.05	6.8	0.723871	-6	0.323871	0.4	-3.9	0.379355	1.2	0.673039	0.5	0.68029	-5.3	0.384516	0.85	-9.5	0.225806	1.4	0.545806
GI_10440561-S	NM_021023.1	FHR-3	Homo sapiens complement factor H related 3 (FHR-3), mRNA.	FHR3;HLF4;DOWN16	-9.2	0.192258	2.4	0.584516	-3.4	0.9	0.539355	-0.2	0.51871	-2.2	0.449032	-1.2	0.1	0.498065	-10.2	0.210323	-5.05	-13.1	0.1147	-11.5	0.12327	-12.3	-4.2	0.394839	-17.8	0.0825807	-11	9.3	0.775484	31.8	0.870138	20.8	0.802241	2.9	0.566452	26.3	-12.3	0.163871	-6.8	0.345806
GI_10440563-S	NM_021025.1	TLX3	Homo sapiens T-cell leukemia, homeobox 3 (TLX3), mRNA.	RNX;HOX11L2	-10.3	0.167742	-19.9	0.043871	-15.1	-17.7	0.0619355	-13.9	0.152258	-21	0.0477419	-17.45	-12.7	0.153548	-28.6	0.0103226	-20.65	13.8	0.86882	-15.5	0.0520765	-0.85	-17.1	0.0787097	-0.2	0.52129	-8.65	-13.2	0.143226	4.4	0.716546	-5.5	0.619644	-2.4	0.451613	-0.55	-15	0.134194	-7.8	0.32
GI_10440565-S	NM_021020.1	LZTS1	Homo sapiens leucine zipper, putative tumor suppressor 1 (LZTS1), mRNA.	F37;FEZ1	378.4	1	291.9	1	335.15	491.6	1	381.9	1	233	1	307.45	158	1	279.3	1	218.65	333.6	1	321.8	0.999341	327.7	17.5	0.891613	4.8	0.676129	11.15	248.5	1	67.2	0.943309	97.8	0.941991	70.3	0.996129	82.5	136.7	0.99871	115.7	0.99871
GI_10442821-S	NM_016252.1	BIRC6	Homo sapiens baculoviral IAP repeat-containing 6 (apollon) (BIRC6), mRNA.	KIAA1289	247	1	442.7	1	344.85	316.3	1	617.2	1	282.9	1	450.05	165.2	1	268.1	1	216.65	826.8	1	895.7	1	861.25	251.4	1	224.3	1	237.85	304.9	1	351.4	0.995386	289.6	0.988794	574	1	320.5	242.5	1	403.8	1
GI_10518496-S	NM_005618.2	DLL1	Homo sapiens delta-like 1 (Drosophila) (DLL1), mRNA.	DELTA1	300	1	496	1	398	259.4	1	538.8	1	489.8	1	514.3	285.6	1	741.8	1	513.7	1208.1	1	1259.2	1	1233.65	1290.7	1	923.7	1	1107.2	413.8	1	32.4	0.872116	16.5	0.785761	4.2	0.596129	24.45	3.6	0.620645	-3.5	0.428387
GI_10518498-S	NM_007219.2	RNF24	Homo sapiens ring finger protein 24 (RNF24), mRNA.	G1L	543.9	1	920.6	1	732.25	604.9	1	1444	1	816.6	1	1130.3	212.8	1	337.4	1	275.1	1491	1	1567.2	1	1529.1	320.6	1	326.1	1	323.35	640.8	1	878.4	0.998682	863.9	0.997363	691	1	871.15	165.8	1	426.4	1
GI_10518499-S	NM_001993.2	F3	Homo sapiens coagulation factor III (thromboplastin, tissue factor) (F3), mRNA.	TF;TFA;CD142	268.2	1	236	1	252.1	476.9	1	293.6	1	182	1	237.8	203.6	1	475.9	1	339.75	170.4	0.997363	228.3	0.998022	199.35	932.3	1	297	1	614.65	167.2	1	75.3	0.95122	42.1	0.872775	51.2	0.989677	58.7	274.7	1	329.8	1
GI_10518500-S	NM_000130.2	F5	Homo sapiens coagulation factor V (proaccelerin, labile factor) (F5), mRNA.	FVL;PCCF	11	0.847742	8.8	0.765161	9.9	7.2	0.750968	8.7	0.745806	2.5	0.592258	5.6	1.7	0.550968	-0.2	0.483871	0.75	9.5	0.810811	4	0.696111	6.75	-0.4	0.534194	9.4	0.785806	4.5	-3.5	0.393548	41.6	0.897165	35.6	0.853659	4	0.589677	38.6	1.7	0.575484	5.5	0.647742
GI_10518501-I	NM_000131.2	F7	Homo sapiens coagulation factor VII (serum prothrombin conversion accelerator) (F7), transcript variant 1, mRNA.		5.6	0.694194	13.7	0.865806	9.65	7.8	0.762581	18.1	0.892903	-0.7	0.492903	8.7	3.2	0.584516	0.3	0.503226	1.75	11.9	0.850363	2.4	0.638102	7.15	-5.1	0.372903	-1.2	0.486452	-3.15	9.6	0.781935	-8.8	0.487805	-25.1	0.261701	7	0.651613	-16.95	-10.4	0.203871	13.4	0.815484
GI_10518502-A	NM_019616.1	F7	Homo sapiens coagulation factor VII (serum prothrombin conversion accelerator) (F7), transcript variant 2, mRNA.		-0.8	0.461935	-2.9	0.414194	-1.85	-15.2	0.0864516	-21.5	0.0593548	-10.9	0.187097	-16.2	-12.9	0.148387	-21.4	0.0412903	-17.15	3	0.642716	-7.2	0.253131	-2.1	-3.8	0.410323	-5.3	0.345806	-4.55	-9.4	0.216774	49.2	0.916282	49.8	0.885959	-20.4	0.125161	49.5	-1.3	0.477419	-5.4	0.380645
GI_10518504-I	NM_000132.2	F8	Homo sapiens coagulation factor VIII, procoagulant component (hemophilia A) (F8), transcript variant 1, mRNA.	AHF;F8B;F8C;HEMA;FVIII;DXS1253E	-24.3	0.0103226	-20.3	0.043871	-22.3	-28.9	0.00516129	-20.3	0.0696774	-21	0.0477419	-20.65	-20.5	0.0670968	-19.3	0.0619355	-19.9	-10.7	0.177324	-13.2	0.0843771	-11.95	-19.9	0.0477419	-25.6	0.0154839	-22.75	-16	0.0903226	-27.8	0.0850363	-30.4	0.151615	-19.9	0.130323	-29.1	-25.7	0.0245161	-22.9	0.0567742
GI_10518505-A	NM_019863.1	F8	Homo sapiens coagulation factor VIII, procoagulant component (hemophilia A) (F8), transcript variant 2, mRNA.	AHF;F8B;F8C;HEMA;FVIII;DXS1253E	11.3	0.855484	-1.1	0.463226	5.1	12.9	0.865806	-2.6	0.430968	5.9	0.683871	1.65	14.6	0.874839	-3.7	0.40129	5.45	46.8	0.980883	86.2	0.995386	66.5	56.8	0.989677	51.7	0.993548	54.25	24.3	0.963871	359.7	0.995386	351.2	0.99209	63.1	0.996129	355.45	7.6	0.723871	16.2	0.849032
GI_10518505-I	NM_019863.1	F8	Homo sapiens coagulation factor VIII, procoagulant component (hemophilia A) (F8), transcript variant 2, mRNA.	AHF;F8B;F8C;HEMA;FVIII;DXS1253E	59.8	0.99871	31.8	0.983226	45.8	39.8	0.994839	42	0.983226	51.8	1	46.9	50.4	1	53.5	0.99871	51.95	54.8	0.984179	47.7	0.986157	51.25	62.7	0.990968	64.9	0.993548	63.8	51.1	0.99871	72.3	0.949242	63	0.907053	140.5	0.99871	67.65	98.8	0.99871	105.7	0.99871
GI_10518507-S	NM_000133.2	F9	Homo sapiens coagulation factor IX (plasma thromboplastic component, Christmas disease, hemophilia B) (F9), mRNA.	FIX;PTC;HEMB	-3.8	0.370323	-16.6	0.0825807	-10.2	-8.6	0.220645	-3.3	0.409032	-10.6	0.192258	-6.95	-17.1	0.0916129	-13.5	0.138065	-15.3	-3.3	0.428477	-12.9	0.090969	-8.1	-11.8	0.171613	-19	0.0658065	-15.4	-13.4	0.141935	-7.7	0.511536	-15.4	0.462755	-7.7	0.331613	-11.55	-22.9	0.0309677	-1.4	0.472258
GI_10567815-I	NM_020988.1	GNAO1	Homo sapiens guanine nucleotide binding protein (G protein), alpha activating activity polypeptide O (GNAO1), mRNA.	GNAO;G-ALPHA-o	247	1	337.4	1	292.2	368.4	1	508.3	1	364.1	1	436.2	31.9	0.990968	80.3	1	56.1	460.9	1	467.6	1	464.25	63.7	0.990968	92.9	0.996129	78.3	278	1	65.7	0.938695	59.4	0.902439	7.7	0.664516	62.55	18.6	0.907097	16.9	0.856774
GI_10567821-S	NM_021047.1	ZNF253	Homo sapiens zinc finger protein 253 (ZNF253), mRNA.	BMZF1;BMZF-1;FLJ90391	66.9	1	99.3	1	83.1	111.9	1	148.8	1	91	1	119.9	28	0.980645	63	0.99871	45.5	69.8	0.988794	89	0.995386	79.4	43.8	0.980645	73.1	0.993548	58.45	53.7	0.99871	5.8	0.733026	-4.3	0.630191	-6.2	0.363871	0.75	-4.6	0.365161	-8.8	0.305806
GI_10567823-S	NM_021046.1	LOC57830	Homo sapiens UHS KerB (LOC57830), mRNA.		-4.6	0.341935	1.3	0.556129	-1.65	2.4	0.588387	-2.5	0.436129	12.2	0.832258	4.85	5.4	0.659355	10.5	0.8	7.95	14.9	0.880686	10.8	0.853659	12.85	6.5	0.716129	-1.4	0.47871	2.55	1.7	0.557419	37.1	0.883322	36.8	0.859591	-6.5	0.357419	36.95	10.8	0.8	-4.9	0.396129
GI_10645198-S	NM_014272.1	ADAMTS7	Homo sapiens a disintegrin-like and metalloprotease (reprolysin type) with thrombospondin type 1 motif, 7 (ADAMTS7), mRNA.	ADAM-TS7;DKFZp434H204	-4.6	0.341935	-4.1	0.379355	-4.35	-7.8	0.250323	10.2	0.784516	3.3	0.607742	6.75	6.2	0.690323	12.2	0.836129	9.2	-4.2	0.394199	10.1	0.841134	2.95	-8.3	0.277419	11.2	0.829677	1.45	-13.1	0.148387	-10.2	0.452867	-18	0.415953	-11.7	0.260645	-14.1	-7.5	0.286452	2.9	0.587097
GI_10800141-S	NM_021057.1	IFNA7	Homo sapiens interferon, alpha 7 (IFNA7), mRNA.	IFNA-J	3.8	0.630968	5.6	0.676129	4.7	5.6	0.704516	6.5	0.694194	10.9	0.807742	8.7	8.5	0.756129	4.5	0.63871	6.5	11.8	0.850363	6.3	0.76203	9.05	11.9	0.827097	3.1	0.630968	7.5	6.5	0.704516	52.9	0.923533	22.6	0.806196	10.7	0.727742	37.75	18.4	0.903226	12.1	0.789677
GI_10800147-S	NM_021067.1	KIAA0186	Homo sapiens KIAA0186 gene product (KIAA0186), mRNA.		499.8	1	655.8	1	577.8	573.7	1	668.8	1	703.4	1	686.1	397	1	613.8	1	505.4	485.4	1	498.3	1	491.85	386.6	1	420.5	1	403.55	636.7	1	261.7	0.990771	198.8	0.980883	18.6	0.858065	230.25	414.6	1	528.4	1
GI_10800407-S	NM_000735.2	CGA	Homo sapiens glycoprotein hormones, alpha polypeptide (CGA), mRNA.	HCG;LHA;FSHA;GPHa;TSHA;GPHA1;CG-ALPHA	-16.3	0.0567742	-14.6	0.110968	-15.45	-10.1	0.187097	-13.5	0.162581	-12.1	0.170323	-12.8	-8.2	0.243871	-18.9	0.0632258	-13.55	-15.2	0.0804219	-5.5	0.317732	-10.35	-8.3	0.277419	-15	0.104516	-11.65	0.8	0.529032	-10.3	0.450231	-16.8	0.44298	-25.6	0.0658065	-13.55	-27	0.0232258	-25.4	0.04
GI_10800411-S	NM_012326.2	MAPRE3	Homo sapiens microtubule-associated protein, RP/EB family, member 3 (MAPRE3), mRNA.	EB3;RP3;EBF3	269.7	1	427.7	1	348.7	362.1	1	653.2	1	338.4	1	495.8	108.1	1	185.8	1	146.95	537.5	1	544	1	540.75	78	0.993548	96.7	0.996129	87.35	342.8	1	320.2	0.993408	297.7	0.990112	272	0.99871	308.95	38.5	0.990968	141.1	0.99871
GI_10800413-S	NM_006918.2	SC5DL	Homo sapiens sterol-C5-desaturase (ERG3 delta-5-desaturase homolog, fungal)-like (SC5DL), mRNA.	ERG3;SC5D	1246.1	1	916.7	1	1081.4	1435.7	1	1266.7	1	457.8	1	862.25	847.9	1	1425.8	1	1136.85	1369.6	1	1786.7	1	1578.15	1573.9	1	2393.8	1	1983.85	638.9	1	1220.6	0.999341	1022.5	0.998682	1089.4	1	1121.55	1012.1	1	760.2	1
GI_10800414-S	NM_002487.2	NDN	Homo sapiens necdin homolog (mouse) (NDN), mRNA.	HsT16328	1967.7	1	1295	1	1631.35	2854.5	1	1273.3	1	1311.9	1	1292.6	1987.2	1	3101.7	1	2544.45	2512.4	1	2550.5	1	2531.45	2486.7	1	3078.5	1	2782.6	1122.2	1	2798.1	1	2573.3	1	4400	1	2685.7	-2.1	0.449032	-14.5	0.192258
GI_10800415-S	NM_003469.2	SCG2	Homo sapiens secretogranin II (chromogranin C) (SCG2), mRNA.	CHGC;SgII	2493	1	3402.5	1	2947.75	6932	1	4112.4	1	34.3	0.997419	2073.35	1095.4	1	3156.2	1	2125.8	5124	1	5816.7	1	5470.35	89.8	0.993548	186	1	137.9	2555	1	1734.5	1	1369.9	0.999341	2005.2	1	1552.2	55.7	0.996129	304.8	1
GI_10800416-S	NM_006768.2	BRAP	Homo sapiens BRCA1 associated protein (BRAP), mRNA.	IMP;BRAP2;RNF52	117.9	1	98.3	1	108.1	144.5	1	120.2	1	90.7	1	105.45	83.9	1	142.4	1	113.15	281.3	1	271.1	0.999341	276.2	204.4	1	144.2	0.997419	174.3	82	1	243.9	0.990771	221.1	0.98352	342.9	1	232.5	300.4	1	410	1
GI_10800418-S	NM_001275.2	CHGA	Homo sapiens chromogranin A (parathyroid secretory protein 1) (CHGA), mRNA.	CGA	240.2	1	1125	1	682.6	506.9	1	1291.4	1	1571.6	1	1431.5	12.4	0.834839	125.6	1	69	892.9	1	788.9	1	840.9	27.4	0.954839	42.5	0.988387	34.95	761.4	1	134	0.976928	132.7	0.963744	0.2	0.503226	133.35	-7.7	0.28129	-0.6	0.496774
GI_10801344-S	NM_013234.1	eIF3k	Homo sapiens eukaryotic translation initiation factor 3 subunit k (eIF3k), mRNA.	M9;ARG134;PTD001;HSPC029;PLAC-24;PRO1474	2211.6	1	1754.1	1	1982.85	2457.8	1	2199	1	1226	1	1712.5	1867.5	1	2500.6	1	2184.05	3145	1	3377.1	1	3261.05	3136.5	1	2411.3	1	2773.9	1377.5	1	5566.4	1	5413	1	8982.5	1	5489.7	4704.9	1	6631.9	1
GI_10834965-S	NM_000404.1	GLB1	Homo sapiens galactosidase, beta 1 (GLB1), transcript variant 179423, mRNA.		418.2	1	164.5	1	291.35	506.3	1	181.4	1	151.2	1	166.3	386	1	737	1	561.5	247.1	1	325.2	0.999341	286.15	1156.1	1	1074.4	1	1115.25	132.2	1	1562.1	1	1374.1	0.999341	2023	1	1468.1	1189.2	1	1789.5	1
GI_10834967-S	NM_000528.1	MAN2B1	Homo sapiens mannosidase, alpha, class 2B, member 1 (MAN2B1), mRNA.	MANB;LAMAN	71.1	1	26	0.972903	48.55	58.1	0.997419	49.4	0.992258	39.8	0.99871	44.6	64	1	65.5	0.99871	64.75	72.5	0.989453	41.6	0.98352	57.05	101	0.993548	133.1	0.997419	117.05	32.8	0.992258	160.2	0.982861	180.8	0.978247	180.2	0.99871	170.5	104.6	0.99871	95.4	0.99871
GI_10834979-S	NM_000590.1	IL9	Homo sapiens interleukin 9 (IL9), mRNA.	P40;HP40;IL-9	-18.3	0.0322581	-19.1	0.0503226	-18.7	-6.3	0.298065	-10.4	0.227097	-8	0.261935	-9.2	-18	0.0825807	-24.5	0.0232258	-21.25	-17.8	0.0435069	-12.2	0.105471	-15	3.7	0.652903	1.9	0.6	2.8	-22.7	0.0335484	-19.2	0.231378	-9	0.56559	-10.9	0.277419	-14.1	-6.2	0.322581	-1.7	0.463226
GI_10834981-S	NM_000599.1	IGFBP5	Homo sapiens insulin-like growth factor binding protein 5 (IGFBP5), mRNA.	IBP5	2.6	0.584516	-9.4	0.209032	-3.4	5.1	0.683871	9	0.750968	-7.7	0.272258	0.65	7.8	0.739355	15.3	0.891613	11.55	-1.4	0.498352	-4.8	0.338827	-3.1	1.5	0.580645	-7.2	0.286452	-2.85	-12.9	0.149677	118.6	0.972314	109.2	0.952538	157.9	0.99871	113.9	0.1	0.527742	-1.6	0.464516
GI_10834983-S	NM_000600.1	IL6	Homo sapiens interleukin 6 (interferon, beta 2) (IL6), mRNA.	HGF;HSF;BSF2;IL-6;IFNB2	-20.2	0.0232258	-9	0.219355	-14.6	-30.7	0.00258065	0.4	0.543226	-18.7	0.0658065	-9.15	-29.9	0.0129032	-10.9	0.188387	-20.4	-25.8	0.00263678	-3.3	0.411997	-14.55	-26.3	0.0116129	-24.7	0.0206452	-25.5	-7.2	0.277419	11.9	0.789057	-1.8	0.659855	5.1	0.616774	5.05	131.7	0.99871	951.1	1
GI_10834989-A	NM_000615.1	NCAM1	Homo sapiens neural cell adhesion molecule 1 (NCAM1), mRNA.	CD56;NCAM;MSK39	72.8	1	60.8	0.99871	66.8	68.2	0.997419	118.3	1	41.9	0.99871	80.1	17.8	0.92	74.1	1	45.95	117.6	0.996045	80.7	0.993408	99.15	75.5	0.992258	111.6	0.996129	93.55	24.6	0.966452	-14.9	0.333553	-22.4	0.326302	14.4	0.794839	-18.65	-9.4	0.227097	-6.8	0.345806
GI_10834999-S	NM_000936.1	PNLIP	Homo sapiens pancreatic lipase (PNLIP), mRNA.		9.4	0.8	1.5	0.56129	5.45	8.6	0.783226	9.1	0.750968	13.5	0.855484	11.3	-4.4	0.353548	13.9	0.872258	4.75	14.9	0.880026	1.2	0.588003	8.05	-5.1	0.372903	7.9	0.748387	1.4	-2.3	0.428387	-2.9	0.597231	6.1	0.723138	15.6	0.815484	1.6	8.6	0.749677	18.3	0.869677
GI_10835001-S	NM_001175.1	ARHGDIB	Homo sapiens Rho GDP dissociation inhibitor (GDI) beta (ARHGDIB), mRNA.	D4;GDIA2;GDID4;LYGDI;RAP1GN1	101.6	1	139.6	1	120.6	208.5	1	148	1	53.9	1	100.95	90.8	1	172.9	1	131.85	63.9	0.987475	47.9	0.986157	55.9	21.7	0.932903	25.5	0.950968	23.6	365.6	1	215.9	0.988134	209.8	0.981543	321.5	1	212.85	2135.2	1	2843.4	1
GI_10835009-S	NM_001331.1	CTNND1	Homo sapiens catenin (cadherin-associated protein), delta 1 (CTNND1), mRNA.	CAS;CTNND;P120CAS;P120CTN;KIAA0384	197.9	1	112.3	1	155.1	261.5	1	125.1	1	172	1	148.55	155.6	1	316.8	1	236.2	263.1	1	323.7	0.999341	293.4	730.1	1	537.9	1	634	102.9	1	856.1	0.998682	647.7	0.996045	1031.5	1	751.9	583	1	779.9	1
GI_10835012-S	NM_001437.1	ESR2	Homo sapiens estrogen receptor 2 (ER beta) (ESR2), mRNA.	Erb;ESRB;NR3A2;ER-BETA;ESR-BETA	-20.2	0.0232258	4.9	0.656774	-7.65	-24	0.0180645	-0.1	0.527742	3.5	0.616774	1.7	-11.3	0.181935	-11.4	0.172903	-11.35	-0.5	0.535926	19.8	0.936717	9.65	-1.2	0.507097	9.8	0.796129	4.3	-15.4	0.0993548	12.4	0.79499	0.3	0.678312	19.8	0.877419	6.35	1.5	0.56129	-8.2	0.316129
GI_10835020-S	NM_001552.1	IGFBP4	Homo sapiens insulin-like growth factor binding protein 4 (IGFBP4), mRNA.	IBP4	1094.1	1	272.9	1	683.5	645.9	1	354.6	1	362.5	1	358.55	624.2	1	1152	1	888.1	486.2	1	469	1	477.6	1667.8	1	2437	1	2052.4	323.1	1	23001.9	1	22112	1	21139.1	1	22557	6567.4	1	14344	1
GI_10835022-S	NM_002222.1	ITPR1	Homo sapiens inositol 1,4,5-triphosphate receptor, type 1 (ITPR1), mRNA.	IP3R;IP3R1;Insp3r1	177.1	1	145.7	1	161.4	213.5	1	193.2	1	143.1	1	168.15	50.2	1	109.5	1	79.85	64.4	0.987475	70.2	0.99209	67.3	45.4	0.980645	61.4	0.993548	53.4	113.4	1	80.7	0.955834	38.8	0.866842	70.6	0.996129	59.75	42.7	0.994839	74.1	0.99871
GI_10835024-S	NM_021074.1	NDUFV2	Homo sapiens NADH dehydrogenase (ubiquinone) flavoprotein 2, 24kDa (NDUFV2), mRNA.		3312.9	1	2505	1	2908.95	3618.9	1	2467.3	1	1867.5	1	2167.4	2742.6	1	3812.4	1	3277.5	4325.1	1	3888.3	1	4106.7	4119.8	1	3205.4	1	3662.6	2137.3	1	7283	1	7082.4	1	10546.8	1	7182.7	6754.7	1	7723	1
GI_10835040-S	NM_003455.1	ZNF202	Homo sapiens zinc finger protein 202 (ZNF202), mRNA.		7.3	0.750968	11.1	0.818065	9.2	-3.6	0.378065	9.6	0.765161	-6.6	0.305806	1.5	7.2	0.717419	7.7	0.731613	7.45	34.3	0.969018	34.8	0.977587	34.55	36.1	0.970323	22	0.935484	29.05	4.1	0.632258	102.1	0.967699	110.9	0.953856	-2.8	0.44129	106.5	22.1	0.943226	2.2	0.563871
GI_10835046-S	NM_003919.1	SGCE	Homo sapiens sarcoglycan, epsilon (SGCE), mRNA.	ESG;DYT11	752.1	1	495.5	1	623.8	916.1	1	628.8	1	477	1	552.9	569.3	1	1269.4	1	919.35	1431	1	1721.8	1	1576.4	1217.4	1	1483.4	1	1350.4	325	1	1952.2	1	1716.1	1	2120.9	1	1834.15	1191.8	1	1803	1
GI_10835048-S	NM_001664.1	ARHA	Homo sapiens ras homolog gene family, member A (ARHA), mRNA.	RHOA;ARH12;RHO12;RHOH12	3358.7	1	3163.4	1	3261.05	3845.1	1	3598.4	1	1468.1	1	2533.25	3074.8	1	4562.2	1	3818.5	8063.2	1	7503.3	1	7783.25	6529.2	1	4906.5	1	5717.85	2356.7	1	9715	1	8875.8	1	9181.2	1	9295.4	7466.9	1	10189.2	1
GI_10835070-S	NM_004355.1	CD74	Homo sapiens CD74 antigen (invariant polypeptide of major histocompatibility complex, class II antigen-associated) (CD74), mRNA.	DHLAG;HLADG;Ia-GAMMA	14.4	0.917419	10.2	0.802581	12.3	20.5	0.944516	34	0.971613	25	0.970323	29.5	19.5	0.934194	19.1	0.932903	19.3	17	0.903757	28.4	0.966381	22.7	24.2	0.941935	12.7	0.845161	18.45	30.5	0.984516	35.5	0.882663	55.7	0.897165	19.2	0.869677	45.6	-7.2	0.292903	25.8	0.939355
GI_10835082-S	NM_000330.1	RS1	Homo sapiens retinoschisis (X-linked, juvenile) 1 (RS1), mRNA.	RS;XLRS1	-7.8	0.242581	-20.3	0.043871	-14.05	-25.1	0.0154839	-17.4	0.100645	-23.8	0.0309677	-20.6	-12.6	0.153548	-30	0.00903226	-21.3	-8.2	0.251813	-9.8	0.168095	-9	-17.2	0.076129	-22.4	0.0374193	-19.8	-1.6	0.451613	27.1	0.86025	8.4	0.738299	-18.9	0.135484	17.75	-32.4	0.0103226	-32.8	0.00774194
GI_10835084-S	NM_005951.1	MT1H	Homo sapiens metallothionein 1H (MT1H), mRNA.	MT1	125.6	1	51.4	0.99871	88.5	320.5	1	68.1	0.99871	85.4	1	76.75	212.9	1	295.5	1	254.2	690.2	1	463.3	1	576.75	392.3	1	255.2	1	323.75	82.9	1	3391.1	1	2969.5	1	3284.1	1	3180.3	857.6	1	1639.7	1
GI_10835092-S	NM_006607.1	PTTG2	Homo sapiens pituitary tumor-transforming 2 (PTTG2), mRNA.		2165.7	1	656.9	1	1411.3	2046.3	1	680.2	1	377.7	1	528.95	1979.8	1	2607.4	1	2293.6	2423.5	1	1904	1	2163.75	2419.3	1	1282.2	1	1850.75	528.8	1	601	0.996704	558.2	0.994726	481.7	1	579.6	5464.8	1	6421.4	1
GI_10835094-S	NM_006512.1	SAA4	Homo sapiens serum amyloid A4, constitutive (SAA4), mRNA.	CSAA	9	0.796129	21.4	0.944516	15.2	28.3	0.979355	34.3	0.971613	11.8	0.821935	23.05	15.1	0.885161	19	0.932903	17.05	74.2	0.989453	95.4	0.995386	84.8	65.6	0.990968	63.2	0.993548	64.4	15	0.88129	473	0.996704	483	0.994067	26.7	0.936774	478	24.6	0.95871	22.6	0.914839
GI_10835100-S	NM_021078.1	GCN5L2	Homo sapiens GCN5 general control of amino-acid synthesis 5-like 2 (yeast) (GCN5L2), mRNA.	GCN5	142.5	1	142.9	1	142.7	235.3	1	235.1	1	191.4	1	213.25	167.4	1	217.6	1	192.5	107	0.995386	118.6	0.996045	112.8	401.1	1	663.5	1	532.3	106.6	1	257.5	0.990771	169.6	0.976269	313.6	1	213.55	114.4	0.99871	221.1	1
GI_10835102-S	NM_021068.1	IFNA4	Homo sapiens interferon, alpha 4 (IFNA4), mRNA.	INFA4	-16.6	0.0567742	-17.5	0.0735484	-17.05	-18.2	0.0593548	-20	0.0722581	-5.1	0.352258	-12.55	-11.5	0.178065	-9.7	0.223226	-10.6	-17.5	0.0481213	-1.9	0.466711	-9.7	-12.6	0.16129	-13.6	0.130323	-13.1	-11.4	0.171613	-21.5	0.179301	-34.1	0.0856955	-31.4	0.0322581	-27.8	-17.2	0.103226	-24.5	0.0425806
GI_10835118-S	NM_000259.1	MYO5A	Homo sapiens myosin VA (heavy polypeptide 12, myoxin) (MYO5A), mRNA.	GS1;MYO5;MYH12;MYOXIN	236.1	1	214.4	1	225.25	278.7	1	213.8	1	92.5	1	153.15	187.1	1	320.6	1	253.85	202.6	0.997363	209	0.997363	205.8	348.4	1	339.1	1	343.75	159.7	1	239.5	0.990771	191.7	0.980224	446.5	1	215.6	434.8	1	483.6	1
GI_10835134-S	NM_000567.1	CRP	Homo sapiens C-reactive protein, pentraxin-related (CRP), mRNA.	PTX1	-7.6	0.252903	-15.3	0.100645	-11.45	-14.7	0.0941936	-20.2	0.0722581	-0.2	0.508387	-10.2	-24.9	0.0322581	-4.2	0.384516	-14.55	-5.3	0.350692	0.2	0.556361	-2.55	-12.3	0.163871	-11.7	0.169032	-12	-9.9	0.207742	-16.2	0.300593	-2	0.656559	-23.2	0.0941936	-9.1	-20.7	0.0477419	-17.3	0.130323
GI_10835138-S	NM_000570.1	FCGR3B	Homo sapiens Fc fragment of IgG, low affinity IIIb, receptor for (CD16) (FCGR3B), mRNA.	CD16;FCG3;FCGR3	8.4	0.781935	6	0.685161	7.2	-0.9	0.47871	-2.3	0.443871	9	0.767742	3.35	12.6	0.84	3.9	0.616774	8.25	11	0.839815	13.2	0.887278	12.1	19.8	0.914839	8.1	0.754839	13.95	5.9	0.696774	-9.9	0.4588	-11.1	0.537904	32.8	0.96129	-10.5	11.6	0.815484	14.8	0.824516
GI_10835156-S	NM_000597.1	IGFBP2	Homo sapiens insulin-like growth factor binding protein 2 (36kD) (IGFBP2), mRNA.	IBP2	3361.9	1	1320.6	1	2341.25	2227.5	1	1652.4	1	476.4	1	1064.4	2712.7	1	2854.9	1	2783.8	772.2	1	834.7	1	803.45	4889.7	1	7490.5	1	6190.1	866.8	1	905.2	0.998682	862.1	0.997363	901.1	1	883.65	146.3	0.99871	79.4	0.99871
GI_10835158-S	NM_000602.1	SERPINE1	Homo sapiens serine (or cysteine) proteinase inhibitor, clade E (nexin, plasminogen activator inhibitor type 1), member 1 (SERPINE1), mRNA.	PAI;PAI1;PAI-1;PLANH1	4.7	0.660645	35.2	0.987097	19.95	63.8	0.997419	45.2	0.989677	-7.4	0.285161	18.9	44.9	0.997419	38.2	0.997419	41.55	160.2	0.997363	104.9	0.995386	132.55	18	0.894194	12.5	0.843871	15.25	21.6	0.950968	1667.4	1	1401.1	0.999341	2419.8	1	1534.25	2520.6	1	5211.8	1
GI_10835168-S	NM_000617.1	SLC11A2	Homo sapiens solute carrier family 11 (proton-coupled divalent metal ion transporters), member 2 (SLC11A2), mRNA.	DCT1;DMT1;NRAMP2	621.2	1	438.9	1	530.05	713.9	1	443.3	1	724.3	1	583.8	537.8	1	763.2	1	650.5	673.5	1	731.3	1	702.4	1077.5	1	961.5	1	1019.5	426.7	1	770.7	0.998682	631.6	0.996045	1032	1	701.15	604.7	1	926	1
GI_10835170-S	NM_000619.1	IFNG	Homo sapiens interferon, gamma (IFNG), mRNA.	IFG;IFI	12.5	0.88	25.1	0.969032	18.8	28.5	0.979355	29.3	0.96	22.5	0.954839	25.9	50.6	1	38.9	0.997419	44.75	23.4	0.939354	21.2	0.944628	22.3	26.7	0.954839	43	0.988387	34.85	33.2	0.992258	12.4	0.79499	12.7	0.764008	42.9	0.979355	12.55	21.7	0.936774	36.1	0.976774
GI_10835172-S	NM_000620.1	NOS1	Homo sapiens nitric oxide synthase 1 (neuronal) (NOS1), mRNA.	NOS	0	0.486452	2.4	0.584516	1.2	-2.6	0.410323	-10.8	0.219355	-10.3	0.19871	-10.55	-9.5	0.218065	5	0.655484	-2.25	-10.5	0.179301	3.4	0.676994	-3.55	7.6	0.743226	3.7	0.652903	5.65	-5	0.347097	7.1	0.744891	5.9	0.721819	-15.8	0.190968	6.5	3.3	0.610323	5.6	0.651613
GI_10835174-S	NM_000621.1	HTR2A	Homo sapiens 5-hydroxytryptamine (serotonin) receptor 2A (HTR2A), mRNA.	HTR2	10.2	0.834839	-3.4	0.397419	3.4	11.6	0.852903	-13.3	0.166452	11.5	0.819355	-0.9	1.1	0.525161	-2.7	0.427097	-0.8	38.6	0.971655	61.8	0.989453	50.2	4.8	0.683871	1	0.571613	2.9	-0.5	0.48129	84.6	0.957811	67.6	0.912986	-7.4	0.336774	76.1	-6.2	0.322581	-23	0.0541936
GI_10835182-S	NM_000629.1	IFNAR1	Homo sapiens interferon (alpha, beta and omega) receptor 1 (IFNAR1), mRNA.	AVP;IFRC;IFNAR;IFNBR	13.8	0.907097	-1.1	0.464516	6.35	10.5	0.829677	6.9	0.699355	-0.3	0.503226	3.3	15.7	0.891613	17.4	0.92	16.55	14.2	0.874094	13.9	0.891233	14.05	31.1	0.96129	41.9	0.987097	36.5	2.4	0.569032	19.6	0.830587	11.4	0.756098	11.1	0.735484	15.5	23.5	0.956129	39.9	0.983226
GI_10835186-S	NM_000636.1	SOD2	Homo sapiens superoxide dismutase 2, mitochondrial (SOD2), mRNA.	IPO-B;MNSOD	181.3	1	637.9	1	409.6	230.6	1	866.2	1	67.8	1	467	179.2	1	253.3	1	216.25	501.9	1	507.7	1	504.8	355.8	1	211.4	1	283.6	432.8	1	2225.6	1	2232.2	1	2565.7	1	2228.9	860.4	1	2212	1
GI_10835188-S	NM_000637.1	GSR	Homo sapiens glutathione reductase (GSR), mRNA.		310.1	1	203.6	1	256.85	322.1	1	278.2	1	104.8	1	191.5	237.8	1	397.6	1	317.7	500.2	1	507	1	503.6	528.5	1	724.7	1	626.6	93.4	1	709.1	0.998682	590.9	0.996045	509.5	1	650	522.1	1	636.5	1
GI_10835196-S	NM_000866.1	HTR1F	Homo sapiens 5-hydroxytryptamine (serotonin) receptor 1F (HTR1F), mRNA.	MR77;HTR1EL	15.9	0.940645	13.8	0.868387	14.85	20.6	0.944516	9.8	0.771613	10.3	0.790968	10.05	3.2	0.587097	5.3	0.663226	4.25	15	0.880686	3.2	0.670402	9.1	-2.6	0.445161	4.1	0.663226	0.75	2.7	0.579355	-3.9	0.576137	-15.1	0.468029	12.7	0.763871	-9.5	15	0.870968	2.8	0.580645
GI_10835229-S	NM_005950.1	MT1G	Homo sapiens metallothionein 1G (MT1G), mRNA.	MT1;MGC12386	-6	0.286452	35.2	0.987097	14.6	-6.9	0.28	44.6	0.988387	-20.7	0.0490323	11.95	-22.2	0.0477419	-9	0.247742	-15.6	225.9	0.998682	229.4	0.998022	227.65	15.6	0.87871	21.2	0.925161	18.4	35.6	0.992258	235.5	0.988794	222.9	0.98352	-5	0.388387	229.2	-6.3	0.31871	-14.9	0.183226
GI_10835235-S	NM_005987.1	SPRR1A	Homo sapiens small proline-rich protein 1A (SPRR1A), mRNA.	SPRK	9.5	0.807742	1.1	0.545806	5.3	0.7	0.530323	0.9	0.553548	-5.3	0.344516	-2.2	13.2	0.845161	-5.1	0.349677	4.05	33	0.963085	21	0.944628	27	16.4	0.887742	15.2	0.876129	15.8	-6.5	0.301935	101.2	0.967699	119.2	0.957811	16.1	0.825806	110.2	4.5	0.645161	10.9	0.771613
GI_10835237-S	NM_006435.1	IFITM2	Homo sapiens interferon induced transmembrane protein 2 (1-8D) (IFITM2), mRNA.	1-8D	10.8	0.845161	9.6	0.790968	10.2	24.1	0.96	13.6	0.832258	9.6	0.783226	11.6	-13.6	0.139355	91.8	1	39.1	15.2	0.882663	6.1	0.760053	10.65	4.9	0.683871	3	0.627097	3.95	0.5	0.516129	1871.8	1	2080.8	1	3515.1	1	1976.3	369.4	1	572.3	1
GI_10835241-S	NM_006258.1	PRKG1	Homo sapiens protein kinase, cGMP-dependent, type I (PRKG1), mRNA.	PGK;CGKI;PRKG1B;PRKGR1B;cGKI-BETA;cGKI-alpha	12.1	0.874839	5.9	0.682581	9	15.1	0.892903	15.3	0.856774	11.4	0.819355	13.35	11.8	0.824516	9.7	0.775484	10.75	7.7	0.772577	6.3	0.76203	7	10.4	0.789677	-7.2	0.289032	1.6	9	0.767742	35.3	0.882004	29.5	0.833883	3.1	0.569032	32.4	10	0.789677	-9	0.303226
GI_10835249-S	NM_006508.1	REGL	Homo sapiens regenerating islet-derived-like, pancreatic stone protein-like, pancreatic thread protein-like (rat) (REGL), mRNA.	RS	5.8	0.704516	11.4	0.823226	8.6	7.3	0.752258	5.5	0.667097	16.3	0.895484	10.9	8.8	0.762581	-0.7	0.47871	4.05	8.6	0.790376	7.1	0.780488	7.85	-9.3	0.245161	-8.3	0.258065	-8.8	7.7	0.735484	2.2	0.68886	-1.7	0.660514	1.1	0.531613	0.25	2.6	0.589677	-12.2	0.24129
GI_10835253-S	NM_006518.1	SPRR2C	Homo sapiens small proline-rich protein 2C (SPRR2C), mRNA.		5.8	0.703226	3	0.605161	4.4	-0.1	0.500645	10.4	0.789677	-2	0.458065	4.2	-7.8	0.258065	-1.5	0.469677	-4.65	1.7	0.605801	-7.5	0.244562	-2.9	-5	0.372903	6.4	0.72	0.7	7.1	0.71871	5	0.724456	1.4	0.687541	3.4	0.574194	3.2	-4.1	0.379355	20	0.882581
GI_10862687-S	NM_004690.2	LATS1	Homo sapiens LATS, large tumor suppressor, homolog 1 (Drosophila) (LATS1), mRNA.	wts;WARTS	5	0.668387	32.9	0.983226	18.95	19.9	0.941935	62.4	0.997419	18.9	0.925161	40.65	20.8	0.941935	10.5	0.8	15.65	20	0.924192	16.7	0.914964	18.35	23.7	0.941935	9.1	0.776774	16.4	9.3	0.775484	13.4	0.802241	5.1	0.716546	27	0.936774	9.25	20	0.925161	31.8	0.963871
GI_10862688-S	NM_012082.2	ZFPM2	Homo sapiens zinc finger protein, multitype 2 (ZFPM2), mRNA.	FOG2;hFOG-2	39.1	0.997419	12.1	0.84	25.6	35.9	0.990968	22	0.926452	4.9	0.655484	13.45	21.4	0.945806	45.1	0.997419	33.25	63.9	0.987475	88.1	0.995386	76	140.9	0.996129	131.1	0.997419	136	14	0.865806	-13.6	0.361898	-18.1	0.415953	-10.4	0.285161	-15.85	20	0.925161	19.3	0.87871
GI_10862689-S	NM_005570.2	LMAN1	Homo sapiens lectin, mannose-binding, 1 (LMAN1), mRNA.	MR60;gp58;F5F8D;FMFD1;MCFD1;ERGIC53;ERGIC-53	24.8	0.993548	22.1	0.949677	23.45	46.9	0.996129	48.2	0.990968	37.4	0.99871	42.8	16.5	0.908387	38.3	0.997419	27.4	25.2	0.944628	16.7	0.914964	20.95	31.7	0.962581	12.1	0.84129	21.9	15.3	0.892903	192.5	0.986157	117.1	0.957152	81.4	0.99871	154.8	107.1	0.99871	139	0.99871
GI_10862690-S	NM_001105.2	ACVR1	Homo sapiens activin A receptor, type I (ACVR1), mRNA.	ALK2;SKR1;ACTRI;ACVRLK2	891	1	756.4	1	823.7	1003.2	1	816.1	1	541.1	1	678.6	662.2	1	917.8	1	790	2059.4	1	2216.7	1	2138.05	479.6	1	692.4	1	586	657.7	1	1589.2	1	1351.4	0.999341	1940.3	1	1470.3	987.7	1	1275.6	1
GI_10862696-S	NM_001616.2	ACVR2	Homo sapiens activin A receptor, type II (ACVR2), mRNA.	ACTRII	126.5	1	156	1	141.25	133.7	1	222.9	1	189.4	1	206.15	55.4	1	133.7	1	94.55	283.7	1	361.2	1	322.45	203.6	1	142.8	0.997419	173.2	125.3	1	170.2	0.984179	152.4	0.971655	283.3	1	161.3	100.8	0.99871	147.3	0.99871
GI_10862697-S	NM_001106.2	ACVR2B	Homo sapiens activin A receptor, type IIB (ACVR2B), mRNA.	ACTR-IIB	93.5	1	271.9	1	182.7	128	1	238.1	1	342	1	290.05	32	0.990968	96.9	1	64.45	164.6	0.997363	97.7	0.995386	131.15	109	0.994839	73.2	0.993548	91.1	203.1	1	67.1	0.943309	47.2	0.882663	-2.2	0.459355	57.15	4.5	0.646452	24.2	0.926452
GI_10863870-S	NM_000540.1	RYR1	Homo sapiens ryanodine receptor 1 (skeletal) (RYR1), mRNA.	CCO;MHS;RYR;MHS1;RYDR	10.5	0.84	12.2	0.84129	11.35	11.6	0.852903	18.2	0.894194	2.4	0.588387	10.3	7	0.712258	12.3	0.836129	9.65	60.6	0.986157	44.4	0.986157	52.5	71.2	0.990968	42.9	0.988387	57.05	19.9	0.941935	172.7	0.984179	165.7	0.974951	13.5	0.772903	169.2	8	0.731613	0.9	0.529032
GI_10863872-S	NM_000660.1	TGFB1	Homo sapiens transforming growth factor, beta 1 (Camurati-Engelmann disease) (TGFB1), mRNA.	CED;DPD1;TGFB	9	0.796129	10.1	0.802581	9.55	10.6	0.832258	11.2	0.802581	-1.5	0.469677	4.85	31.8	0.990968	0	0.492903	15.9	10.2	0.826632	-3.4	0.41002	3.4	2.7	0.621935	10.8	0.818065	6.75	10.4	0.803871	-10.5	0.439684	-13	0.504285	-10.7	0.28	-11.75	1.1	0.548387	-0.6	0.495484
GI_10863874-S	NM_021104.1	RPL41	Homo sapiens ribosomal protein L41 (RPL41), mRNA.		26123.4	1	14525.2	1	20324.3	30086.4	1	16327.3	1	16445	1	16386.2	24324.2	1	31687.3	1	28005.8	43281.6	1	34818	1	39049.8	35486	1	26683.9	1	31085	11181.8	1	57962.6	1	59540.5	1	65885.1	1	58751.6	50584.9	1	60137.3	1
GI_10863876-S	NM_021105.1	PLSCR1	Homo sapiens phospholipid scramblase 1 (PLSCR1), mRNA.	MMTRA1B	146.8	1	79.6	1	113.2	124.7	1	116.8	1	40.1	0.99871	78.45	127.2	1	204.9	1	166.05	14.1	0.872116	32.8	0.974291	23.45	87.6	0.993548	103.1	0.996129	95.35	60.7	0.99871	861.1	0.998682	635.1	0.996045	786.8	1	748.1	458.1	1	509.8	1
GI_10863878-S	NM_021095.1	SLC5A6	Homo sapiens solute carrier family 5 (sodium-dependent vitamin transporter), member 6 (SLC5A6), mRNA.	SMVT	450.8	1	267.3	1	359.05	365.4	1	357.4	1	188.8	1	273.1	271.9	1	366	1	318.95	337.3	1	371	1	354.15	276.1	1	390.7	1	333.4	166.9	1	318.8	0.993408	341	0.99209	303.5	1	329.9	208.4	1	359.4	1
GI_10863884-S	NM_004348.1	RUNX2	Homo sapiens runt-related transcription factor 2 (RUNX2), mRNA.	CCD;AML3;CCD1;OSF2;CBFA1;PEBP2A1;PEBP2A2;PEBP2aA;PEBP2aA1	-3.3	0.378065	-2	0.44	-2.65	6.1	0.717419	-1.7	0.459355	-3.5	0.403871	-2.6	5.3	0.655484	15.7	0.896774	10.5	8.9	0.797627	-13.4	0.0817403	-2.25	-8.7	0.265806	-3.3	0.415484	-6	21.9	0.953548	-4.3	0.569545	-5.4	0.621622	-15.4	0.197419	-4.85	1.7	0.575484	3.4	0.602581
GI_10863902-S	NM_004238.1	TRIP12	Homo sapiens thyroid hormone receptor interactor 12 (TRIP12), mRNA.		670.8	1	690.1	1	680.45	795.9	1	933.2	1	403.8	1	668.5	598.5	1	974	1	786.25	1284.6	1	1348.3	1	1316.45	955.9	1	955.9	1	955.9	480.4	1	1834.5	1	1516.4	1	2225.3	1	1675.45	1150	1	1687.9	1
GI_10863904-S	NM_004239.1	TRIP11	Homo sapiens thyroid hormone receptor interactor 11 (TRIP11), mRNA.	CEV14;TRIP230;GMAP-210	115.7	1	82.7	1	99.2	136.8	1	92.5	0.99871	68.7	1	80.6	91.8	1	143.4	1	117.6	125.7	0.996045	139.1	0.996704	132.4	119.6	0.994839	149.7	0.997419	134.65	68.7	0.99871	281.2	0.99143	249.4	0.986157	318	1	265.3	152.5	0.99871	225.9	1
GI_10863908-S	NM_021102.1	SPINT2	Homo sapiens serine protease inhibitor, Kunitz type, 2 (SPINT2), mRNA.	Kop;HAI2;HAI-2	58	0.99871	144.9	1	101.45	133.5	1	156.9	1	107.8	1	132.35	-25.8	0.0309677	7.2	0.72	-9.3	232	0.999341	174.7	0.997363	203.35	-9.2	0.251613	-15.8	0.0980645	-12.5	105.4	1	41.1	0.897165	34.7	0.851681	38.1	0.974194	37.9	41.4	0.994839	43.8	0.988387
GI_10863910-S	NM_021114.1	SPINK2	Homo sapiens serine protease inhibitor, Kazal type, 2 (acrosin-trypsin inhibitor) (SPINK2), mRNA.	HUSI-II	5.8	0.703226	-15.9	0.0941936	-5.05	13.7	0.88	-16.1	0.114839	0.4	0.527742	-7.85	-10	0.205161	2.8	0.579355	-3.6	-21.9	0.0112063	-3.8	0.388926	-12.85	-5.1	0.372903	-10.7	0.192258	-7.9	-23.7	0.0283871	-30	0.0626236	-41	0.0230719	-8.2	0.323871	-35.5	-12.4	0.16	8.2	0.707097
GI_10863912-S	NM_021097.1	SLC8A1	Homo sapiens solute carrier family 8 (sodium/calcium exchanger), member 1 (SLC8A1), mRNA.	NCX1	0.6	0.507097	-0.2	0.496774	0.2	-8.4	0.227097	-6.8	0.304516	0.2	0.52129	-3.3	-14.7	0.12	-5.2	0.345806	-9.95	11	0.838497	15	0.900461	13	10.3	0.787097	-16.1	0.0954839	-2.9	-10.2	0.202581	148.4	0.978906	125	0.961107	11.5	0.738065	136.7	17.9	0.900645	-10.7	0.268387
GI_10863920-S	NM_021120.1	DLG3	Homo sapiens discs, large homolog 3 (neuroendocrine-dlg, Drosophila) (DLG3), mRNA.	NEDLG;SAP102;KIAA1232	5	0.669677	24.9	0.969032	14.95	25.7	0.969032	68.1	0.99871	39.5	0.99871	53.8	-2.6	0.402581	18	0.922581	7.7	16.6	0.899143	26.8	0.962426	21.7	11.5	0.816774	25.7	0.950968	18.6	19.8	0.941935	10	0.779169	-20.6	0.371127	-5.6	0.378065	-5.3	-6	0.325161	-8.3	0.316129
GI_10863922-S	NM_021127.1	PMAIP1	Homo sapiens phorbol-12-myristate-13-acetate-induced protein 1 (PMAIP1), mRNA.	APR;NOXA	42.3	0.997419	31.4	0.983226	36.85	55.4	0.997419	46.4	0.990968	27.5	0.978065	36.95	45.3	0.997419	53.6	0.99871	49.45	195.5	0.997363	158.6	0.996704	177.05	52.5	0.984516	38.3	0.984516	45.4	37.1	0.992258	604.6	0.996704	588	0.996045	340.5	1	596.3	478.1	1	561.3	1
GI_10863934-S	NM_021136.1	RTN1	Homo sapiens reticulon 1 (RTN1), mRNA.	NSP	7741.7	1	5331.7	1	6536.7	9865.4	1	6683.9	1	7673.8	1	7178.85	4454.8	1	6119.2	1	5287	9630	1	11231.5	1	10430.8	5946.2	1	3159.9	1	4553.05	4019.9	1	28.8	0.863546	19.6	0.798945	6.9	0.650323	24.2	150.3	0.99871	35.7	0.974194
GI_10863940-S	NM_021139.1	UGT2B4	Homo sapiens UDP glycosyltransferase 2 family, polypeptide B4 (UGT2B4), mRNA.	UGT2B11	-6.7	0.277419	7.9	0.747097	0.6	-8.6	0.220645	-11.9	0.2	-1.6	0.467097	-6.75	-15.6	0.107097	-4	0.389677	-9.8	-2.8	0.448912	-0.9	0.509558	-1.85	-11.5	0.175484	-3.8	0.392258	-7.65	-2.7	0.412903	-19.6	0.220171	-28.4	0.186552	-4.1	0.40129	-24	-7.2	0.292903	-11	0.259355
GI_10863942-S	NM_021140.1	UTX	Homo sapiens ubiquitously transcribed tetratricopeptide repeat gene, X chromosome (UTX), mRNA.		153.6	1	174.1	1	163.85	125.3	1	211.6	1	188.5	1	200.05	75.8	1	162.9	1	119.35	450.2	1	532.1	1	491.15	177.8	0.99871	221.5	1	199.65	136.5	1	165.8	0.98352	114.1	0.955175	246.9	0.99871	139.95	246.9	1	324	1
GI_10863946-S	NM_021145.1	DMTF1	Homo sapiens cyclin D binding myb-like transcription factor 1 (DMTF1), mRNA.	DMP1;DMTF;hDMP1	389.8	1	641.3	1	515.55	563.2	1	936.3	1	755.3	1	845.8	221.3	1	584.6	1	402.95	1412.4	1	1946.7	1	1679.55	640	1	685.8	1	662.9	517.1	1	569.7	0.996704	478.3	0.994067	383.3	1	524	301.4	1	486.7	1
GI_10863950-S	NM_021147.1	UNG2	Homo sapiens uracil-DNA glycosylase 2 (UNG2), mRNA.		14.4	0.913548	5.5	0.673548	9.95	12.3	0.860645	16.4	0.872258	47.8	1	32.1	12.4	0.834839	25.5	0.965161	18.95	2.2	0.624918	7.5	0.787739	4.85	-0.1	0.541935	13.6	0.855484	6.75	11	0.812903	-13.9	0.357284	-18.5	0.408042	11.5	0.739355	-16.2	84.9	0.99871	119.5	0.99871
GI_10863968-S	NM_021173.1	POLD4	Homo sapiens polymerase (DNA-directed), delta 4 (POLD4), mRNA.	p12;POLDS	2.5	0.580645	-1.2	0.461935	0.65	5.5	0.700645	-2.3	0.443871	-8	0.261935	-5.15	6.7	0.701935	14.8	0.889032	10.75	-0.2	0.544496	-7.1	0.255768	-3.65	23.7	0.941935	6.3	0.717419	15	2.3	0.569032	32.3	0.872116	47.1	0.882663	79.1	0.997419	39.7	35	0.987097	50.2	0.992258
GI_10863972-S	NM_021175.1	HAMP	Homo sapiens hepcidin antimicrobial peptide (HAMP), mRNA.	HEPC;HFE2B;LEAP1;LEAP-1	10.1	0.830968	-0.3	0.494194	4.9	0.9	0.539355	3.2	0.615484	24.1	0.966452	13.65	12.2	0.830968	26.3	0.971613	19.25	25.8	0.947924	16.4	0.914305	21.1	7.6	0.741935	22.6	0.940645	15.1	7	0.714839	15	0.808833	20.5	0.802241	22.7	0.908387	17.75	14.2	0.861935	16.5	0.854194
GI_10863974-S	NM_021176.1	IGRP	Homo sapiens islet-specific glucose-6-phosphatase catalytic subunit-related protein (IGRP), mRNA.		-0.8	0.461935	18	0.91871	8.6	18.6	0.930323	0.5	0.545806	4.7	0.647742	2.6	19.5	0.934194	15.2	0.891613	17.35	-2.5	0.460119	1.3	0.593935	-0.6	7	0.730323	2.2	0.606452	4.6	3	0.590968	36.2	0.882663	42.1	0.872775	15.6	0.815484	39.15	9.3	0.763871	23.3	0.92
GI_10863982-S	NM_021182.1	HB-1	Homo sapiens minor histocompatibility antigen HB-1 (HB-1), mRNA.		-5	0.327742	8.2	0.75871	1.6	15	0.891613	-2.7	0.427097	24.9	0.970323	11.1	10.1	0.790968	8.6	0.754839	9.35	-1.2	0.506922	-4.6	0.350033	-2.9	2.1	0.597419	11.3	0.830968	6.7	1.1	0.536774	-16.6	0.292683	-39.2	0.0329598	-2.1	0.460645	-27.9	5.7	0.676129	2.4	0.570323
GI_10863984-S	NM_021184.1	C6orf47	Homo sapiens chromosome 6 open reading frame 47 (C6orf47), mRNA.	G4;NG34;D6S53E	188.9	1	144.5	1	166.7	242	1	140.7	1	102.2	1	121.45	164.5	1	246.5	1	205.5	77.3	0.989453	48.4	0.986157	62.85	325.1	1	361.6	1	343.35	104.7	1	291	0.99143	284.6	0.988134	544.1	1	287.8	410.3	1	570	1
GI_10863992-S	NM_021187.1	CYP4F11	Homo sapiens cytochrome P450, family 4, subfamily F, polypeptide 11 (CYP4F11), mRNA.		16.4	0.947097	15.7	0.890323	16.05	27.7	0.978065	-1.2	0.469677	-3.1	0.421935	-2.15	-9.7	0.212903	4.9	0.651613	-2.4	0	0.553724	4.1	0.698088	2.05	1.4	0.579355	1.9	0.6	1.65	-0.5	0.48	-13.5	0.362558	-24.6	0.27884	-21.2	0.117419	-19.05	-12.3	0.163871	-21.3	0.076129
GI_10863994-S	NM_021188.1	ZNF410	Homo sapiens zinc finger protein 410 (ZNF410), mRNA.	APA1;APA-1	385.2	1	396.8	1	391	416.5	1	534.5	1	280.8	1	407.65	257.1	1	440.5	1	348.8	1376.6	1	1513.8	1	1445.2	529.3	1	472.3	1	500.8	294.3	1	468	0.996704	394.8	0.992749	647.9	1	431.4	486.7	1	811.8	1
GI_10863996-S	NM_021190.1	PTBP2	Homo sapiens polypyrimidine tract binding protein 2 (PTBP2), mRNA.	PTB;MIBP;nPTB;PTBLP;brPTB	393.9	1	878.1	1	636	596.1	1	1256.5	1	1010.4	1	1133.45	129.1	1	368.6	1	248.85	1164.2	1	1643.5	1	1403.85	256.1	1	368.8	1	312.45	668.7	1	138.7	0.977587	97.9	0.941991	123	0.99871	118.3	169.3	1	327.8	1
GI_10863998-S	NM_021191.1	NEUROD4	Homo sapiens neurogenic differentiation 4 (NEUROD4), mRNA.	ATH-3;Atoh3;MATH-3	4.1	0.645161	22.4	0.949677	13.25	2.2	0.579355	3	0.610323	8.9	0.76129	5.95	12.2	0.829677	-4.8	0.357419	3.7	24.2	0.941991	19.9	0.936717	22.05	1.6	0.584516	-4.3	0.370323	-1.35	13.3	0.854194	3.2	0.699407	4.6	0.715227	20.1	0.882581	3.9	-0.7	0.495484	0.7	0.529032
GI_10864008-I	NM_021198.1	CTDSP1	Homo sapiens CTD (carboxy-terminal domain, RNA polymerase II, polypeptide A) small phosphatase 1 (CTDSP1), mRNA.	SCP1;NLIIF	624.7	1	157.2	1	390.95	507.9	1	199	1	308.3	1	253.65	599.9	1	662.9	1	631.4	155.9	0.997363	173.1	0.997363	164.5	687	1	1290.6	1	988.8	104.9	1	1670.1	1	1427	0.999341	1240.9	1	1548.55	695.4	1	1161.2	1
GI_10864010-S	NM_021199.1	SQRDL	Homo sapiens sulfide quinone reductase-like (yeast) (SQRDL), mRNA.	CGI-44	39.6	0.997419	22.3	0.949677	30.95	50.2	0.997419	15.6	0.861935	10	0.787097	12.8	27	0.975484	79.9	1	53.45	110	0.996045	102.6	0.995386	106.3	154.6	0.996129	139.4	0.997419	147	39.3	0.997419	3275	1	2982.2	1	3745.5	1	3128.6	1110.6	1	1512.1	1
GI_10864012-S	NM_021200.1	PLEKHB1	Homo sapiens pleckstrin homology domain containing, family B (evectins) member 1 (PLEKHB1), mRNA.	KPL1;PHR1;PHRET1	410.1	1	29.2	0.981935	219.65	367.9	1	35.9	0.974194	93.9	1	64.9	311.5	1	544.4	1	427.95	112.2	0.996045	100.7	0.995386	106.45	487.3	1	591.4	1	539.35	25.9	0.974194	77.3	0.952538	82.8	0.926829	55.2	0.993548	80.05	28	0.971613	62.4	0.997419
GI_10864016-S	NM_021204.1	MASA	Homo sapiens E-1 enzyme (MASA), mRNA.	FLJ12594;DKFZp586M0524	1279.2	1	725.8	1	1002.5	1403.9	1	944.7	1	501.9	1	723.3	923.7	1	1628.7	1	1276.2	1880.4	1	2048.1	1	1964.25	2835.8	1	2130.4	1	2483.1	527.8	1	546.5	0.996704	428.7	0.993408	779.9	1	487.6	1154.5	1	1400	1
GI_10864018-S	NM_021208.1	C9orf27	Homo sapiens chromosome 9 open reading frame 27 (C9orf27), mRNA.	EST-YD1	12.1	0.88	0.9	0.543226	6.5	8.5	0.780645	3.2	0.616774	-0.1	0.509677	1.55	-4.6	0.344516	9.8	0.779355	2.6	3.5	0.661173	-5.1	0.32828	-0.8	6.6	0.72	14.9	0.874839	10.75	8.5	0.756129	-23.6	0.145023	-28	0.195781	23.7	0.91871	-25.8	6.4	0.695484	9.1	0.736774
GI_10864022-S	NM_021211.1	LOC58486	Homo sapiens transposon-derived Buster1 transposase-like protein (LOC58486), mRNA.		714.6	1	954.1	1	834.35	930.2	1	1381.9	1	907.4	1	1144.65	374	1	803.7	1	588.85	1543.9	1	2226	1	1884.95	789.8	1	772.5	1	781.15	638.8	1	1385	1	977.9	0.998022	1298.4	1	1181.45	325.8	1	469.6	1
GI_10864024-S	NM_021212.1	ZF	Homo sapiens HCF-binding transcription factor Zhangfei (ZF), mRNA.		305.6	1	350.3	1	327.95	330.1	1	501.3	1	317.6	1	409.45	218.6	1	388.2	1	303.4	833.8	1	978	1	905.9	458	1	391.4	1	424.7	305.2	1	293.4	0.99143	249.1	0.986157	358.2	1	271.25	382.8	1	657	1
GI_10864026-S	NM_021213.1	PCTP	Homo sapiens phosphatidylcholine transfer protein (PCTP), mRNA.	STARD2	49.6	0.99871	39	0.992258	44.3	63.4	0.997419	58.5	0.994839	35.3	0.997419	46.9	56.5	1	100.5	1	78.5	42.5	0.976269	35.2	0.978247	38.85	60.5	0.989677	78.9	0.993548	69.7	28.2	0.983226	270	0.99143	241.5	0.986157	288.5	1	255.75	90.9	0.99871	222.9	1
GI_10864030-S	NM_021220.1	ZNF339	Homo sapiens zinc finger protein 339 (ZNF339), mRNA.	OVOL2;EUROIMAGE566589	2868.2	1	6159.1	1	4513.65	3828.3	1	7004	1	5871.1	1	6437.55	2355.2	1	3311.6	1	2833.4	4199	1	3489.1	1	3844.05	3228.2	1	2821.6	1	3024.9	6120.5	1	2845.6	1	2452.8	1	639.1	1	2649.2	2201.5	1	3321.8	1
GI_10864032-S	NM_021221.1	LY6G5B	Homo sapiens lymphocyte antigen 6 complex, locus G5B (LY6G5B), mRNA.	G5b;C6orf19	12.4	0.88	64.7	0.99871	38.55	2.6	0.596129	71.8	0.99871	33.5	0.996129	52.65	10.3	0.796129	4.6	0.642581	7.45	37.2	0.970995	54.5	0.988134	45.85	16.1	0.882581	6.5	0.725161	11.3	24	0.962581	25.6	0.852999	-4.1	0.634806	-18.4	0.141935	10.75	1.6	0.563871	25.2	0.935484
GI_10864034-S	NM_021225.1	PROL1	Homo sapiens proline rich 1 (PROL1), mRNA.	BPLP;PRL1	-3.1	0.385806	1.8	0.572903	-0.65	-2	0.433548	-10.8	0.219355	-4.9	0.365161	-7.85	-9.2	0.224516	2.4	0.566452	-3.4	23.2	0.938036	19.4	0.93408	21.3	13.1	0.843871	34.2	0.979355	23.65	20	0.941935	57.8	0.929466	81	0.92617	-2.8	0.443871	69.4	-4.3	0.371613	-15.9	0.152258
GI_10864036-S	NM_021223.1	MYL7	Homo sapiens myosin, light polypeptide 7, regulatory (MYL7), mRNA.	MYL2A;MYLC2A	-3.8	0.370323	-2.1	0.43871	-2.95	-7.6	0.264516	-5.6	0.344516	3.2	0.605161	-1.2	-18.4	0.08	-0.6	0.47871	-9.5	-13.5	0.108767	-3.1	0.423204	-8.3	-0.9	0.51871	-13.8	0.125161	-7.35	-0.8	0.472258	-13.1	0.375082	-15.7	0.457482	-16.7	0.166452	-14.4	-14.1	0.144516	-21.9	0.0670968
GI_10864040-A	NM_021230.1	MLL3	Homo sapiens myeloid/lymphoid or mixed-lineage leukemia 3 (MLL3), mRNA.	HALR;FLJ12625;KIAA1506	64.6	1	263.3	1	163.95	108.3	1	375.2	1	131.4	1	253.3	45	0.997419	110.9	1	77.95	171.4	0.997363	162.1	0.996704	166.75	58.9	0.989677	45.9	0.992258	52.4	146.4	1	43.9	0.903757	45	0.880026	84.2	0.99871	44.45	46.6	0.996129	100.5	0.99871
GI_10864040-I	NM_021230.1	MLL3	Homo sapiens myeloid/lymphoid or mixed-lineage leukemia 3 (MLL3), mRNA.	HALR;FLJ12625;KIAA1506	115	1	238.4	1	176.7	153	1	366.2	1	159.7	1	262.95	55.5	1	140.5	1	98	216	0.998022	187.7	0.997363	201.85	103.6	0.993548	90.9	0.996129	97.25	184.6	1	45.3	0.907053	42.9	0.873434	119.1	0.99871	44.1	48.6	0.996129	75.3	0.99871
GI_10864042-S	NM_021232.1	PRODH2	Homo sapiens proline dehydrogenase (oxidase) 2 (PRODH2), mRNA.	HSPOX1	-10.9	0.153548	-13.9	0.12	-12.4	-18.1	0.0593548	5	0.659355	-15.2	0.114839	-5.1	-12.4	0.16	-10.6	0.2	-11.5	-6.6	0.305208	-2.2	0.458141	-4.4	-5.5	0.352258	-8.9	0.236129	-7.2	-16.7	0.0774193	-26.6	0.0988794	-21.9	0.338827	-12.3	0.251613	-24.25	-20.1	0.0516129	-23.3	0.0490323
GI_10864046-S	NM_021235.1	EPS15L1	Homo sapiens epidermal growth factor receptor pathway substrate 15-like 1 (EPS15L1), mRNA.	EPS15R	103.7	1	218	1	160.85	161	1	213	1	154.5	1	183.75	84.6	1	142.5	1	113.55	424	1	423.5	1	423.75	159.3	0.996129	169.3	1	164.3	180.2	1	432.8	0.996704	382.4	0.992749	145.3	0.99871	407.6	135.8	0.99871	168	0.99871
GI_10864048-S	NM_021238.1	C12orf14	Homo sapiens chromosome 12 open reading frame 14 (C12orf14), mRNA.	TERA	1145.8	1	860.7	1	1003.25	1196	1	923.2	1	1203.8	1	1063.5	862	1	1070.8	1	966.4	2971.6	1	2833.9	1	2902.75	666.5	1	526.6	1	596.55	732.1	1	1493.5	1	1196.5	0.998682	1459.5	1	1345	1972.9	1	2486.1	1
GI_10864054-S	NM_021246.1	LY6G6D	Homo sapiens lymphocyte antigen 6 complex, locus G6D (LY6G6D), mRNA.	G6D;NG25;LY6-D;MEGT1;C6orf23	3.3	0.614194	11.7	0.827097	7.5	3.9	0.645161	-1.2	0.469677	23.6	0.965161	11.2	-6.3	0.298065	-0.7	0.47871	-3.5	12.9	0.862887	27.6	0.965063	20.25	8.7	0.762581	-1.7	0.470968	3.5	-10.5	0.197419	-1	0.633487	-19.4	0.390244	22.2	0.904516	-10.2	11.9	0.825806	10.5	0.765161
GI_10864056-S	NM_021247.1	PRM3	Homo sapiens protamine 3 (PRM3), mRNA.		1.2	0.530323	-5.7	0.322581	-2.25	-2.6	0.410323	-1.8	0.456774	9.4	0.778065	3.8	-10.7	0.190968	4.1	0.624516	-3.3	-17.2	0.0500989	3.5	0.678972	-6.85	-6	0.344516	-0.9	0.494194	-3.45	6.7	0.709677	-15.3	0.321028	-6	0.611074	-5.8	0.372903	-10.65	-11.3	0.187097	-9.1	0.301935
GI_10864062-S	NM_021255.1	PELI2	Homo sapiens pellino homolog 2 (Drosophila) (PELI2), mRNA.		208.5	1	213.8	1	211.15	322.8	1	338.8	1	422.7	1	380.75	146.6	1	277.2	1	211.9	1040.6	1	1044.8	1	1042.7	218.6	1	184	1	201.3	209.9	1	280.2	0.99143	201.9	0.980883	284.6	1	241.05	36.8	0.988387	122.6	0.99871
GI_10864068-S	NM_021259.1	TMEM8	Homo sapiens transmembrane protein 8 (five membrane-spanning domains) (TMEM8), mRNA.	M83	170.1	1	70.4	0.99871	120.25	139.3	1	102.2	0.99871	25.7	0.972903	63.95	125.1	1	224.6	1	174.85	157.6	0.997363	152.3	0.996704	154.95	429.1	1	783.1	1	606.1	65.4	0.99871	363	0.995386	357.1	0.99209	502.5	1	360.05	286.6	1	392.5	1
GI_10864076-S	NM_021098.1	CACNA1H	Homo sapiens calcium channel, voltage-dependent, alpha 1H subunit (CACNA1H), mRNA.	CACNA1HB	64.6	1	173.5	1	119.05	57.4	0.997419	305.2	1	130.1	1	217.65	1.7	0.547097	29.5	0.981935	15.6	147.6	0.997363	164.1	0.997363	155.85	137.8	0.996129	223.5	1	180.65	90	1	219.2	0.988134	230.7	0.985498	-7.3	0.338065	224.95	33	0.984516	55.8	0.997419
GI_10864080-S	NM_005393.1	PLXNB3	Homo sapiens plexin B3 (PLXNB3), mRNA.	PLEXR;PLXN6;PLEXB3	10.5	0.84	-2.2	0.436129	4.15	20.9	0.947097	-8	0.273548	-16.1	0.100645	-12.05	3.2	0.587097	26	0.969032	14.6	-15	0.0850363	-9.3	0.185893	-12.15	61	0.989677	121.6	0.997419	91.3	-4	0.379355	-5.3	0.558998	-5.6	0.619644	-13.8	0.224516	-5.45	-12.4	0.16	-0.9	0.487742
GI_10864649-S	NM_002744.2	PRKCZ	Homo sapiens protein kinase C, zeta (PRKCZ), mRNA.	PKC2	203.5	1	378.1	1	290.8	266.5	1	456.7	1	269.3	1	363	120.4	1	223	1	171.7	464	1	525.2	1	494.6	150.9	0.996129	178.9	1	164.9	266.4	1	0.7	0.662492	5.8	0.72116	33.9	0.962581	3.25	148.6	0.99871	121	0.99871
GI_10880123-A	NM_004228.3	PSCD2	Homo sapiens pleckstrin homology, Sec7 and coiled-coil domains 2 (cytohesin-2) (PSCD2), transcript variant 2, mRNA.	ARNO;CTS18.1;Sec7p-L	685.7	1	1131.3	1	908.5	720.1	1	1323.5	1	796.4	1	1059.95	433.2	1	568.6	1	500.9	1456.4	1	1341.7	1	1399.05	432.6	1	500.3	1	466.45	917.5	1	341.5	0.995386	361.6	0.99209	438.6	1	351.55	394.6	1	550	1
GI_10880124-S	NM_000541.2	SAG	Homo sapiens S-antigen; retina and pineal gland (arrestin) (SAG), mRNA.	ARRESTIN	-18.6	0.0322581	-7.7	0.265806	-13.15	2.2	0.580645	-15.5	0.11871	0.6	0.532903	-7.45	-7.3	0.269677	-16	0.0993548	-11.65	12.8	0.862228	2.5	0.640738	7.65	-5.3	0.363871	-9.2	0.228387	-7.25	-8.7	0.233548	-29.2	0.0705339	-38.3	0.0375742	-15.6	0.196129	-33.75	-12.6	0.157419	-16.9	0.139355
GI_10880125-S	NM_003399.3	XPNPEP2	Homo sapiens X-prolyl aminopeptidase (aminopeptidase P) 2, membrane-bound (XPNPEP2), mRNA.		4.6	0.656774	-5	0.353548	-0.2	-3.2	0.388387	-9.5	0.24	-0.1	0.510968	-4.8	-3	0.397419	-8.7	0.250323	-5.85	-5.2	0.358602	-17	0.0316414	-11.1	-19.9	0.0503226	-4.2	0.376774	-12.05	5.2	0.672258	-8.4	0.497034	10.2	0.749506	-10.9	0.276129	0.9	5.3	0.669677	0.1	0.512258
GI_10880133-A	NM_020251.1	ARRB1	Homo sapiens arrestin, beta 1 (ARRB1), transcript variant 2, mRNA.	ARB1;ARR1	-8.1	0.232258	-19.5	0.0464516	-13.8	7	0.743226	-12.7	0.184516	-2.5	0.442581	-7.6	-19.3	0.076129	-3.5	0.403871	-11.4	5.2	0.703362	0	0.548451	2.6	5.7	0.701935	-8.8	0.236129	-1.55	14.4	0.872258	43.4	0.902439	34.8	0.851681	-21.2	0.117419	39.1	-14.2	0.143226	0.2	0.52129
GI_10880974-S	NM_021179.1	LOC57821	Homo sapiens hypothetical protein LOC57821 (LOC57821), mRNA.		38.9	0.997419	42.2	0.993548	40.55	43	0.996129	31.6	0.967742	37	0.997419	34.3	53.6	1	47.2	0.997419	50.4	100.7	0.995386	91.1	0.995386	95.9	65.4	0.990968	54.1	0.993548	59.75	28.4	0.983226	-4.2	0.571523	-24.8	0.270929	21.6	0.901935	-14.5	6.5	0.698065	0.3	0.52129
GI_10880978-S	NM_002339.1	LSP1	Homo sapiens lymphocyte-specific protein 1 (LSP1), mRNA.	WP34;pp52	-1	0.455484	3	0.605161	1	-8	0.242581	20.6	0.913548	-4.9	0.365161	7.85	-10.6	0.192258	1.8	0.553548	-4.4	10.6	0.831905	8.8	0.814107	9.7	9.1	0.769032	-2.9	0.423226	3.1	7.1	0.71871	42.1	0.899143	35.4	0.853659	23.6	0.917419	38.75	-13.3	0.153548	1.7	0.553548
GI_10880984-S	NM_021268.1	IFNA17	Homo sapiens interferon, alpha 17 (IFNA17), mRNA.		2.6	0.583226	-21	0.0387097	-9.2	4.5	0.660645	-11.3	0.211613	-9.5	0.220645	-10.4	-13.9	0.132903	-17.6	0.0722581	-15.75	-22.1	0.0105471	-18.6	0.0191167	-20.35	-23	0.0309677	-24.8	0.0206452	-23.9	-11	0.183226	-24.2	0.135794	-34.6	0.0804219	-38.1	0.00774194	-29.4	-14.3	0.143226	-16.5	0.144516
GI_10938004-S	NM_003948.2	CDKL2	Homo sapiens cyclin-dependent kinase-like 2 (CDC2-related kinase) (CDKL2), mRNA.	P56;KKIAMRE	-11.7	0.131613	-16.2	0.0890323	-13.95	-19.8	0.0425806	-13.2	0.169032	-27.2	0.0129032	-20.2	-21	0.0580645	-14.5	0.125161	-17.75	-14.5	0.0916282	-7.9	0.230719	-11.2	-19.5	0.0541936	-18.6	0.0670968	-19.05	-13.2	0.143226	-16.2	0.299934	-1.4	0.662492	-29.3	0.0425806	-8.8	-22.1	0.036129	-24.5	0.0425806
GI_10938005-S	NM_019848.2	SLC10A3	Homo sapiens solute carrier family 10 (sodium/bile acid cotransporter family), member 3 (SLC10A3), mRNA.	P3;DXS253E	36.8	0.997419	22	0.949677	29.4	26.2	0.971613	48.5	0.990968	23.7	0.965161	36.1	41.3	0.994839	22.9	0.956129	32.1	43.6	0.976928	50.2	0.986816	46.9	37.1	0.974194	28	0.954839	32.55	28.2	0.983226	247.9	0.990771	275.9	0.988134	385.5	1	261.9	147.4	0.99871	211.1	1
GI_10938006-I	NM_000548.2	TSC2	Homo sapiens tuberous sclerosis 2 (TSC2), transcript variant 1, mRNA.	LAM;TUBERIN	1.1	0.525161	7.1	0.716129	4.1	-7	0.273548	-6.5	0.313548	-3.9	0.393548	-5.2	2.2	0.557419	-10.4	0.205161	-4.1	11.5	0.845748	-10.1	0.156229	0.7	1.9	0.592258	-6.8	0.300645	-2.45	3	0.589677	-7.3	0.521424	-25.9	0.240606	-8.8	0.310968	-16.6	8.4	0.741935	-1.3	0.473548
GI_10938009-A	NM_021056.1	TSC2	Homo sapiens tuberous sclerosis 2 (TSC2), transcript variant 3, mRNA.	LAM;TUBERIN	218.4	1	255.7	1	237.05	180.1	1	361.1	1	248.4	1	304.75	135	1	158.2	1	146.6	231.2	0.999341	257.3	0.998682	244.25	251.7	1	294.9	1	273.3	177.5	1	395.2	0.996704	389.8	0.992749	497.9	1	392.5	134.9	0.99871	211.8	1
GI_10938011-S	NM_005159.2	ACTC	Homo sapiens actin, alpha, cardiac muscle (ACTC), mRNA.		14.4	0.913548	48.8	0.99871	31.6	68.1	0.997419	12.8	0.823226	35.6	0.997419	24.2	16.6	0.908387	8.2	0.748387	12.4	83.4	0.99209	91.3	0.995386	87.35	5.1	0.690323	-15.9	0.0980645	-5.4	18.6	0.930323	-4.9	0.564272	-0.7	0.671721	12.5	0.762581	-2.8	3.4	0.615484	43.7	0.988387
GI_10938012-S	NM_004424.2	E4F1	Homo sapiens E4F transcription factor 1 (E4F1), mRNA.	E4F	210	1	315.9	1	262.95	172.9	1	470.6	1	275.1	1	372.85	130.5	1	151	1	140.75	279.3	1	414.4	1	346.85	210.9	1	236.4	1	223.65	217.5	1	174.1	0.984179	156.7	0.972314	150	0.99871	165.4	90.3	0.99871	152.8	0.99871
GI_10938013-S	NM_005354.2	JUND	Homo sapiens jun D proto-oncogene (JUND), mRNA.		7371.2	1	6269.6	1	6820.4	6236.5	1	8660.9	1	10557.1	1	9609	4821.9	1	5644.6	1	5233.25	17706.6	1	17075.4	1	17391	16097.2	1	10691.1	1	13394.1	5338.4	1	11621.1	1	9942.3	1	10790.6	1	10781.7	5803.5	1	8510.9	1
GI_10938017-S	NM_004701.2	CCNB2	Homo sapiens cyclin B2 (CCNB2), mRNA.	HsT17299	1889.8	1	367.8	1	1128.8	1572	1	427.9	1	387.3	1	407.6	1548	1	2289.1	1	1918.55	813.6	1	815.5	1	814.55	1896.3	1	1294.2	1	1595.25	225.5	1	216	0.988134	187.8	0.979565	221.3	0.99871	201.9	3535	1	4230.3	1
GI_10938018-S	NM_004950.2	DSPG3	Homo sapiens dermatan sulfate proteoglycan 3 (DSPG3), mRNA.	SLRR3B	3.2	0.614194	5.8	0.67871	4.5	7.2	0.750968	-0.4	0.505806	4.2	0.64129	1.9	-3.3	0.384516	30.8	0.985806	13.75	6	0.722479	9.3	0.825972	7.65	-4.4	0.389677	8.5	0.765161	2.05	-3.2	0.4	-7.1	0.52472	8.4	0.738299	10.3	0.723871	0.65	-2	0.455484	17.3	0.859355
GI_10938019-S	NM_000134.2	FABP2	Homo sapiens fatty acid binding protein 2, intestinal (FABP2), mRNA.	FABPI	12.8	0.885161	20.4	0.934194	16.6	31.8	0.983226	34.3	0.971613	14.8	0.873548	24.55	6.5	0.698065	26.9	0.975484	16.7	6.1	0.72973	7	0.77851	6.55	8	0.748387	0	0.526452	4	19.3	0.932903	-23.4	0.148319	-16.5	0.445616	9	0.695484	-19.95	9.7	0.775484	21.5	0.901935
GI_10938020-S	NM_004102.2	FABP3	Homo sapiens fatty acid binding protein 3, muscle and heart (mammary-derived growth inhibitor) (FABP3), mRNA.	MDGI;FABP11;O-FABP	287.2	1	108.4	1	197.8	239.1	1	148.7	1	3.5	0.614194	76.1	217.9	1	221.3	1	219.6	7.9	0.777851	19.8	0.936717	13.85	59.4	0.989677	15.8	0.88129	37.6	86.2	1	3168.4	1	3409.5	1	5463.1	1	3288.95	569.8	1	201.6	0.99871
GI_10938021-S	NM_006367.2	CAP1	Homo sapiens CAP, adenylate cyclase-associated protein 1 (yeast) (CAP1), mRNA.	CAP;CAP1-PEN	3305.6	1	1953	1	2629.3	3637.5	1	2769	1	1088.6	1	1928.8	2423.8	1	3356.5	1	2890.15	3391.5	1	3345.6	1	3368.55	2859.6	1	2701.5	1	2780.55	1627	1	7631.2	1	6812.9	1	9281.3	1	7222.05	5858.8	1	7814	1
GI_10938022-S	NM_005447.2	PAMCI	Homo sapiens peptidylglycine alpha-amidating monooxygenase COOH-terminal interactor (PAMCI), mRNA.	P-CIP1	-13.4	0.0954839	-9.7	0.205161	-11.55	-1	0.474839	-4.1	0.381935	-5.3	0.344516	-4.7	-5.3	0.316129	-19.1	0.0619355	-12.2	-26.1	0.00197759	-9.5	0.181279	-17.8	11	0.802581	-6.1	0.32129	2.45	-17	0.0748387	-27	0.0936058	-26.3	0.234014	-21.8	0.112258	-26.65	-3.9	0.387097	-15.7	0.154839
GI_10947028-S	NM_006551.2	SCGB1D2	Homo sapiens secretoglobin, family 1D, member 2 (SCGB1D2), mRNA.	LIPB;LPHB	-1.2	0.447742	8.4	0.762581	3.6	14.9	0.889032	12.8	0.823226	2.5	0.590968	7.65	14.9	0.88129	19.8	0.939355	17.35	10.2	0.825972	13.1	0.887278	11.65	35.7	0.969032	20.2	0.914839	27.95	21.8	0.953548	78.5	0.953197	63.7	0.907713	16.5	0.832258	71.1	19.5	0.92129	17.6	0.863226
GI_10947029-S	NM_006217.2	SERPINI2	Homo sapiens serine (or cysteine) proteinase inhibitor, clade I (neuroserpin), member 2 (SERPINI2), mRNA.	MEPI;PI14;PANCPIN;TSA2004;SERPIN12	-11.8	0.131613	8	0.748387	-1.9	12.3	0.860645	-10.5	0.225806	-3.8	0.394839	-7.15	5.2	0.655484	-10.9	0.189677	-2.85	1.3	0.593276	-3.4	0.410679	-1.05	-12.9	0.150968	-8.3	0.254194	-10.6	-7.2	0.276129	-29.3	0.0692156	-28.3	0.18853	-1.3	0.474839	-28.8	1.5	0.55871	1	0.531613
GI_10947030-S	NM_014287.2	PM5	Homo sapiens pM5 protein (PM5), mRNA.		2131.1	1	1989.9	1	2060.5	2528.2	1	2601.8	1	1041.4	1	1821.6	1518.4	1	2709.6	1	2114	2389.9	1	2526.8	1	2458.35	2569.9	1	3339.6	1	2954.75	1552.9	1	5104.1	1	4588.3	1	6133.1	1	4846.2	3701.5	1	5415.9	1
GI_10947032-S	NM_002355.2	M6PR	Homo sapiens mannose-6-phosphate receptor (cation dependent) (M6PR), mRNA.	SMPR;MPR46;CD-MPR	643.6	1	320.6	1	482.1	738.1	1	370	1	190.3	1	280.15	572.9	1	818.4	1	695.65	474.9	1	452.1	1	463.5	1267.9	1	1664.3	1	1466.1	275	1	991.5	0.999341	917	0.998022	1151.7	1	954.25	1114.9	1	1752.4	1
GI_10947033-S	NM_006454.2	MXD4	Homo sapiens MAX dimerization protein 4 (MXD4), mRNA.	MAD4	636.5	1	828.7	1	732.6	1077.6	1	971.6	1	1364.8	1	1168.2	421.5	1	1211.7	1	816.6	1082.8	1	1096.8	1	1089.8	1754	1	3484.3	1	2619.15	626.6	1	6149.3	1	5506	1	7703.3	1	5827.65	1740.5	1	2247.3	1
GI_10947034-S	NM_019843.2	EIF4ENIF1	Homo sapiens eukaryotic translation initiation factor 4E nuclear import factor 1 (EIF4ENIF1), mRNA.	4E-T;Clast4;FLJ21601	180.6	1	201.9	1	191.25	218.1	1	262.5	1	161.6	1	212.05	121.6	1	218	1	169.8	367.5	1	465.5	1	416.5	222.6	1	223.3	1	222.95	153.8	1	153.1	0.981543	132.3	0.963744	255	0.99871	142.7	117.2	0.99871	187.5	0.99871
GI_10947049-A	NM_020481.1	ANK1	Homo sapiens ankyrin 1, erythrocytic (ANK1), transcript variant 8, mRNA.	ANK;SPH1;SPH2	-10.6	0.16129	-20	0.043871	-15.3	-0.9	0.48129	-5.5	0.354839	-14.5	0.130323	-10	-20.2	0.0696774	-6.3	0.316129	-13.25	-15.7	0.0711931	7.5	0.788398	-4.1	-11.4	0.179355	-16.7	0.0929032	-14.05	-11.3	0.172903	-20.9	0.187871	-24.5	0.27884	-13.2	0.237419	-22.7	-2.7	0.429677	-10.9	0.260645
GI_10947051-I	NM_001148.2	ANK2	Homo sapiens ankyrin 2, neuronal (ANK2), transcript variant 1, mRNA.	LQT4	9.9	0.823226	-1.5	0.456774	4.2	0.7	0.532903	5.8	0.676129	18.9	0.925161	12.35	15.8	0.891613	5.9	0.674839	10.85	0.9	0.581411	3.8	0.686882	2.35	16.5	0.887742	13.1	0.854194	14.8	9.4	0.779355	-23.4	0.148319	-11.2	0.535267	16.3	0.827097	-17.3	4.1	0.632258	17.6	0.864516
GI_10947053-A	NM_020977.1	ANK2	Homo sapiens ankyrin 2, neuronal (ANK2), transcript variant 2, mRNA.	LQT4	200.9	1	239.8	1	220.35	261.4	1	365.9	1	242.8	1	304.35	101.3	1	283.9	1	192.6	311.4	1	364.2	1	337.8	375.4	1	250.7	1	313.05	120.1	1	16	0.814107	5.3	0.719183	36	0.969032	10.65	18.2	0.903226	19.4	0.87871
GI_10947058-S	NM_004036.2	ADCY3	Homo sapiens adenylate cyclase 3 (ADCY3), mRNA.	AC3;KIAA0511	592	1	585.7	1	588.85	674.2	1	680.5	1	470	1	575.25	428.3	1	754.9	1	591.6	488.8	1	518.1	1	503.45	678.9	1	725.2	1	702.05	452.6	1	499.7	0.996704	424.8	0.993408	727.9	1	462.25	919.9	1	1394	1
GI_10947059-I	NM_015270.2	ADCY6	Homo sapiens adenylate cyclase 6 (ADCY6), transcript variant 1, mRNA.	KIAA0422	-4.8	0.338065	0	0.499355	-2.4	-4.6	0.353548	-8.7	0.252903	-11.1	0.184516	-9.9	-14	0.130323	-20	0.0516129	-17	22.3	0.93474	-1.1	0.50824	10.6	-8.8	0.265806	-14.5	0.117419	-11.65	-16.4	0.0825807	33.3	0.876071	13.6	0.766645	-28.8	0.043871	23.45	-20.1	0.0516129	-3.7	0.421935
GI_10947062-S	NM_001117.2	ADCYAP1	Homo sapiens adenylate cyclase activating polypeptide 1 (pituitary) (ADCYAP1), mRNA.	PACAP	49.7	0.99871	108.8	1	79.25	21.7	0.950968	161	1	42	0.99871	101.5	4	0.612903	-2.9	0.420645	0.55	85.3	0.993408	86.5	0.995386	85.9	7.1	0.730323	3.3	0.634839	5.2	94.4	1	-3.7	0.578774	-18	0.415953	-0.4	0.492903	-10.85	9.8	0.775484	4.2	0.616774
GI_10947110-S	NM_001172.2	ARG2	Homo sapiens arginase, type II (ARG2), nuclear gene encoding mitochondrial protein, mRNA.		23.9	0.992258	38.6	0.992258	31.25	50.6	0.997419	44.3	0.988387	46	1	45.15	2.1	0.553548	23.8	0.96	12.95	70.7	0.988794	82.2	0.994067	76.45	1.7	0.589677	-1.1	0.487742	0.3	48.8	0.99871	7.6	0.748846	-4.3	0.630191	5.1	0.615484	1.65	101.2	0.99871	94.7	0.99871
GI_10947121-I	NM_020297.1	ABCC9	Homo sapiens ATP-binding cassette, sub-family C (CFTR/MRP), member 9 (ABCC9), transcript variant SUR2B, mRNA.	SUR2;ABC37	-6.1	0.282581	-18.6	0.0567742	-12.35	2.3	0.583226	3	0.610323	2.3	0.587097	2.65	-0.3	0.477419	11.2	0.814194	5.45	-0.2	0.545814	5.5	0.744891	2.65	49	0.983226	38.2	0.984516	43.6	1.7	0.556129	-27.8	0.0856955	-36.4	0.0593276	-0.3	0.492903	-32.1	0	0.522581	0.6	0.527742
GI_10947123-A	NM_020298.1	ABCC9	Homo sapiens ATP-binding cassette, sub-family C (CFTR/MRP), member 9 (ABCC9), transcript variant SUR2A-delta-14, mRNA.	SUR2;ABC37	-18	0.0335484	-15.7	0.0954839	-16.85	-4.2	0.36129	7.2	0.703226	-22.4	0.04	-7.6	-7.5	0.264516	-7.7	0.28129	-7.6	-9.8	0.202373	-2.3	0.451549	-6.05	-10.2	0.223226	-17.3	0.0903226	-13.75	-9.4	0.218065	-13.2	0.372446	-7.8	0.586025	3.3	0.574194	-10.5	-10	0.211613	-3.6	0.425806
GI_10947125-S	NM_002858.2	ABCD3	Homo sapiens ATP-binding cassette, sub-family D (ALD), member 3 (ABCD3), mRNA.	ABC43;PMP70;PXMP1	481.3	1	275.6	1	378.45	631.8	1	379.8	1	224.9	1	302.35	344.8	1	862.9	1	603.85	467.3	1	507.5	1	487.4	1329.3	1	1094.6	1	1211.95	190.8	1	350.8	0.995386	261.2	0.986816	321.8	1	306	350	1	453.8	1
GI_10947128-A	NM_020324.1	ABCD4	Homo sapiens ATP-binding cassette, sub-family D (ALD), member 4 (ABCD4), transcript variant 3, mRNA.	P70R;P79R;ABC41;PMP69;PXMP1L;EST352188	25.6	0.993548	21	0.938065	23.3	19	0.930323	19.5	0.903226	16	0.894194	17.75	8.9	0.762581	32.5	0.988387	20.7	43.6	0.976928	35.7	0.978247	39.65	51.6	0.983226	47.7	0.992258	49.65	13.7	0.863226	37.7	0.885959	40.7	0.870138	4.5	0.605161	39.2	7.3	0.72	6.2	0.661935
GI_10947130-I	NM_020325.1	ABCD4	Homo sapiens ATP-binding cassette, sub-family D (ALD), member 4 (ABCD4), transcript variant 4, mRNA.	P70R;P79R;ABC41;PMP69;PXMP1L;EST352188	2.4	0.578065	21	0.936774	11.7	-2.7	0.410323	19.2	0.900645	27.8	0.978065	23.5	6.8	0.703226	12.8	0.852903	9.8	21.6	0.931444	26.8	0.962426	24.2	14.2	0.861935	14.9	0.874839	14.55	15.5	0.896774	-13.4	0.367172	-1.9	0.657877	22	0.904516	-7.65	9.8	0.779355	28	0.947097
GI_10947134-S	NM_001090.1	ABCF1	Homo sapiens ATP-binding cassette, sub-family F (GCN20), member 1 (ABCF1), mRNA.	ABC27;ABC50;EST123147	1107	1	806.3	1	956.65	1206.9	1	879.8	1	610.1	1	744.95	1025.8	1	1258.3	1	1142.05	1658.7	1	1533.5	1	1596.1	1362	1	701	1	1031.5	626.8	1	1339.6	0.999341	1294.9	0.998682	2442.5	1	1317.25	1861.9	1	2320.3	1
GI_10947138-S	NM_000045.2	ARG1	Homo sapiens arginase, liver (ARG1), mRNA.		0.8	0.514839	13.8	0.868387	7.3	18	0.926452	10.7	0.794839	-0.1	0.510968	5.3	2.1	0.554839	3.6	0.609032	2.85	-6.3	0.3118	8.5	0.808833	1.1	8.9	0.766452	14	0.863226	11.45	8.8	0.763871	8.1	0.753461	-6.8	0.596572	24.5	0.92	0.65	11	0.803871	44.1	0.988387
GI_11024640-S	NM_021123.1	GAGE7	Homo sapiens G antigen 7 (GAGE7), mRNA.	GAGE-7	-13.6	0.0903226	-9.1	0.216774	-11.35	-19.5	0.0425806	-20.1	0.0722581	0.2	0.52	-9.95	-22.8	0.0412903	-21.3	0.0425806	-22.05	-2.7	0.449572	-11.3	0.128543	-7	-12.2	0.166452	-6.6	0.305806	-9.4	-19.5	0.0503226	-23.2	0.150956	-53.8	0	-9.7	0.299355	-38.5	-17.6	0.0877419	-9.1	0.301935
GI_11024646-S	NM_000672.2	ADH6	Homo sapiens alcohol dehydrogenase 6 (class V) (ADH6), mRNA.	ADH-5	3.1	0.609032	-6	0.314839	-1.45	0.2	0.507097	8.6	0.743226	9.9	0.785806	9.25	-7.2	0.269677	-8.4	0.258065	-7.8	6.5	0.742254	-7	0.256427	-0.25	-2	0.467097	-16.1	0.0954839	-9.05	-6.5	0.299355	-30.8	0.0514173	-26.8	0.223467	-3.8	0.418065	-28.8	-8.3	0.265806	-10.9	0.260645
GI_11024685-S	NM_018164.1	FLJ10637	Homo sapiens hypothetical protein FLJ10637 (FLJ10637), mRNA.	FLJ10630	217.8	1	183.8	1	200.8	235.6	1	243.9	1	155.7	1	199.8	152.9	1	281.9	1	217.4	332.1	1	363.1	1	347.6	283.1	1	442.1	1	362.6	128	1	651.1	0.997363	480.4	0.994067	589.9	1	565.75	368.1	1	569.3	1
GI_11024693-S	NM_012141.1	DDX26	Homo sapiens DEAD/H (Asp-Glu-Ala-Asp/His) box polypeptide 26 (DDX26), mRNA.	HDB;DBI-1;DICE1;Notchl2;DKFZP434B105	89.9	1	100.5	1	95.2	130.6	1	160.3	1	87	1	123.65	62.4	1	109.6	1	86	157.3	0.997363	186.5	0.997363	171.9	66.9	0.990968	52.9	0.993548	59.9	107	1	216	0.988134	198.7	0.980883	208.7	0.99871	207.35	131.8	0.99871	202.9	0.99871
GI_11024697-S	NM_012215.1	MGEA5	Homo sapiens meningioma expressed antigen 5 (hyaluronidase) (MGEA5), mRNA.	MEA5;KIAA0679;O-GLCNACASE	1740.9	1	3467.9	1	2604.4	2438.3	1	3742.4	1	3515.5	1	3628.95	1421.6	1	2079.6	1	1750.6	6659.6	1	6558.9	1	6609.25	3454.8	1	2293.8	1	2874.3	3292.4	1	3118.9	1	2726.9	1	4023.9	1	2922.9	2054.6	1	3108.8	1
GI_11024703-S	NM_019083.1	FLJ10287	Homo sapiens hypothetical protein FLJ10287 (FLJ10287), mRNA.	FLJ11219	173.4	1	228.8	1	201.1	204	1	320	1	315.7	1	317.85	114.1	1	230.6	1	172.35	285.4	1	397.9	1	341.65	136.1	0.996129	157.2	0.997419	146.65	206.6	1	246.2	0.990771	160.6	0.974291	239.4	0.99871	203.4	169.2	1	246.1	1
GI_11024711-S	NM_017533.1	MYH4	Homo sapiens myosin, heavy polypeptide 4, skeletal muscle (MYH4), mRNA.	MYH2B;MyHC-2B;MyHC-IIb	-10.9	0.153548	-8.2	0.249032	-9.55	-2.7	0.407742	-10.1	0.229677	-16.3	0.0993548	-13.2	-10.3	0.2	-14.3	0.129032	-12.3	1.7	0.604483	-1.1	0.503626	0.3	8.2	0.750968	-1.3	0.482581	3.45	-0.4	0.486452	-21.1	0.185234	-20.4	0.373105	-9.3	0.301935	-20.75	10.1	0.789677	9.4	0.741935
GI_11034818-S	NM_020645.1	NRIP3	Homo sapiens nuclear receptor interacting protein 3 (NRIP3), mRNA.	C11orf14	58.8	0.99871	164.8	1	111.8	34.5	0.988387	182.6	1	13.8	0.861935	98.2	25.2	0.967742	123.8	1	74.5	148.9	0.997363	135.5	0.996704	142.2	32.8	0.962581	24.1	0.943226	28.45	112.7	1	110.4	0.970995	100.7	0.946605	16.5	0.832258	105.55	189.6	1	217.2	1
GI_11034834-I	NM_018675.1	ZNF302	Homo sapiens zinc finger protein 302 (ZNF302), mRNA.	ZNF327;ZNF135L;ZNF140L	138.1	1	446.5	1	292.3	338.8	1	531.2	1	308.4	1	419.8	84	1	200.9	1	142.45	407.8	1	469.4	1	438.6	154.6	0.996129	157.4	0.997419	156	334.1	1	46.2	0.908372	53.9	0.893869	110	0.99871	50.05	90.3	0.99871	156.6	0.99871
GI_11034854-S	NM_020644.1	C11orf15	Homo sapiens chromosome 11 open reading frame 15 (C11orf15), mRNA.		893.2	1	717.2	1	805.2	1370	1	785.5	1	528.7	1	657.1	729.7	1	1536.5	1	1133.1	2056	1	1927	1	1991.5	2265	1	2117.3	1	2191.15	471	1	1375.8	1	1257.5	0.998682	1764	1	1316.65	1086.1	1	1420.1	1
GI_11036631-S	NM_014208.1	DSPP	Homo sapiens dentin sialophosphoprotein (DSPP), mRNA.	DPP;DSP;DGI1;DTDP2;DFNA39	-0.3	0.47871	-8.2	0.249032	-4.25	-2.1	0.429677	6.7	0.696774	3.9	0.629677	5.3	-4.7	0.343226	-4.3	0.379355	-4.5	8.4	0.787739	-8.8	0.199736	-0.2	-0.7	0.522581	3.7	0.646452	1.5	3.8	0.618065	13.8	0.804219	-9.5	0.560316	10.9	0.731613	2.15	-1	0.485161	16.9	0.855484
GI_11036639-S	NM_021132.1	PPP3CB	Homo sapiens protein phosphatase 3 (formerly 2B), catalytic subunit, beta isoform (calcineurin A beta) (PPP3CB), mRNA.	CALNB;CALNA2	1278.1	1	1563.8	1	1420.95	1736.5	1	2016.9	1	1220.6	1	1618.75	636.2	1	1115.6	1	875.9	2631.4	1	3485.8	1	3058.6	1097.2	1	1011.3	1	1054.25	1392.2	1	1771.2	1	1546	1	2092	1	1658.6	1227.7	1	1695.5	1
GI_11036645-S	NM_017445.1	H2BFS	Homo sapiens H2B histone family, member S (H2BFS), mRNA.		64.7	1	35	0.987097	49.85	59.7	0.997419	52.5	0.992258	9.4	0.778065	30.95	60.7	1	94.4	1	77.55	244.6	0.999341	237.2	0.998022	240.9	116.5	0.994839	80	0.994839	98.25	20.4	0.941935	660.7	0.997363	698.7	0.996704	1007.2	1	679.7	333	1	496.4	1
GI_11036647-S	NM_021092.1	PPY2	Homo sapiens pancreatic polypeptide 2 (PPY2), mRNA.		-0.9	0.460645	11.4	0.823226	5.25	-2	0.434839	-1.7	0.458065	15.9	0.891613	7.1	3.1	0.579355	-12.6	0.150968	-4.75	-3.1	0.437047	-16.5	0.0355966	-9.8	3.9	0.655484	7.6	0.743226	5.75	12.9	0.847742	-4.6	0.567568	-23.4	0.305208	15.6	0.815484	-14	-10.4	0.205161	-7.9	0.317419
GI_11036649-S	NM_021093.1	PYY2	Homo sapiens peptide YY, 2 (seminalplasmin) (PYY2), mRNA.		-14.8	0.0748387	2.3	0.583226	-6.25	5.1	0.683871	-8.6	0.258065	-0.8	0.487742	-4.7	-8.7	0.233548	-17.3	0.08	-13	10.6	0.831905	13.2	0.887278	11.9	0.8	0.563871	-17.4	0.0851613	-8.3	-17.5	0.0696774	74.9	0.95122	52.5	0.891892	-35.5	0.0141935	63.7	-17.4	0.0967742	-9.6	0.290323
GI_11036657-S	NM_020364.1	DAZ3	Homo sapiens deleted in azoospermia 3 (DAZ3), mRNA.	pDP1679	4	0.63871	11.7	0.829677	7.85	-5.6	0.32129	-0.2	0.514839	-1.7	0.464516	-0.95	15.5	0.891613	-1.7	0.459355	6.9	-11.4	0.156229	-10.6	0.146341	-11	-13.4	0.145806	9.2	0.784516	-2.1	5.2	0.673548	-37.4	0.0131839	-35.7	0.0646012	-16.8	0.166452	-36.55	-5.8	0.334194	-4.1	0.414194
GI_11036659-S	NM_020363.1	DAZ2	Homo sapiens deleted in azoospermia 2 (DAZ2), mRNA.	pDP1678	-7.7	0.249032	-6.4	0.299355	-7.05	-7.2	0.270968	-12.1	0.197419	-7.8	0.263226	-9.95	-14.2	0.127742	-16.7	0.0877419	-15.45	-6.4	0.309822	-9.9	0.162162	-8.15	-14.1	0.132903	-22.2	0.0412903	-18.15	-0.8	0.476129	-23.7	0.145023	-22.1	0.335531	-19.9	0.130323	-22.9	-7.8	0.27871	-3.9	0.420645
GI_11037054-S	NM_003116.1	SPAG4	Homo sapiens sperm associated antigen 4 (SPAG4), mRNA.		14.1	0.909677	25.8	0.972903	19.95	19.3	0.932903	23.7	0.931613	45.6	1	34.65	21.9	0.953548	28.7	0.981935	25.3	10.4	0.826632	14.1	0.892551	12.25	9.9	0.781935	25	0.949677	17.45	26.6	0.980645	165.8	0.98352	139.7	0.96704	223.3	0.99871	152.75	60.5	0.996129	129.7	0.99871
GI_11037056-S	NM_012334.1	MYO10	Homo sapiens myosin X (MYO10), mRNA.	KIAA0799	1704.3	1	595.2	1	1149.75	1667.8	1	784.1	1	1119.1	1	951.6	1588.8	1	2621	1	2104.9	886.3	1	1353.6	1	1119.95	2870.3	1	3012.2	1	2941.25	445.9	1	975.1	0.999341	819.9	0.997363	946.2	1	897.5	479.6	1	1125.7	1
GI_11037060-A	NM_021254.1	C21orf59	Homo sapiens chromosome 21 open reading frame 59 (C21orf59), mRNA.	C21orf48;FLJ20467	507	1	340	1	423.5	631.9	1	386.3	1	241.4	1	313.85	559.1	1	622	1	590.55	367.7	1	333.3	1	350.5	491.9	1	400.6	1	446.25	244.9	1	257.3	0.990771	283	0.988134	304.6	1	270.15	404.9	1	519.3	1
GI_11037060-I	NM_021254.1	C21orf59	Homo sapiens chromosome 21 open reading frame 59 (C21orf59), mRNA.	C21orf48;FLJ20467	-15.4	0.0670968	-14.5	0.112258	-14.95	-11.3	0.157419	0.8	0.553548	-7.3	0.289032	-3.25	-1.6	0.43871	-12.6	0.150968	-7.1	-1.4	0.499011	-4.3	0.363217	-2.85	-9.4	0.245161	-8.6	0.246452	-9	-8	0.256774	10.1	0.779169	8	0.735003	-17.6	0.154839	9.05	-8.4	0.264516	-14.2	0.20129
GI_11037062-S	NM_020651.2	PELI1	Homo sapiens pellino homolog 1 (Drosophila) (PELI1), mRNA.		306.3	1	291.7	1	299	351.2	1	416.1	1	307.7	1	361.9	248.4	1	442.3	1	345.35	1119.4	1	1329.9	1	1224.65	377.3	1	473	1	425.15	219.5	1	72.8	0.949242	58.2	0.900461	87	0.99871	65.5	209.5	1	243.7	1
GI_11037064-S	NM_018662.1	DISC1	Homo sapiens disrupted in schizophrenia 1 (DISC1), mRNA.	KIAA0457	127.5	1	29	0.980645	78.25	106.4	1	34.2	0.971613	59.2	1	46.7	89.6	1	183.4	1	136.5	70.4	0.988794	80	0.992749	75.2	264.1	1	457.4	1	360.75	34	0.992258	443.5	0.996704	400.8	0.992749	324.7	1	422.15	136.9	0.99871	110.5	0.99871
GI_11038618-S	NM_001614.2	ACTG1	Homo sapiens actin, gamma 1 (ACTG1), mRNA.	ACTG;DFNA20;DFNA26	9688.6	1	10564.2	1	10126.4	10544.5	1	13589.8	1	7272.4	1	10431.1	7868.2	1	10724.1	1	9296.15	14770.3	1	16236.3	1	15503.3	15153.4	1	16200.6	1	15677	7233.9	1	22084.9	1	20318.7	1	23110.4	1	21201.8	17729.6	1	23810.1	1
GI_11038619-A	NM_020986.1	CHAT	Homo sapiens choline acetyltransferase (CHAT), transcript variant N2, mRNA.	FIMG2	-4	0.367742	11.3	0.823226	3.65	4.9	0.670968	-8	0.272258	15.6	0.886452	3.8	13.1	0.843871	8.5	0.753548	10.8	-2.5	0.460778	6.2	0.761371	1.85	18.3	0.895484	16.4	0.886452	17.35	4.8	0.661935	38.2	0.886618	37.9	0.864865	-14.5	0.212903	38.05	9.1	0.756129	-9.3	0.292903
GI_11038623-S	NM_004426.1	PHC1	Homo sapiens polyhomeotic-like 1 (Drosophila) (PHC1), mRNA.	EDR1;HPH1;RAE28	470.2	1	760.8	1	615.5	597.8	1	932.3	1	696.1	1	814.2	422.3	1	589.1	1	505.7	1414.5	1	1430.5	1	1422.5	885.1	1	810.4	1	847.75	548.9	1	337.9	0.994726	258.1	0.986816	263.2	0.99871	298	291	1	409.2	1
GI_11038625-S	NM_001615.2	ACTG2	Homo sapiens actin, gamma 2, smooth muscle, enteric (ACTG2), mRNA.	ACTE;ACTA3;ACTSG	3.4	0.615484	10	0.79871	6.7	20.6	0.944516	-5	0.36	-5.3	0.344516	-5.15	1.7	0.550968	3.8	0.612903	2.75	16.1	0.890574	21.6	0.945946	18.85	10.5	0.790968	17.4	0.895484	13.95	3.9	0.627097	6259.7	1	5885.3	1	8843.2	1	6072.5	4840.7	1	6195	1
GI_11038626-I	NM_020549.2	CHAT	Homo sapiens choline acetyltransferase (CHAT), transcript variant M, mRNA.	FIMG2	-14.3	0.076129	-17.3	0.0774193	-15.8	-20.3	0.04	-31.6	0.0103226	-31.6	0.00387097	-31.6	-21.8	0.0516129	-20.7	0.0451613	-21.25	21.6	0.931444	22.3	0.949242	21.95	1.4	0.579355	-17.8	0.0825807	-8.2	-17.6	0.0696774	130.8	0.976269	138.6	0.96704	-28.8	0.0451613	134.7	-16.2	0.11871	-15.5	0.162581
GI_11038629-I	NM_020984.1	CHAT	Homo sapiens choline acetyltransferase (CHAT), transcript variant R, mRNA.	FIMG2	-0.1	0.483871	9.9	0.79871	4.9	20.1	0.943226	10.4	0.789677	2.9	0.59871	6.65	17.9	0.92129	21.2	0.944516	19.55	18.6	0.915623	28.4	0.966381	23.5	14.3	0.863226	10.7	0.816774	12.5	9.4	0.779355	52.2	0.922215	48.3	0.884641	40.2	0.975484	50.25	17.1	0.892903	30.4	0.96
GI_11038636-I	NM_007327.1	GRIN1	Homo sapiens glutamate receptor, ionotropic, N-methyl D-aspartate 1 (GRIN1), transcript variant NR1-3, mRNA.	NR1;NMDA1;NMDAR1	-11.5	0.139355	-15.7	0.0954839	-13.6	-19.3	0.0451613	-17.4	0.100645	-1	0.482581	-9.2	1.3	0.535484	-38.6	0	-18.65	11.4	0.845089	-10.7	0.146341	0.35	-12.5	0.16129	-15.2	0.103226	-13.85	-22	0.036129	17.2	0.817403	4.5	0.715227	-39.3	0.00774194	10.85	-14.5	0.140645	-13.1	0.227097
GI_11038638-I	NM_004327.2	BCR	Homo sapiens breakpoint cluster region (BCR), transcript variant 1, mRNA.	ALL;CML;PHL;BCR1;D22S11;D22S662	20.2	0.971613	22.1	0.949677	21.15	21.7	0.950968	36.7	0.976774	16.6	0.898065	26.65	9.6	0.776774	17	0.91871	13.3	32.5	0.963085	54.3	0.988134	43.4	33.2	0.962581	87.4	0.994839	60.3	8.6	0.75871	30.8	0.868161	27.2	0.826632	51.9	0.989677	29	28.4	0.972903	48.8	0.989677
GI_11038640-A	NM_021574.1	BCR	Homo sapiens breakpoint cluster region (BCR), transcript variant 2, mRNA.	ALL;CML;PHL;BCR1;D22S11;D22S662	80.9	1	61.1	0.99871	71	81.2	1	101.7	0.99871	28.5	0.983226	65.1	60.5	1	66.4	1	63.45	85.1	0.992749	72	0.99209	78.55	64.5	0.990968	201.1	1	132.8	32	0.987097	115.4	0.971655	117.9	0.957152	186.8	0.99871	116.65	55.6	0.996129	123.9	0.99871
GI_11038640-I	NM_021574.1	BCR	Homo sapiens breakpoint cluster region (BCR), transcript variant 2, mRNA.	ALL;CML;PHL;BCR1;D22S11;D22S662	20.7	0.972903	37.8	0.990968	29.25	40.2	0.994839	34.4	0.971613	42.5	0.99871	38.45	19	0.931613	23.4	0.96	21.2	115.5	0.996045	88	0.995386	101.75	96.4	0.993548	89.1	0.996129	92.75	24.5	0.963871	463.2	0.996704	420.5	0.993408	45.3	0.983226	441.85	39.8	0.990968	50.4	0.993548
GI_11038642-A	NM_021575.1	AP2S1	Homo sapiens adaptor-related protein complex 2, sigma 1 subunit (AP2S1), transcript variant AP17delta, mRNA.	AP17;CLAPS2;AP17-DELTA	3275.3	1	1838.5	1	2556.9	4113.4	1	1962.9	1	1553.2	1	1758.05	3626.8	1	4826.7	1	4226.75	3972.2	1	3334	1	3653.1	5434.6	1	4358	1	4896.3	1385	1	11561.2	1	12473.8	1	13704.3	1	12017.5	13567.9	1	17021.4	1
GI_11038644-I	NM_004069.2	AP2S1	Homo sapiens adaptor-related protein complex 2, sigma 1 subunit (AP2S1), transcript variant AP17, mRNA.	AP17;CLAPS2;AP17-DELTA	1514.4	1	565.2	1	1039.8	1671.5	1	745.6	1	423	1	584.3	1338.4	1	1855.9	1	1597.15	1081.8	1	1146.2	1	1114	2320.5	1	2161.4	1	2240.95	383.4	1	4990.4	1	5236.9	1	7012.1	1	5113.65	5803.3	1	8096.1	1
GI_11038645-S	NM_003860.2	BANF1	Homo sapiens barrier to autointegration factor 1 (BANF1), mRNA.	BAF;BCRP1;D14S1460	496.3	1	315.1	1	405.7	487.3	1	354.9	1	233.3	1	294.1	455.2	1	527.2	1	491.2	848.9	1	587.7	1	718.3	636.6	1	581.1	1	608.85	256.7	1	911	0.998682	827.8	0.997363	660	1	869.4	1071.9	1	1459.1	1
GI_11038647-S	NM_003503.2	CDC7	Homo sapiens CDC7 cell division cycle 7 (S. cerevisiae) (CDC7), mRNA.	Hsk1;CDC7L1;HsCDC7;huCDC7	578.2	1	223.1	1	400.65	497.9	1	269.9	1	186.5	1	228.2	428.9	1	745.5	1	587.2	305	1	379.6	1	342.3	414.6	1	514.1	1	464.35	175.1	1	60.3	0.931444	31.6	0.839156	68.2	0.996129	45.95	301.4	1	440.3	1
GI_11038650-S	NM_006083.2	IK	Homo sapiens IK cytokine, down-regulator of HLA II (IK), mRNA.	RED;CSA2	390.3	1	448.3	1	419.3	432.7	1	572.9	1	360.9	1	466.9	327.9	1	459.5	1	393.7	933.6	1	1028.8	1	981.2	418.6	1	401.3	1	409.95	314.4	1	598	0.996704	610.4	0.996045	1092.9	1	604.2	645.8	1	1069.8	1
GI_11038651-S	NM_004219.2	PTTG1	Homo sapiens pituitary tumor-transforming 1 (PTTG1), mRNA.	EAP1;PTTG;HPTTG;TUTR1;SECURIN	2203.3	1	761.8	1	1482.55	2118.9	1	1013.8	1	415.1	1	714.45	1910	1	3249.3	1	2579.65	2580.7	1	2466.4	1	2523.55	3081	1	1915.9	1	2498.45	427.7	1	405	0.996704	409	0.992749	679.7	1	407	5127.7	1	7300.5	1
GI_11038652-S	NM_020980.2	AQP9	Homo sapiens aquaporin 9 (AQP9), mRNA.	SSC1;HsT17287	5.4	0.690323	9.7	0.793548	7.55	-7.3	0.268387	-2.3	0.443871	1.9	0.566452	-0.2	-1.1	0.454194	1.8	0.553548	0.35	-8.1	0.255109	7.6	0.792353	-0.25	-1.4	0.492903	-11.2	0.180645	-6.3	10.9	0.812903	48.9	0.915623	26.5	0.823995	-8	0.326452	37.7	14.5	0.865806	6.2	0.660645
GI_11038653-S	NM_006988.2	ADAMTS1	Homo sapiens a disintegrin-like and metalloprotease (reprolysin type) with thrombospondin type 1 motif, 1 (ADAMTS1), mRNA.	C3-C5;METH1;KIAA1346	-1.7	0.43871	-1.7	0.455484	-1.7	19.2	0.932903	1.2	0.56	-10.8	0.187097	-4.8	5.2	0.655484	11.8	0.830968	8.5	5.5	0.709954	-3.1	0.423204	1.2	-4.3	0.393548	-17	0.0916129	-10.65	10.3	0.797419	-6.1	0.543837	-7.4	0.589321	-10.1	0.291613	-6.75	-7.2	0.292903	-21.2	0.076129
GI_11038658-A	NM_021599.1	ADAMTS2	Homo sapiens a disintegrin-like and metalloprotease (reprolysin type) with thrombospondin type 1 motif, 2 (ADAMTS2), transcript variant 2, mRNA.	NPI;PCINP;PCPNI;hPCPNI;ADAM-TS2;ADAMTS-3	12	0.874839	3	0.603871	7.5	18.5	0.930323	23	0.929032	6.3	0.699355	14.65	30.8	0.988387	24.3	0.96129	27.55	6.1	0.72973	1.9	0.619644	4	26.5	0.952258	9.3	0.785806	17.9	24.7	0.966452	115.3	0.971655	114.8	0.955175	151.7	0.99871	115.05	24	0.95871	11.8	0.784516
GI_11038661-S	NM_000491.2	C1QB	Homo sapiens complement component 1, q subcomponent, beta polypeptide (C1QB), mRNA.		-11.4	0.143226	12.7	0.849032	0.65	3.9	0.645161	24.2	0.935484	-2.5	0.44	10.85	0.9	0.517419	14.1	0.87871	7.5	13.2	0.864206	15.3	0.903098	14.25	2.8	0.625806	-3.8	0.393548	-0.5	103.3	1	-13	0.377719	-9.5	0.560976	-7.3	0.336774	-11.25	-6.5	0.317419	9.3	0.740645
GI_11038670-S	NM_004339.2	PTTG1IP	Homo sapiens pituitary tumor-transforming 1 interacting protein (PTTG1IP), mRNA.	PBF;C21ORF1;C21ORF3	1729.9	1	1693.5	1	1711.7	2334.9	1	1942.6	1	1739.9	1	1841.25	1692.1	1	2561.3	1	2126.7	3988.2	1	4208.5	1	4098.35	4783.2	1	5133.5	1	4958.35	1291.3	1	5178.1	1	4685.9	1	6481.2	1	4932	4116.5	1	5746.9	1
GI_11038671-A	NM_021601.1	CD79A	Homo sapiens CD79A antigen (immunoglobulin-associated alpha) (CD79A), transcript variant 2, mRNA.	IGA;MB-1	2.8	0.597419	-2.9	0.415484	-0.05	3.8	0.64129	6.7	0.696774	5.9	0.682581	6.3	5.1	0.650323	-13.2	0.139355	-4.05	22.3	0.93408	73	0.99209	47.65	40	0.978065	29.1	0.95871	34.55	-7	0.282581	144.3	0.978247	161.2	0.974291	10.4	0.726452	152.75	16.7	0.890323	-3.4	0.430968
GI_11038673-I	NM_000626.1	CD79B	Homo sapiens CD79B antigen (immunoglobulin-associated beta) (CD79B), transcript variant 1, mRNA.	B29;IGB	-9.9	0.172903	-2.9	0.414194	-6.4	1.1	0.543226	0.3	0.541935	-2.4	0.445161	-1.05	-10.5	0.193548	-31.1	0.00516129	-20.8	0.3	0.563612	13.5	0.888596	6.9	20.2	0.92129	9.3	0.785806	14.75	-0.7	0.476129	83.8	0.957152	63.1	0.907053	3.4	0.574194	73.45	-12.3	0.163871	12	0.789677
GI_11038675-A	NM_021602.1	CD79B	Homo sapiens CD79B antigen (immunoglobulin-associated beta) (CD79B), transcript variant 2, mRNA.	B29;IGB	12.7	0.883871	15.3	0.885161	14	-1.6	0.449032	17.7	0.889032	8.5	0.757419	13.1	15.3	0.886452	20.8	0.943226	18.05	11.7	0.847067	19	0.933421	15.35	11.1	0.807742	11.2	0.829677	11.15	16.3	0.904516	19.3	0.829268	8.1	0.736322	17.5	0.84129	13.7	9.3	0.763871	14.3	0.821935
GI_11055991-S	NM_021626.1	RISC	Homo sapiens likely homolog of rat and mouse retinoid-inducible serine carboxypeptidase (RISC), mRNA.	HSCP1	102.9	1	-3.6	0.389677	49.65	112.2	1	3.2	0.619355	10.4	0.794839	6.8	82.7	1	166.4	1	124.55	27.3	0.952538	20.9	0.943968	24.1	152.4	0.996129	198.7	1	175.55	-2.4	0.423226	683.6	0.998022	641.5	0.996045	768.8	1	662.55	696.9	1	1191.7	1
GI_11055993-S	NM_021627.1	SENP2	Homo sapiens SUMO1/sentrin/SMT3 specific protease 2 (SENP2), mRNA.	AXAM2;SMT3IP2;KIAA1331	69.4	1	57.3	0.99871	63.35	94.2	1	67	0.997419	27.5	0.978065	47.25	49.5	1	126.9	1	88.2	126.5	0.996045	132.9	0.996704	129.7	164.1	0.997419	187.4	1	175.75	19.2	0.932903	205.6	0.986816	156.8	0.972314	237.4	0.99871	181.2	158.8	1	229.7	1
GI_11055995-S	NM_021628.1	ALOXE3	Homo sapiens arachidonate lipoxygenase 3 (ALOXE3), mRNA.		-7.2	0.267097	14	0.869677	3.4	-7	0.273548	-23.5	0.04	-13.8	0.140645	-18.65	-9.4	0.220645	-18.3	0.0645161	-13.85	-10.6	0.179301	-11	0.133158	-10.8	-12.2	0.166452	-10.5	0.197419	-11.35	-15	0.109677	-31.1	0.0481213	-41	0.0224127	-3.1	0.433548	-36.05	-9.5	0.225806	-6.4	0.35871
GI_11056001-S	NM_021631.1	FKSG2	Homo sapiens apoptosis inhibitor (FKSG2), mRNA.		1.3	0.531613	-4.7	0.35871	-1.7	-2.1	0.430968	4.9	0.659355	8.4	0.757419	6.65	13.9	0.863226	-5.2	0.345806	4.35	-9.5	0.210943	4.3	0.707317	-2.6	1.3	0.574194	6.3	0.717419	3.8	9.6	0.781935	-21.5	0.179301	-16.2	0.450231	-2.2	0.460645	-18.85	-3.6	0.402581	-4.9	0.396129
GI_11056007-S	NM_021634.1	LGR7	Homo sapiens leucine-rich repeat-containing G protein-coupled receptor 7 (LGR7), mRNA.		1.5	0.540645	8.8	0.766452	5.15	5.4	0.696774	12.5	0.820645	-3.5	0.414194	4.5	4.5	0.632258	1.6	0.549677	3.05	-12.4	0.132498	3.5	0.679631	-4.45	3.6	0.652903	-7.6	0.28	-2	-5.1	0.345806	-16.3	0.298616	-6.3	0.605142	-5.8	0.374194	-11.3	11.3	0.807742	4.9	0.637419
GI_11056009-S	NM_021635.1	PBOV1	Homo sapiens prostate and breast cancer overexpressed 1 (PBOV1), mRNA.	UC28;UROC28;dJ171N11.2	182	1	380.3	1	281.15	226.9	1	351.9	1	305.4	1	328.65	125.1	1	260.9	1	193	336.7	1	372.4	1	354.55	425.8	1	443.3	1	434.55	431.3	1	252	0.990771	204.5	0.981543	42.1	0.978065	228.25	202.6	1	291.3	1
GI_11056011-S	NM_021637.1	FLJ14084	Homo sapiens hypothetical protein FLJ14084 (FLJ14084), mRNA.		206.2	1	327.7	1	266.95	457.2	1	458	1	525.7	1	491.85	79.3	1	318.8	1	199.05	717.1	1	621.3	1	669.2	306.3	1	299.2	1	302.75	220.7	1	856.6	0.998682	738.2	0.996704	1207	1	797.4	30.5	0.979355	56.5	0.997419
GI_11056017-S	NM_021640.1	C12orf10	Homo sapiens chromosome 12 open reading frame 10 (C12orf10), mRNA.	MYG;MYG1	185.4	1	182.2	1	183.8	192.6	1	221.4	1	174.6	1	198	124.8	1	166.2	1	145.5	411.3	1	348.5	1	379.9	156.8	0.996129	143.6	0.997419	150.2	155.9	1	407.6	0.996704	444	0.994067	427.3	1	425.8	189.5	1	358.8	1
GI_11056035-S	NM_015140.1	KIAA0153	Homo sapiens KIAA0153 protein (KIAA0153), mRNA.		573	1	310.4	1	441.7	376.2	1	422.5	1	267.4	1	344.95	438.3	1	413.3	1	425.8	384.2	1	350	1	367.1	485	1	463.7	1	474.35	247.4	1	557	0.996704	534.6	0.994067	731.1	1	545.8	253.1	1	437.8	1
GI_11056051-S	NM_021642.1	FCGR2A	Homo sapiens Fc fragment of IgG, low affinity IIa, receptor for (CD32) (FCGR2A), mRNA.	CD32;FCG2;FcGR;CDw32;FCGR2;IGFR2;FCGR2A1	16	0.940645	20.8	0.936774	18.4	25.7	0.969032	9	0.748387	-1.9	0.458065	3.55	11.2	0.812903	10.5	0.8	10.85	21.5	0.930784	28.3	0.965722	24.9	121.4	0.996129	78.8	0.993548	100.1	28	0.983226	168.9	0.98352	144.2	0.970336	32.6	0.96129	156.55	12	0.825806	16	0.846452
GI_11056053-S	NM_021643.1	TRB2	Homo sapiens tribbles homolog 2 (TRB2), mRNA.	TRIB2;GS3955	3984.5	1	1091.6	1	2538.05	3715.3	1	1383.2	1	592.8	1	988	3317.8	1	4534.9	1	3926.35	1197.7	1	1220	1	1208.85	5548.9	1	5849.7	1	5699.3	760.9	1	544.7	0.996704	530.5	0.994067	872.9	1	537.6	11.5	0.815484	113.9	0.99871
GI_11056055-I	NM_021107.1	MRPS12	Homo sapiens mitochondrial ribosomal protein S12 (MRPS12), nuclear gene encoding mitochondrial protein, transcript variant 1, mRNA.	RPS12;RPMS12;RPSM12;MPR-S12;MT-RPS12	42.2	0.997419	9.5	0.785806	25.85	20.3	0.943226	19.5	0.903226	13.8	0.861935	16.65	14.6	0.874839	22.3	0.953548	18.45	37.3	0.970995	45.7	0.986157	41.5	18.2	0.895484	30.3	0.963871	24.25	11.3	0.819355	57.4	0.929466	51.7	0.891233	49.6	0.989677	54.55	43.8	0.996129	68.8	0.99871
GI_11063982-S	NM_021645.1	KIAA0266	Homo sapiens KIAA0266 gene product (KIAA0266), mRNA.		463.1	1	381.5	1	422.3	648.3	1	393.1	1	256.9	1	325	343	1	576.2	1	459.6	802.5	1	808.1	1	805.3	558.7	1	573.9	1	566.3	316	1	411.3	0.996704	343.3	0.99209	526.1	1	377.3	385	1	539	1
GI_11067750-S	NM_000605.2	IFNA2	Homo sapiens interferon, alpha 2 (IFNA2), mRNA.	INFA2	-6.3	0.282581	8.1	0.752258	0.9	7.8	0.765161	12.6	0.821935	-5.7	0.334194	3.45	-6.4	0.294194	2.6	0.570323	-1.9	2.2	0.625577	1.8	0.618326	2	13.2	0.845161	-1.1	0.487742	6.05	10.4	0.803871	6.1	0.735003	-26.9	0.222808	2.3	0.553548	-10.4	-8.6	0.254194	3	0.593548
GI_11068002-S	NM_000875.2	IGF1R	Homo sapiens insulin-like growth factor 1 receptor (IGF1R), mRNA.	JTK13	62.3	0.99871	98.3	1	80.3	74.6	0.99871	102.5	0.99871	62.8	1	82.65	34.5	0.990968	96.8	1	65.65	60.4	0.985498	54.1	0.988134	57.25	56.3	0.988387	42.6	0.988387	49.45	51.3	0.99871	102.7	0.968359	51.9	0.891233	104.8	0.99871	77.3	67.1	0.997419	145.5	0.99871
GI_11068140-S	NM_020643.1	C11orf16	Homo sapiens chromosome 11 open reading frame 16 (C11orf16), mRNA.		2.3	0.574194	21.1	0.940645	11.7	25.4	0.969032	44.5	0.988387	0.7	0.538065	22.6	-0.9	0.461935	32.8	0.988387	15.95	32.4	0.963085	23	0.952538	27.7	24.3	0.941935	7.6	0.741935	15.95	25.3	0.970323	73.9	0.95122	71.2	0.917601	33.7	0.96129	72.55	24.8	0.95871	25.1	0.935484
GI_11072092-I	NM_018031.2	WDR6	Homo sapiens WD repeat domain 6 (WDR6), mRNA.	FLJ10218	1501.2	1	1696.7	1	1598.95	1762.7	1	1831.2	1	2107.8	1	1969.5	1280.6	1	1845.9	1	1563.25	2223.6	1	1727.9	1	1975.75	2237	1	2766.6	1	2501.8	1260	1	1700.4	1	1678.4	1	2793.7	1	1689.4	1541.6	1	2346.3	1
GI_11072100-S	NM_012265.1	C22orf3	Homo sapiens chromosome 22 open reading frame 3 (C22orf3), mRNA.	HS984G1A	137.2	1	191.2	1	164.2	136.4	1	252.2	1	113.3	1	182.75	96.1	1	174.6	1	135.35	105.6	0.995386	98.5	0.995386	102.05	169.7	0.997419	229.9	1	199.8	112.3	1	120.7	0.972314	120.6	0.959789	121.5	0.99871	120.65	67	0.997419	115.2	0.99871
GI_11079227-S	NM_006178.1	NSF	Homo sapiens N-ethylmaleimide-sensitive factor (NSF), mRNA.	SKD2	1166.1	1	867.9	1	1017	1573.8	1	1089.8	1	617.9	1	853.85	790.1	1	1484.1	1	1137.1	2085.1	1	2118	1	2101.55	1855.4	1	1338.2	1	1596.8	594.9	1	2831.1	1	2771.6	1	3434.4	1	2801.35	2480.3	1	2926.2	1
GI_11079650-S	NM_006228.2	PNOC	Homo sapiens prepronociceptin (PNOC), mRNA.	PPNOC	46.7	0.99871	46.5	0.99871	46.6	45.1	0.996129	58.9	0.994839	-11.4	0.179355	23.75	16.8	0.909677	40.2	0.997419	28.5	76.7	0.989453	46.7	0.986157	61.7	3.2	0.64	-3.6	0.4	-0.2	45.9	0.99871	79.5	0.954515	64.3	0.908372	2.7	0.565161	71.9	5.9	0.683871	10	0.756129
GI_11095446-S	NM_020056.1	HLA-DQA2	Homo sapiens major histocompatibility complex, class II, DQ alpha 2 (HLA-DQA2), mRNA.	HLA-DXA	21.2	0.975484	-2.9	0.415484	9.15	3.7	0.637419	-9.7	0.236129	-5.1	0.352258	-7.4	-21.7	0.0529032	8.2	0.748387	-6.75	1	0.583388	3.5	0.678312	2.25	-10.6	0.207742	-4.8	0.357419	-7.7	-7.6	0.263226	-21.8	0.174687	-32.3	0.111404	-1	0.48129	-27.05	-6.4	0.317419	-6.6	0.348387
GI_11096339-S	NM_019895.1	C3orf4	Homo sapiens chromosome 3 open reading frame 4 (C3orf4), mRNA.	HSPC174;GENX-3745;DKFZP564P0462	1977.4	1	1625.4	1	1801.4	2442.9	1	2034.4	1	1500.8	1	1767.6	1546.5	1	2883.9	1	2215.2	4479.1	1	5180.5	1	4829.8	3190.7	1	3863.3	1	3527	1241.9	1	1367.6	1	1108	0.998682	1402.8	1	1237.8	1827	1	3707.9	1
GI_11119413-S	NM_006997.1	TACC2	Homo sapiens transforming, acidic coiled-coil containing protein 2 (TACC2), mRNA.	AZU-1	1284.4	1	1272.8	1	1278.6	1970.6	1	1422.3	1	1656.7	1	1539.5	766.7	1	1682.3	1	1224.5	1441	1	1728.9	1	1584.95	1073.8	1	1272.6	1	1173.2	1037.6	1	640.7	0.997363	557.6	0.994726	959.7	1	599.15	277.6	1	330.4	1
GI_11119427-S	NM_021732.1	VIP32	Homo sapiens vasopressin-induced transcript (VIP32), mRNA.	VIT32;PP5395	79.1	1	46.6	0.99871	62.85	125.4	1	38.2	0.980645	71	1	54.6	99.5	1	150	1	124.75	489.1	1	398.1	1	443.6	385.6	1	115.6	0.996129	250.6	58.5	0.99871	2171.9	1	2113.2	1	3181.9	1	2142.55	1446.7	1	2749	1
GI_11119429-S	NM_021733.1	TSKS	Homo sapiens testis-specific kinase substrate (TSKS), mRNA.	TSKS1	-1.3	0.445161	4.9	0.661935	1.8	14.5	0.885161	-5.8	0.340645	22.3	0.954839	8.25	7.4	0.722581	2.2	0.56	4.8	12	0.851022	-0.6	0.525379	5.7	21.5	0.932903	-2.1	0.454194	9.7	1.3	0.544516	-19.7	0.219512	-25.4	0.25379	6.3	0.636129	-22.55	27	0.967742	-2	0.458065
GI_11120735-S	NM_012146.1	DUX1	Homo sapiens double homeobox, 1 (DUX1), mRNA.		17	0.950968	15.8	0.891613	16.4	15.3	0.894194	26.3	0.947097	18.4	0.91871	22.35	4.7	0.63871	5.9	0.674839	5.3	9.9	0.81938	25	0.957811	17.45	6.8	0.723871	10.7	0.816774	8.75	11.9	0.829677	30.6	0.867502	12.4	0.76269	3.3	0.572903	21.5	-2.3	0.443871	6.4	0.663226
GI_11120737-S	NM_012149.1	DUX5	Homo sapiens double homeobox, 5 (DUX5), mRNA.		20.9	0.974194	2	0.575484	11.45	15.7	0.895484	10.6	0.793548	2.9	0.59871	6.75	3.5	0.594839	-6	0.330323	-1.25	24.3	0.943309	0.4	0.562294	12.35	30.2	0.95871	19.5	0.909677	24.85	8.5	0.756129	56.1	0.928807	69.8	0.916282	8.5	0.68	62.95	20.3	0.926452	24.7	0.932903
GI_11125767-S	NM_014413.2	HRI	Homo sapiens heme-regulated initiation factor 2-alpha kinase (HRI), mRNA.		429.1	1	181.5	1	305.3	315.6	1	261.5	1	160.9	1	211.2	326.5	1	367.3	1	346.9	640.3	1	518.4	1	579.35	393.9	1	410.2	1	402.05	155.5	1	794.5	0.998682	766.1	0.996704	778.8	1	780.3	566.6	1	810.6	1
GI_11125769-S	NM_006303.2	JTV1	Homo sapiens JTV1 gene (JTV1), mRNA.	P38;PRO0992	735.4	1	529	1	632.2	864.2	1	573.8	1	319.2	1	446.5	628.4	1	826.1	1	727.25	1199.5	1	1038.1	1	1118.8	998.3	1	693.7	1	846	386	1	1236.7	0.999341	1180.4	0.998682	1393.4	1	1208.55	1059.3	1	1681.3	1
GI_11125771-S	NM_002356.4	MARCKS	Homo sapiens myristoylated alanine-rich protein kinase C substrate (MARCKS), mRNA.	MACS;80K-L;PKCSL;MRACKS;PRKCSL	180.9	1	203.2	1	192.05	135.1	1	300.1	1	220.9	1	260.5	73.7	1	208.2	1	140.95	167.3	0.997363	145	0.996704	156.15	642.8	1	405.1	1	523.95	104.5	1	84.5	0.957152	62.3	0.905735	62.9	0.994839	73.4	107.2	0.99871	167.9	0.99871
GI_11125773-S	NM_000535.2	PMS2	Homo sapiens PMS2 postmeiotic segregation increased 2 (S. cerevisiae) (PMS2), mRNA.	PMSL2;HNPCC4;PMS2CL	75.8	1	90.4	1	83.1	114.4	1	108.7	0.99871	138.1	1	123.4	50.5	1	103.4	1	76.95	173.6	0.997363	193.9	0.997363	183.75	130.5	0.996129	104.4	0.996129	117.45	85	1	151.1	0.980224	121.7	0.961107	162.3	0.99871	136.4	57.9	0.996129	122.3	0.99871
GI_11125774-S	NM_000537.2	REN	Homo sapiens renin (REN), mRNA.		-7.8	0.245161	-2.2	0.434839	-5	0.7	0.530323	-2.3	0.445161	5.3	0.661935	1.5	-7.6	0.263226	4.3	0.630968	-1.65	-7.5	0.273566	-4.5	0.355307	-6	-12.8	0.153548	-11.7	0.169032	-12.25	0.1	0.508387	-21.4	0.181279	-30.1	0.156229	-0.7	0.487742	-25.75	-7.2	0.291613	-4.7	0.397419
GI_11128014-S	NM_021002.1	IFNA6	Homo sapiens interferon, alpha 6 (IFNA6), mRNA.		-12.5	0.117419	3.6	0.620645	-4.45	0.3	0.513548	-0.5	0.496774	8.5	0.757419	4	-4	0.363871	-25.2	0.0206452	-14.6	-9	0.225445	-6.9	0.264338	-7.95	-6.7	0.334194	-4.7	0.35871	-5.7	4.5	0.645161	-19.7	0.216875	-26.2	0.235992	-5.6	0.378065	-22.95	-2.9	0.420645	-3.5	0.427097
GI_11128020-S	NM_018991.1	DKFZP434A0131	Homo sapiens DKFZp434A0131 protein (DKFZP434A0131), mRNA.		4.2	0.646452	16.8	0.900645	10.5	2.2	0.580645	23.6	0.931613	30.9	0.989677	27.25	18.2	0.923871	-2.6	0.427097	7.8	5.5	0.711272	24.1	0.955834	14.8	8.8	0.763871	5.8	0.700645	7.3	11.7	0.827097	-8	0.50824	-19.7	0.384311	13.1	0.766452	-13.85	14.3	0.863226	28.5	0.950968
GI_11136625-S	NM_015718.1	NOX3	Homo sapiens NADPH oxidase 3 (NOX3), mRNA.	GP91-3	0.4	0.499355	-7.1	0.28	-3.35	12	0.856774	16.8	0.877419	14.8	0.872258	15.8	6	0.682581	4.1	0.620645	5.05	-4.9	0.367831	8.4	0.808833	1.75	11.1	0.809032	10.6	0.815484	10.85	13.2	0.852903	7.1	0.74555	1	0.683586	15	0.805161	4.05	29	0.975484	-4.8	0.396129
GI_11138122-S	NM_020402.2	CHRNA10	Homo sapiens cholinergic receptor, nicotinic, alpha polypeptide 10 (CHRNA10), mRNA.		21	0.974194	29.8	0.981935	25.4	29.6	0.981935	21.7	0.925161	11.4	0.818065	16.55	0.4	0.503226	20.3	0.941935	10.35	3.8	0.671721	14.2	0.892551	9	1	0.567742	-4.6	0.362581	-1.8	10.8	0.810323	8.6	0.759394	4.8	0.715227	-0.2	0.492903	6.7	0	0.52	-6.4	0.357419
GI_11140810-S	NM_003589.1	CUL4A	Homo sapiens cullin 4A (CUL4A), mRNA.		705.4	1	555	1	630.2	735.5	1	727.9	1	428.4	1	578.15	558.9	1	840.6	1	699.75	1191.5	1	1205.4	1	1198.45	845.9	1	784.5	1	815.2	396.1	1	2012.4	1	1694.2	1	2550	1	1853.3	984.2	1	1413.7	1
GI_11140814-S	NM_006657.1	FTCD	Homo sapiens formiminotransferase cyclodeaminase (FTCD), mRNA.		0.2	0.494194	-15	0.107097	-7.4	-8.3	0.234839	5.6	0.672258	-2.2	0.450323	1.7	-1.8	0.432258	11.2	0.812903	4.7	39.8	0.974291	22.9	0.95056	31.35	3.8	0.654194	21.1	0.923871	12.45	4.1	0.632258	169.3	0.98352	150.8	0.970995	9.7	0.710968	160.05	-17.8	0.0877419	0.8	0.529032
GI_11141874-S	NM_021803.1	IL21	Homo sapiens interleukin 21 (IL21), mRNA.		-2.6	0.412903	7.2	0.72	2.3	-6.9	0.276129	-9.3	0.243871	0.3	0.523871	-4.5	5.7	0.670968	0	0.492903	2.85	6.6	0.744891	6.4	0.765985	6.5	4.9	0.686452	10.2	0.809032	7.55	13	0.849032	0.2	0.650626	-14.6	0.474621	11.5	0.738065	-7.2	-6.1	0.322581	6.3	0.661935
GI_11141876-S	NM_021805.1	SIGIRR	Homo sapiens single Ig IL-1R-related molecule (SIGIRR), mRNA.		175.8	1	194.5	1	185.15	169.1	1	284	1	172.3	1	228.15	102.1	1	121.1	1	111.6	304.6	1	307.4	0.999341	306	56.8	0.989677	66.1	0.993548	61.45	150	1	278.2	0.99143	283.4	0.988134	280.8	1	280.8	153.8	0.99871	269	1
GI_11141882-S	NM_021812.1	BPESC1	Homo sapiens blepharophimosis, epicanthus inversus and ptosis, candidate 1 (BPESC1), mRNA.		19.4	0.966452	22.7	0.952258	21.05	5.1	0.68129	6.4	0.692903	6.6	0.708387	6.5	13.6	0.852903	15.4	0.894194	14.5	33.3	0.964403	25.6	0.960448	29.45	30.4	0.96	30	0.963871	30.2	19.1	0.932903	197.2	0.986157	166.9	0.97561	18	0.846452	182.05	28.9	0.974194	10.7	0.769032
GI_11141886-S	NM_021817.1	HAPLN2	Homo sapiens hyaluronan and proteoglycan link protein 2 (HAPLN2), mRNA.	BRAL1	24.7	0.993548	81.1	1	52.9	24.3	0.96129	92.8	0.99871	68.9	1	80.85	20.7	0.941935	11.9	0.833548	16.3	51.4	0.982861	56.1	0.988134	53.75	32.4	0.962581	25	0.949677	28.7	46.1	0.99871	5.9	0.733685	-9.9	0.553724	17.9	0.845161	-2	29.1	0.975484	18.8	0.874839
GI_11141890-S	NM_021819.1	LMAN1L	Homo sapiens lectin, mannose-binding, 1 like (LMAN1L), mRNA.	ERGL;CPXIII;FLJ13993;ERGIC-53L	-2.6	0.410323	23.7	0.957419	10.55	18.3	0.929032	26.8	0.949677	24.9	0.970323	25.85	-1.3	0.449032	14.6	0.889032	6.65	4.6	0.6882	9.8	0.833223	7.2	-2.2	0.456774	11.1	0.827097	4.45	5.4	0.68129	-8.5	0.494397	9	0.741595	2	0.543226	0.25	4.8	0.658065	4.8	0.633548
GI_11141892-S	NM_021820.1	C6orf75	Homo sapiens chromosome 6 open reading frame 75 (C6orf75), mRNA.	MDS024;dJ187J11.2	224.4	1	172.3	1	198.35	268.9	1	204.8	1	146.7	1	175.75	136.7	1	243.6	1	190.15	356	1	395	1	375.5	256.2	1	264.4	1	260.3	142	1	274.7	0.99143	226.6	0.984838	356.9	1	250.65	334.5	1	463.4	1
GI_11141898-S	NM_021824.1	NIF3L1	Homo sapiens NIF3 NGG1 interacting factor 3-like 1 (S. pombe) (NIF3L1), mRNA.	CALS-7;MDS015;ALS2CR1	1078	1	524.4	1	801.2	1134.6	1	598.5	1	422.4	1	510.45	882.4	1	1442.5	1	1162.45	1099.5	1	1045.8	1	1072.65	1345.9	1	1097	1	1221.45	412.9	1	1228.4	0.999341	1059.5	0.998682	1626.1	1	1143.95	1697.3	1	2189.2	1
GI_11141904-S	NM_021827.1	FLJ23514	Homo sapiens hypothetical protein FLJ23514 (FLJ23514), mRNA.		10.3	0.834839	32.9	0.983226	21.6	22.1	0.952258	52.3	0.992258	80.1	1	66.2	5.1	0.649032	28.3	0.981935	16.7	92.4	0.993408	119	0.996045	105.7	18.6	0.898065	20.5	0.91871	19.55	42.9	0.99871	-5.7	0.553065	-15	0.470666	6.2	0.636129	-10.35	143.6	0.99871	166.3	0.99871
GI_11181769-I	NM_020208.1	XT3	Homo sapiens X transporter protein 3 (XT3), transcript variant 1, mRNA.		-9.4	0.189677	-14.1	0.116129	-11.75	-16.2	0.0735484	-4.8	0.365161	-19.9	0.0580645	-12.35	-15.7	0.107097	-19.1	0.0619355	-17.4	0.3	0.564272	-5.9	0.305867	-2.8	-18.5	0.0606452	-18.2	0.0735484	-18.35	-13.6	0.131613	-5.5	0.55702	-11.6	0.528016	-20.4	0.125161	-8.55	-24.2	0.0283871	-3	0.43871
GI_11184225-S	NM_002925.2	RGS10	Homo sapiens regulator of G-protein signalling 10 (RGS10), mRNA.		77.3	1	33	0.983226	55.15	62.8	0.997419	48.8	0.990968	0.6	0.532903	24.7	85.4	1	100.7	1	93.05	15.3	0.8853	21.2	0.944628	18.25	125.7	0.996129	78.8	0.993548	102.25	40.9	0.99871	1520.4	1	1514	1	1841.4	1	1517.2	1068.5	1	1273.6	1
GI_11184232-S	NM_017545.2	HAO1	Homo sapiens hydroxyacid oxidase (glycolate oxidase) 1 (HAO1), mRNA.	GOX;GOX1;HAOX1	6	0.707097	5.2	0.664516	5.6	13.4	0.873548	16.8	0.877419	-2.8	0.430968	7	2.9	0.576774	6.1	0.68	4.5	10.4	0.829268	7.3	0.782465	8.85	-9.8	0.234839	5.4	0.692903	-2.2	34.9	0.992258	39.6	0.89321	37.3	0.861569	-6.1	0.365161	38.45	-5.4	0.341935	-7.3	0.330323
GI_11184237-S	NM_006562.3	LBX1	Homo sapiens transcription factor similar to D. melanogaster homeodomain protein lady bird late (LBX1), mRNA.	LBX1H	-6.6	0.277419	-16.1	0.0890323	-11.35	-24	0.0180645	-19.8	0.076129	-26.1	0.0180645	-22.95	-9.1	0.225806	-19.6	0.0593548	-14.35	-28	0.0006592	-6.5	0.279499	-17.25	-16.9	0.0825807	-39.2	0	-28.05	-18.5	0.0580645	-41.8	0.00659196	-37	0.0533949	-16.5	0.171613	-39.4	-25.2	0.0245161	-16.1	0.149677
GI_11225606-S	NM_017416.1	IL1RAPL2	Homo sapiens interleukin 1 receptor accessory protein-like 2 (IL1RAPL2), mRNA.	IL1R9;IL-1R9;TIGIRR-1;IL1RAPL-2	3.4	0.615484	8.8	0.766452	6.1	16.2	0.905806	20.1	0.908387	28.2	0.981935	24.15	16	0.896774	15.5	0.895484	15.75	-6.2	0.317732	4.4	0.710613	-0.9	8	0.749677	-0.7	0.499355	3.65	26.3	0.978065	18.6	0.824654	21.3	0.804219	33	0.96129	19.95	12.2	0.829677	-7.4	0.329032
GI_11225608-S	NM_021804.1	ACE2	Homo sapiens angiotensin I converting enzyme (peptidyl-dipeptidase A) 2 (ACE2), mRNA.	ACEH;DKFZP434A014	17.6	0.956129	47.8	0.99871	32.7	24.3	0.96129	58.2	0.994839	26.4	0.975484	42.3	16.2	0.900645	35	0.990968	25.6	15.3	0.8853	20.3	0.94265	17.8	45.2	0.980645	26	0.950968	35.6	32.1	0.987097	38.5	0.886618	16	0.783784	44.7	0.983226	27.25	37.9	0.989677	33	0.967742
GI_11231178-A	NM_021708.1	LAIR1	Homo sapiens leukocyte-associated Ig-like receptor 1 (LAIR1), transcript variant c, mRNA.	LAIR-1	12.6	0.883871	16.1	0.895484	14.35	15.5	0.894194	39.2	0.981935	4.6	0.646452	21.9	9.7	0.780645	12.5	0.842581	11.1	54.3	0.984179	54.8	0.988134	54.55	52.6	0.984516	35.4	0.979355	44	16.3	0.904516	335.6	0.994726	299.8	0.990112	20.1	0.882581	317.7	31.3	0.979355	22.9	0.917419
GI_11231178-I	NM_021708.1	LAIR1	Homo sapiens leukocyte-associated Ig-like receptor 1 (LAIR1), transcript variant c, mRNA.	LAIR-1	-3.9	0.369032	8.1	0.752258	2.1	-9.3	0.203871	-5.3	0.35871	4.9	0.655484	-0.2	-9.7	0.211613	-0.7	0.47871	-5.2	8.9	0.797627	0.8	0.575478	4.85	0.1	0.545806	-10.5	0.197419	-5.2	3.9	0.624516	27.9	0.861569	35.8	0.853659	-14.8	0.207742	31.85	12.8	0.837419	-19.9	0.0890323
GI_11276084-S	NM_021027.1	UGT1A9	Homo sapiens UDP glycosyltransferase 1 family, polypeptide A9 (UGT1A9), mRNA.	HLUGP4	-0.8	0.461935	4.4	0.645161	1.8	6.7	0.735484	-1.8	0.456774	-6.1	0.323871	-3.95	-6.8	0.282581	12.2	0.836129	2.7	-5.5	0.341463	1.8	0.618985	-1.85	-4.2	0.394839	-4.1	0.378065	-4.15	-9.2	0.223226	-8.2	0.504285	-32.2	0.114041	30.8	0.953548	-20.2	7.8	0.727742	19	0.876129
GI_11277467-I	NM_006427.2	SIVA	Homo sapiens CD27-binding (Siva) protein (SIVA), transcript variant 1, mRNA.	CD27BP	276.1	1	160.6	1	218.35	303.3	1	205.5	1	125.9	1	165.7	266.3	1	386.4	1	326.35	462	1	366.5	1	414.25	425.8	1	448.3	1	437.05	123.2	1	540.1	0.996704	559.9	0.994726	812.9	1	550	1098	1	1553.2	1
GI_11277469-A	NM_021709.1	SIVA	Homo sapiens CD27-binding (Siva) protein (SIVA), transcript variant 2, mRNA.	CD27BP	813.4	1	525.1	1	669.25	864.2	1	660.2	1	376.1	1	518.15	770	1	1069.2	1	919.6	1154.6	1	1068.2	1	1111.4	1083.7	1	1044.6	1	1064.15	349.2	1	1936.9	1	2071.1	1	2134.6	1	2004	2254.1	1	3482.4	1
GI_11321560-S	NM_000613.1	HPX	Homo sapiens hemopexin (HPX), mRNA.		30.5	0.996129	110.2	1	70.35	39.9	0.994839	156.7	1	120	1	138.35	21.4	0.945806	32.4	0.988387	26.9	62.2	0.986816	70.5	0.99209	66.35	38.5	0.976774	36.8	0.980645	37.65	91.5	1	101.6	0.967699	108.7	0.95122	24.1	0.91871	105.15	19.3	0.91871	4.6	0.628387
GI_11321570-S	NM_003062.1	SLIT3	Homo sapiens slit homolog 3 (Drosophila) (SLIT3), mRNA.	MEGF5;SLIL2;SLIT1;Slit-3	-12	0.127742	-8.5	0.234839	-10.25	-8.4	0.227097	-20.8	0.0632258	-8.2	0.258065	-14.5	-12.1	0.167742	-17.6	0.0722581	-14.85	-12.5	0.130521	-5.3	0.326302	-8.9	-17	0.0812903	-22.4	0.0374193	-19.7	-14.9	0.112258	-10.4	0.444957	-31	0.134476	-24.7	0.0722581	-20.7	-8.2	0.267097	-2.6	0.447742
GI_11321574-S	NM_003695.1	LY6D	Homo sapiens lymphocyte antigen 6 complex, locus D (LY6D), mRNA.	E48	4	0.64129	10.1	0.80129	7.05	13.9	0.88129	0.9	0.553548	13	0.845161	6.95	11	0.810323	19.2	0.932903	15.1	14.9	0.880026	-1.3	0.497693	6.8	3.4	0.645161	31.7	0.969032	17.55	2.8	0.581935	21	0.833223	7.2	0.731707	16.6	0.832258	14.1	23.3	0.956129	-3.2	0.432258
GI_11321578-S	NM_003802.1	MYH13	Homo sapiens myosin, heavy polypeptide 13, skeletal muscle (MYH13), mRNA.	MyHC-eo	12.3	0.88	20.4	0.934194	16.35	12.2	0.860645	10.6	0.789677	9	0.769032	9.8	33.7	0.990968	26.7	0.974194	30.2	25	0.944628	19.7	0.936058	22.35	35.4	0.967742	34.9	0.979355	35.15	20.8	0.945806	116.8	0.971655	107.5	0.95122	26.4	0.934194	112.15	47.1	0.996129	18.8	0.874839
GI_11321580-S	NM_003849.1	SUCLG1	Homo sapiens succinate-CoA ligase, GDP-forming, alpha subunit (SUCLG1), mRNA.	SUCLA1	808.6	1	687.2	1	747.9	1023.8	1	745.7	1	463.9	1	604.8	655.6	1	947.7	1	801.65	1308.2	1	1220.1	1	1264.15	1526.3	1	1159	1	1342.65	597.1	1	1577.3	1	1673.3	1	1852.1	1	1625.3	1287.1	1	1773.8	1
GI_11321582-S	NM_003850.1	SUCLA2	Homo sapiens succinate-CoA ligase, ADP-forming, beta subunit (SUCLA2), mRNA.	A-BETA	415.7	1	366.9	1	391.3	548	1	544	1	175	1	359.5	293	1	529.5	1	411.25	530.1	1	682.8	1	606.45	549.2	1	550.3	1	549.75	269.7	1	694.4	0.998022	546.5	0.994726	606.7	1	620.45	557.1	1	732.6	1
GI_11321586-S	NM_002113.1	HFL1	Homo sapiens H factor (complement)-like 1 (HFL1), mRNA.	CFHL;FHR1;H36-1	13.6	0.905806	-0.2	0.496774	6.7	15.5	0.894194	-8.4	0.261935	4.8	0.649032	-1.8	0.9	0.517419	1.7	0.552258	1.3	21.7	0.931444	18.9	0.932762	20.3	18.7	0.898065	14.3	0.864516	16.5	11.6	0.827097	111.9	0.970995	111.4	0.954515	3.5	0.576774	111.65	-6.5	0.317419	-2.5	0.449032
GI_11321592-S	NM_002178.1	IGFBP6	Homo sapiens insulin-like growth factor binding protein 6 (IGFBP6), mRNA.		26.5	0.994839	27.8	0.975484	27.15	31.3	0.981935	48.5	0.990968	15.4	0.882581	31.95	18.1	0.923871	24.2	0.96129	21.15	35.1	0.969018	29.8	0.967699	32.45	3.7	0.652903	13	0.851613	8.35	3.5	0.609032	7345.2	1	7076.1	1	9944.3	1	7210.65	501.5	1	1074.1	1
GI_11321594-S	NM_002207.1	ITGA9	Homo sapiens integrin, alpha 9 (ITGA9), mRNA.	RLC;ITGA4L;ALPHA-RLC	26.7	0.994839	17.9	0.916129	22.3	17.3	0.92129	15.2	0.856774	21.8	0.953548	18.5	12.1	0.829677	30.3	0.983226	21.2	20.3	0.92617	5.9	0.757416	13.1	10	0.783226	6.6	0.725161	8.3	17	0.914839	62.7	0.935399	50.9	0.888596	23.8	0.91871	56.8	-0.4	0.505806	1.7	0.55871
GI_11321596-S	NM_002253.1	KDR	Homo sapiens kinase insert domain receptor (a type III receptor tyrosine kinase) (KDR), mRNA.	FLK1;VEGFR;VEGFR2	22.6	0.983226	27.6	0.975484	25.1	40.1	0.994839	34.5	0.971613	26.3	0.972903	30.4	37.6	0.994839	39.8	0.997419	38.7	139.9	0.996045	110.8	0.995386	125.35	90.1	0.993548	74.6	0.993548	82.35	40.6	0.99871	382	0.996704	382.2	0.992749	68.7	0.996129	382.1	46.8	0.996129	40.4	0.983226
GI_11321604-S	NM_004187.1	JARID1C	Homo sapiens Jumonji, AT rich interactive domain 1C (RBP2-like) (JARID1C), mRNA.	SMCX;XE169;DXS1272E	796.6	1	751.7	1	774.15	572.8	1	864.4	1	572.2	1	718.3	568.8	1	721.3	1	645.05	600.4	1	732	1	666.2	498.2	1	964.6	1	731.4	511.4	1	981.4	0.999341	850.6	0.997363	588.9	1	916	533.6	1	758.8	1
GI_11321616-S	NM_006426.1	DPYSL4	Homo sapiens dihydropyrimidinase-like 4 (DPYSL4), mRNA.	CRMP3;DRP-4;ULIP4	1866.9	1	2261.5	1	2064.2	2107.1	1	2131.2	1	1873.4	1	2002.3	1538.7	1	1840.3	1	1689.5	3533.4	1	3066.3	1	3299.85	1780.6	1	2312.9	1	2046.75	1768.7	1	378.1	0.995386	353.2	0.99209	567.2	1	365.65	12.1	0.829677	42.3	0.987097
GI_11321627-S	NM_007272.1	CTRC	Homo sapiens chymotrypsin C (caldecrin) (CTRC), mRNA.	CLCR	11.5	0.859355	20.5	0.934194	16	2.3	0.583226	9.5	0.76129	8.2	0.749677	8.85	5.1	0.651613	9.7	0.775484	7.4	12.7	0.86091	10.8	0.854318	11.75	61.3	0.989677	27.3	0.952258	44.3	-2.5	0.420645	64.5	0.936717	56.7	0.897825	4.6	0.607742	60.6	-5.9	0.330323	-19.4	0.0954839
GI_11321629-S	NM_007121.1	NR1H2	Homo sapiens nuclear receptor subfamily 1, group H, member 2 (NR1H2), mRNA.	NER;UNR;LXR-b;NER-I;RIP15	267.6	1	224.8	1	246.2	262.2	1	286.6	1	211	1	248.8	203.9	1	218.7	1	211.3	334.2	1	341.8	1	338	327.7	1	317.5	1	322.6	183.8	1	693.4	0.998022	614.1	0.996045	644.4	1	653.75	395.2	1	606.2	1
GI_11321633-S	NM_012120.1	CD2AP	Homo sapiens CD2-associated protein (CD2AP), mRNA.	CMS;DKFZP586H0519	-16.2	0.0567742	-31.3	0.00516129	-23.75	-22.1	0.0283871	-29	0.0154839	-26.9	0.0167742	-27.95	-36.2	0.00129032	-27	0.0167742	-31.6	-23.3	0.00461437	-12.6	0.0988794	-17.95	-33.2	0	-31	0.00258065	-32.1	-15	0.109677	-43.4	0.00263678	-34	0.0870138	-46.2	0.00129032	-38.7	-27	0.0232258	-34.1	0.00258065
GI_11321635-S	NM_012217.1	TPSD1	Homo sapiens tryptase delta 1 (TPSD1), mRNA.		6.6	0.722581	10.8	0.811613	8.7	-6.3	0.296774	5.2	0.661935	29.4	0.987097	17.3	27.1	0.976774	1.1	0.527742	14.1	11.9	0.850363	20.8	0.943968	16.35	10.2	0.785806	16.7	0.887742	13.45	5.1	0.670968	-1.1	0.63151	-1.7	0.661173	25.4	0.925161	-1.4	26.7	0.966452	13.7	0.816774
GI_11321641-S	NM_014577.1	BRD1	Homo sapiens bromodomain containing 1 (BRD1), mRNA.	BRL;BRPF1;BRPF2;DKFZP434B094	71.4	1	205.7	1	138.55	90.9	1	266.9	1	168.3	1	217.6	34.1	0.990968	76.1	1	55.1	148.7	0.997363	129.3	0.996704	139	145.9	0.996129	167.7	1	156.8	131.7	1	73.2	0.949242	74.1	0.922215	137.6	0.99871	73.65	55.6	0.996129	121	0.99871
GI_11342663-S	NM_002463.1	MX2	Homo sapiens myxovirus (influenza virus) resistance 2 (mouse) (MX2), mRNA.	MXB	-5.2	0.316129	6.6	0.700645	0.7	10.5	0.828387	3.1	0.615484	13.5	0.855484	8.3	4.6	0.636129	21.4	0.945806	13	11.3	0.843771	-1.5	0.485168	4.9	4.7	0.68	9	0.776774	6.85	13	0.847742	-11.7	0.407383	-1.4	0.662492	5.5	0.628387	-6.55	3	0.60129	6.6	0.668387
GI_11342665-S	NM_004530.1	MMP2	Homo sapiens matrix metalloproteinase 2 (gelatinase A, 72kDa gelatinase, 72kDa type IV collagenase) (MMP2), mRNA.	CLG4;CLG4A;TBE-1	574.5	1	76.4	1	325.45	301.7	1	126.8	1	50.4	1	88.6	457.9	1	701.5	1	579.7	102.1	0.995386	86.5	0.995386	94.3	641.7	1	1578	1	1109.85	57.4	0.99871	5271.2	1	4656.2	1	7663.8	1	4963.7	499.8	1	1828.7	1
GI_11342671-S	NM_002470.1	MYH3	Homo sapiens myosin, heavy polypeptide 3, skeletal muscle, embryonic (MYH3), mRNA.	MYHSE1;MYHC-EMB	26.7	0.994839	114.5	1	70.6	37.8	0.993548	125.1	1	48.6	1	86.85	22.8	0.962581	35.8	0.993548	29.3	90.4	0.993408	81.8	0.993408	86.1	30.2	0.95871	35.3	0.979355	32.75	86	1	25.1	0.85234	37.8	0.864865	-1.4	0.474839	31.45	-0.1	0.514839	8	0.704516
GI_11345453-S	NM_021922.1	FANCE	Homo sapiens Fanconi anemia, complementation group E (FANCE), mRNA.	FAE;FACE	199.1	1	167.5	1	183.3	228.4	1	186.8	1	148.3	1	167.55	198	1	319.9	1	258.95	561.4	1	393	1	477.2	341	1	342.8	1	341.9	147.1	1	237.5	0.989453	196.5	0.980224	446.9	1	217	581.9	1	701.3	1
GI_11345457-S	NM_021925.1	FLJ21820	Homo sapiens hypothetical protein FLJ21820 (FLJ21820), mRNA.		214.2	1	49.1	0.99871	131.65	227.3	1	86.7	0.99871	81.6	1	84.15	102.7	1	217	1	159.85	72.9	0.989453	105.8	0.995386	89.35	249.8	1	371	1	310.4	57.3	0.99871	252.7	0.990771	231.3	0.985498	320.7	1	242	113.4	0.99871	170.3	0.99871
GI_11345459-S	NM_021927.1	FLJ13220	Homo sapiens hypothetical protein FLJ13220 (FLJ13220), mRNA.		134.4	1	59.4	0.99871	96.9	147.4	1	86.8	0.99871	54.7	1	70.75	112.5	1	173	1	142.75	95.8	0.994067	87.9	0.995386	91.85	216.6	1	136.1	0.997419	176.35	52.1	0.99871	148.7	0.980224	87.9	0.932762	121	0.99871	118.3	117.7	0.99871	155.7	0.99871
GI_11345461-S	NM_021928.1	FLJ22649	Homo sapiens hypothetical protein FLJ22649 similar to signal peptidase SPC22/23 (FLJ22649), mRNA.		167.8	1	67.9	0.99871	117.85	159	1	77.5	0.99871	18.2	0.917419	47.85	116.1	1	145.8	1	130.95	108.1	0.995386	128.1	0.996045	118.1	288.8	1	307.4	1	298.1	52.7	0.99871	707.9	0.998682	660.1	0.996704	1071.4	1	684	863.7	1	1067.1	1
GI_11345471-S	NM_021933.1	FLJ12438	Homo sapiens hypothetical protein FLJ12438 (FLJ12438), mRNA.	IIP45	176.5	1	317.6	1	247.05	222.4	1	292	1	234.4	1	263.2	194	1	227.6	1	210.8	345.5	1	257.9	0.998682	301.7	379.4	1	287	1	333.2	217.1	1	123.6	0.972973	111.3	0.954515	174.7	0.99871	117.45	274.1	1	367	1
GI_11345479-S	NM_021941.1	C21orf97	Homo sapiens chromosome 21 open reading frame 97 (C21orf97), mRNA.	FLJ21324	736.6	1	848.3	1	792.45	993.7	1	881	1	605.2	1	743.1	812.6	1	880.3	1	846.45	981.3	1	846.6	1	913.95	1638.2	1	1480	1	1559.1	747.5	1	1977.4	1	1711.2	1	2159.8	1	1844.3	1188.9	1	1848.4	1
GI_11345483-S	NM_021943.1	TEX27	Homo sapiens testis expressed sequence 27 (TEX27), mRNA.	FLJ13222	302.1	1	313.2	1	307.65	450.5	1	427.4	1	210.5	1	318.95	267.9	1	440.8	1	354.35	642.6	1	537.8	1	590.2	893.7	1	665.7	1	779.7	218.2	1	503	0.996704	466.1	0.994067	683.3	1	484.55	426.4	1	547.3	1
GI_11345485-S	NM_021944.1	C14orf93	Homo sapiens chromosome 14 open reading frame 93 (C14orf93), mRNA.	FLJ12154	177.6	1	139.6	1	158.6	160.9	1	110.5	1	293.4	1	201.95	173.5	1	222.2	1	197.85	202	0.997363	194.5	0.997363	198.25	221.4	1	222.9	1	222.15	113.3	1	169.1	0.98352	179.8	0.978247	323.9	1	174.45	275.9	1	301.5	1
GI_11345491-S	NM_021947.1	SRR	Homo sapiens serine racemase (SRR), mRNA.		176.9	1	98.5	1	137.7	228	1	161.4	1	99.2	1	130.3	72.8	1	164.3	1	118.55	224.8	0.998682	257.9	0.998682	241.35	228.4	1	182.8	1	205.6	80.4	1	222.5	0.988794	189.4	0.980224	145.1	0.99871	205.95	173.7	1	241.5	1
GI_11386138-S	NM_000932.1	PLCB3	Homo sapiens phospholipase C, beta 3 (phosphatidylinositol-specific) (PLCB3), mRNA.		51.3	0.99871	29.8	0.981935	40.55	45.7	0.996129	27.1	0.949677	19.6	0.934194	23.35	72.1	1	67.1	1	69.6	27.4	0.952538	29.8	0.967699	28.6	97.3	0.993548	148	0.997419	122.65	25.5	0.971613	68.8	0.944628	65	0.908372	228.5	0.99871	66.9	133.7	0.99871	207.6	0.99871
GI_11386142-S	NM_000934.1	SERPINF2	Homo sapiens serine (or cysteine) proteinase inhibitor, clade F (alpha-2 antiplasmin, pigment epithelium derived factor), member 2 (SERPINF2), mRNA.	AAP;API;PLI;A2AP;ALPHA-2-PI	-8.9	0.197419	3.5	0.619355	-2.7	-6.4	0.294194	3.8	0.632258	6.5	0.701935	5.15	-11.2	0.183226	-24.9	0.0206452	-18.05	23.7	0.940013	2.8	0.652604	13.25	-5.9	0.344516	-14.5	0.117419	-10.2	1.9	0.55871	50.7	0.91826	75	0.923533	-27.9	0.0464516	62.85	-9.6	0.224516	-14.8	0.184516
GI_11386146-S	NM_002778.1	PSAP	Homo sapiens prosaposin (variant Gaucher disease and variant metachromatic leukodystrophy) (PSAP), mRNA.	GLBA;SAP1	2077.2	1	1635.2	1	1856.2	2824.9	1	1935.3	1	1029.2	1	1482.25	1592.6	1	3090.9	1	2341.75	4241.1	1	3863.6	1	4052.35	4699.6	1	5670.2	1	5184.9	938.1	1	12208.3	1	11525.3	1	11386.5	1	11866.8	2170.3	1	3855.8	1
GI_11386152-S	NM_003554.1	OR1E2	Homo sapiens olfactory receptor, family 1, subfamily E, member 2 (OR1E2), mRNA.	OR1E4;OR17-93;OR17-135	10.2	0.832258	-2.1	0.43871	4.05	19.2	0.931613	31	0.967742	5.1	0.661935	18.05	14.3	0.872258	14.6	0.889032	14.45	41.5	0.97561	47.8	0.986157	44.65	45.7	0.980645	39.6	0.984516	42.65	37.8	0.993548	252.7	0.990771	259.1	0.986816	30.9	0.954839	255.9	37.7	0.989677	39.3	0.979355
GI_11386154-S	NM_021949.1	ATP2B3	Homo sapiens ATPase, Ca++ transporting, plasma membrane 3 (ATP2B3), mRNA.	PMCA3	-1.2	0.447742	11	0.815484	4.9	6.5	0.731613	12.6	0.821935	1.9	0.566452	7.25	3.6	0.596129	5.7	0.669677	4.65	8.6	0.790376	-1.8	0.469347	3.4	18	0.894194	10.2	0.807742	14.1	5.9	0.696774	46.8	0.909031	49.9	0.885959	0.2	0.501935	48.35	18.8	0.909677	-12.9	0.229677
GI_11386156-S	NM_001785.1	CDA	Homo sapiens cytidine deaminase (CDA), mRNA.	CDD	-6.3	0.282581	5.1	0.661935	-0.6	5.7	0.712258	-11.5	0.206452	2.9	0.59871	-4.3	-4.8	0.340645	-0.5	0.48129	-2.65	13	0.863546	12.7	0.880026	12.85	9.7	0.779355	8.4	0.765161	9.05	-1.3	0.456774	839	0.998682	834	0.997363	1249.2	1	836.5	316.8	1	406.4	1
GI_11386170-S	NM_004363.1	CEACAM5	Homo sapiens carcinoembryonic antigen-related cell adhesion molecule 5 (CEACAM5), mRNA.	CEA;CD66e	2.5	0.580645	10.3	0.803871	6.4	4.7	0.664516	-3.8	0.385806	3.4	0.611613	-0.2	19.8	0.935484	2.2	0.56	11	11.5	0.845748	-13.1	0.0883322	-0.8	4.9	0.683871	4.3	0.664516	4.6	7.9	0.739355	2.1	0.68886	-10.3	0.547792	16.4	0.828387	-4.1	5.6	0.676129	15.9	0.845161
GI_11386172-S	NM_021951.1	DMRT1	Homo sapiens doublesex and mab-3 related transcription factor 1 (DMRT1), mRNA.	DMT1	-3	0.392258	-4.5	0.36129	-3.75	3.9	0.645161	-0.7	0.489032	-19.7	0.0593548	-10.2	-15.1	0.116129	-1.4	0.472258	-8.25	15.1	0.882004	2.9	0.655241	9	3	0.628387	0	0.523871	1.5	-6.2	0.312258	-24.6	0.130521	-19	0.398154	35.6	0.967742	-21.8	2.9	0.596129	-3.3	0.432258
GI_11386174-A	NM_021959.1	PPP1R11	Homo sapiens protein phosphatase 1, regulatory (inhibitor) subunit 11 (PPP1R11), transcript variant 1, mRNA.	HCGV;HCG-V;TCTE5;TCTEX5	1370.6	1	1965.5	1	1668.05	1892.3	1	2104.5	1	1291.2	1	1697.85	1164.2	1	1679.5	1	1421.85	3058.3	1	2518	1	2788.15	1504.6	1	1559	1	1531.8	1423.1	1	2164.8	1	2067.7	1	2167.3	1	2116.25	1384.7	1	2200	1
GI_11386184-S	NM_006077.1	CBARA1	Homo sapiens calcium binding atopy-related autoantigen 1 (CBARA1), mRNA.	CALC;DKFZp564C246	1804.8	1	1388.2	1	1596.5	2275.4	1	1384.1	1	1536.4	1	1460.25	1538.7	1	2501.4	1	2020.05	2979	1	2839	1	2909	3354.8	1	2961.9	1	3158.35	1041.9	1	4327.3	1	3615.5	1	4794	1	3971.4	3328.9	1	3980.4	1
GI_11386190-S	NM_006893.1	LGTN	Homo sapiens ligatin (LGTN), mRNA.		530.9	1	213.8	1	372.35	596.1	1	209	1	315.9	1	262.45	506.9	1	774.6	1	640.75	311.4	1	308.3	0.999341	309.85	890.3	1	801	1	845.65	185.8	1	2012.3	1	1777.4	1	3545.8	1	1894.85	1994.4	1	2563	1
GI_11386194-S	NM_012182.1	FOXB1	Homo sapiens forkhead box B1 (FOXB1), mRNA.	FKH5;HFKH-5	-14.9	0.0735484	12.5	0.843871	-1.2	25.7	0.969032	25.2	0.940645	20.4	0.940645	22.8	42.4	0.997419	43.2	0.997419	42.8	60.1	0.985498	29.5	0.967699	44.8	74.1	0.992258	47.1	0.992258	60.6	-9.6	0.214194	191.4	0.986157	241.7	0.986157	13.5	0.772903	216.55	14.5	0.865806	4.1	0.615484
GI_11386196-S	NM_012186.1	FOXE3	Homo sapiens forkhead box E3 (FOXE3), mRNA.	ASMD;FKHL12;FREAC8	3.7	0.627097	-3.5	0.392258	0.1	-5	0.336774	-4.3	0.376774	-0.5	0.496774	-2.4	12.4	0.834839	-6.6	0.312258	2.9	50.5	0.981543	30.4	0.969018	40.45	15	0.868387	24.7	0.949677	19.85	9.3	0.775484	89.9	0.95913	93.6	0.938036	2.6	0.56	91.75	-24.8	0.0258065	-16.1	0.152258
GI_11386198-S	NM_015480.1	PVRL3	Homo sapiens poliovirus receptor-related 3 (PVRL3), mRNA.	PPR3;PRR3;PVRR3;nectin-3;DKFZP566B0846	247.8	1	155.2	1	201.5	325.4	1	182.3	1	72.3	1	127.3	114.6	1	277.1	1	195.85	194.9	0.997363	297.7	0.999341	246.3	166.5	0.997419	166.9	1	166.7	99.8	1	435.3	0.996704	404.2	0.992749	137.4	0.99871	419.75	148.8	0.99871	203.2	0.99871
GI_11386200-S	NM_020121.2	UGCGL2	Homo sapiens UDP-glucose ceramide glucosyltransferase-like 2 (UGCGL2), mRNA.	HUGT2;FLJ10873;FLJ11485	213.7	1	157.4	1	185.55	315.8	1	162.2	1	218.5	1	190.35	189.1	1	315.3	1	252.2	197.2	0.997363	215.2	0.997363	206.2	215.1	1	270.1	1	242.6	119.8	1	280.7	0.99143	262.1	0.986816	386	1	271.4	239.3	1	311.5	1
GI_11415027-S	NM_021966.1	TCL1A	Homo sapiens T-cell leukemia/lymphoma 1A (TCL1A), mRNA.	TCL1	7	0.739355	-10.6	0.189677	-1.8	16.6	0.914839	-5.3	0.35871	3.4	0.611613	-0.95	-1.8	0.432258	0.2	0.501935	-0.8	13	0.863546	6.2	0.760712	9.6	8.5	0.75871	2.7	0.624516	5.6	-13.2	0.143226	21.2	0.834542	15.7	0.780488	1.8	0.541935	18.45	-12.5	0.157419	-6.7	0.347097
GI_11415031-S	NM_003552.1	OR1D4	Homo sapiens olfactory receptor, family 1, subfamily D, member 4 (OR1D4), mRNA.	OR17-30;OLFR17-30	3.7	0.627097	0.3	0.516129	2	8.5	0.779355	-5.1	0.36	8	0.741935	1.45	6.2	0.690323	6.9	0.710968	6.55	-3	0.439024	-0.2	0.540541	-1.6	-1.5	0.490323	3.2	0.632258	0.85	12.9	0.847742	35.2	0.882004	15.3	0.777192	-7.3	0.338065	25.25	-4.7	0.36	9.4	0.743226
GI_11415033-S	NM_003555.1	OR1G1	Homo sapiens olfactory receptor, family 1, subfamily G, member 1 (OR1G1), mRNA.	OR1G2;OR17-130;OR17-209	2	0.556129	4	0.630968	3	-1.7	0.445161	-6.6	0.310968	3.6	0.619355	-1.5	6.1	0.689032	1.9	0.553548	4	-9.8	0.201714	10.2	0.842452	0.2	-5.6	0.347097	3.9	0.660645	-0.85	8.1	0.745806	77.8	0.952538	54.8	0.895188	3.6	0.579355	66.3	-5.4	0.343226	15.5	0.836129
GI_11415035-S	NM_021964.1	ZNF148	Homo sapiens zinc finger protein 148 (pHZ-52) (ZNF148), mRNA.	BERF-1;BFCOL1;ZBP-89;ZFP148;pHZ-52;HT-BETA	1233.3	1	1316.4	1	1274.85	1390.1	1	1457	1	1000.1	1	1228.55	589.5	1	904.2	1	746.85	1584.4	1	2045.8	1	1815.1	815.8	1	424.5	1	620.15	1075.1	1	876	0.998682	795.1	0.996704	216.9	0.99871	835.55	386.9	1	580	1
GI_11415045-S	NM_021967.1	SERF1A	Homo sapiens small EDRK-rich factor 1A (telomeric) (SERF1A), mRNA.	4F5;H4F5;FAM2A;SERF1;SMAM1	46.6	0.99871	4.7	0.647742	25.65	18.3	0.929032	15.9	0.864516	8	0.740645	11.95	14.8	0.88	11.2	0.812903	13	49.4	0.981543	21.8	0.947264	35.6	16.6	0.887742	23.5	0.941935	20.05	28.7	0.984516	99.2	0.967699	108.4	0.95122	113.3	0.99871	103.8	25.7	0.963871	14.9	0.825806
GI_11496238-S	NM_021975.1	RELA	Homo sapiens v-rel reticuloendotheliosis viral oncogene homolog A, nuclear factor of kappa light polypeptide gene enhancer in B-cells 3, p65 (avian) (RELA), mRNA.	NFKB3	462	1	575	1	518.5	481.9	1	774	1	423.4	1	598.7	351.3	1	498.8	1	425.05	1137.7	1	1177.7	1	1157.7	680.7	1	690.3	1	685.5	469.5	1	1188.9	0.999341	1098.3	0.998682	1272.8	1	1143.6	760.3	1	1374.1	1
GI_11496266-S	NM_021926.1	ALX4	Homo sapiens aristaless-like homeobox 4 (ALX4), mRNA.	FPP;PFM;PFM1;PFM2;KIAA1788	17.8	0.957419	20.1	0.930323	18.95	11.2	0.842581	3.2	0.615484	1.7	0.56129	2.45	12.8	0.842581	11.3	0.814194	12.05	14	0.872116	4.8	0.725115	9.4	27.3	0.954839	16.6	0.887742	21.95	14	0.865806	-9.6	0.466051	-10.8	0.543837	3.3	0.574194	-10.2	15.3	0.874839	15.3	0.834839
GI_11496268-S	NM_021994.1	ZNF277	Homo sapiens zinc finger protein (C2H2 type) 277 (ZNF277), mRNA.	NRIF4	181.8	1	164.7	1	173.25	308.5	1	195.8	1	140.7	1	168.25	134.8	1	302.4	1	218.6	441.1	1	569.7	1	505.4	472.4	1	436.1	1	454.25	114.9	1	1317.4	0.999341	1028	0.998682	1173.1	1	1172.7	430.7	1	667.6	1
GI_11496272-S	NM_021992.1	TMSNB	Homo sapiens thymosin, beta, identified in neuroblastoma cells (TMSNB), mRNA.		3272.7	1	2143.1	1	2707.9	3618.8	1	2449.2	1	2939.5	1	2694.35	2312.5	1	3931.7	1	3122.1	5731.8	1	5915.4	1	5823.6	2087.8	1	1711.1	1	1899.45	1388	1	266.4	0.99143	260.6	0.986816	362.3	1	263.5	151.1	0.99871	88	0.99871
GI_11496274-S	NM_003553.1	OR1E1	Homo sapiens olfactory receptor, family 1, subfamily E, member 1 (OR1E1), mRNA.	HGM071;OR17-2;OR1E9P;OR17-32	2.5	0.579355	4.7	0.651613	3.6	12.4	0.860645	8.7	0.745806	21.4	0.950968	15.05	17.4	0.91871	17.6	0.92129	17.5	18.7	0.916282	12.6	0.878708	15.65	4.1	0.661935	22.2	0.935484	13.15	9	0.769032	-15.8	0.307844	-14.5	0.477917	15.1	0.805161	-15.15	13.8	0.854194	12.5	0.802581
GI_11496280-S	NM_015596.1	KLK13	Homo sapiens kallikrein 13 (KLK13), mRNA.	KLKL4;KLK-L4;DKFZP586J1923	0	0.485161	0	0.501935	0	-5.8	0.316129	4	0.63871	-17.2	0.0903226	-6.6	-2.8	0.4	-0.6	0.47871	-1.7	1.9	0.617007	12.6	0.878708	7.25	-12.3	0.162581	-3.7	0.393548	-8	-0.6	0.48	-0.6	0.641397	-2.6	0.651945	-6.1	0.365161	-1.6	-18	0.0825807	2.4	0.569032
GI_11496282-S	NM_021796.1	PLAC1	Homo sapiens placenta-specific 1 (PLAC1), mRNA.		-5.1	0.31871	-9.9	0.2	-7.5	-8.8	0.218065	-10.3	0.228387	-6.5	0.308387	-8.4	-4.9	0.338065	-6.6	0.312258	-5.75	-9	0.226104	-3.6	0.40145	-6.3	0.4	0.549677	3.8	0.654194	2.1	-9.1	0.227097	23.4	0.84443	38.3	0.864865	-15.7	0.196129	30.85	0.3	0.531613	-2.7	0.447742
GI_11496880-S	NM_005229.2	ELK1	Homo sapiens ELK1, member of ETS oncogene family (ELK1), mRNA.		535.7	1	381.4	1	458.55	693.2	1	489.4	1	274.8	1	382.1	432.4	1	557.7	1	495.05	525.4	1	401.6	1	463.5	961.7	1	1353.5	1	1157.6	320.4	1	806.3	0.998682	727.1	0.996704	1087.6	1	766.7	800.7	1	1416.7	1
GI_11496883-S	NM_001832.2	CLPS	Homo sapiens colipase, pancreatic (CLPS), mRNA.		0.1	0.487742	-6.7	0.289032	-3.3	-1.8	0.443871	-17.2	0.103226	-5.3	0.348387	-11.25	-5.6	0.308387	-15.5	0.105806	-10.55	-7.7	0.265656	-6.5	0.278181	-7.1	1.1	0.569032	3.5	0.64	2.3	-6.5	0.299355	-11.9	0.402769	-20.1	0.37706	4.1	0.593548	-16	-4.2	0.374194	11.9	0.789677
GI_11496886-S	NM_000667.2	ADH1A	Homo sapiens alcohol dehydrogenase 1A (class I), alpha polypeptide (ADH1A), mRNA.	ADH1	1.6	0.547097	-2	0.44	-0.2	1.4	0.550968	10.3	0.789677	8.8	0.76	9.55	7.9	0.740645	3.8	0.611613	5.85	12.9	0.862228	9.5	0.82795	11.2	11.5	0.816774	7.9	0.752258	9.7	3.5	0.609032	7327.4	1	6809.6	1	8438	1	7068.5	12.1	0.829677	11.7	0.784516
GI_11496888-S	NM_000669.2	ADH1C	Homo sapiens alcohol dehydrogenase 1C (class I), gamma polypeptide (ADH1C), mRNA.	ADH3	12.8	0.885161	4.8	0.651613	8.8	-5.6	0.322581	11.2	0.802581	16.7	0.900645	13.95	9.3	0.769032	12.3	0.836129	10.8	3	0.642716	0.8	0.576796	1.9	3.7	0.652903	-4.3	0.370323	-0.3	18.1	0.923871	4281.8	1	3562.9	1	3155.5	1	3922.35	7.8	0.727742	14.3	0.821935
GI_11496889-S	NM_000670.2	ADH4	Homo sapiens alcohol dehydrogenase 4 (class II), pi polypeptide (ADH4), mRNA.	ADH-2	-3.2	0.385806	-2.1	0.44	-2.65	3.6	0.636129	10.7	0.794839	13.8	0.861935	12.25	-10	0.206452	9.2	0.770323	-0.4	2.3	0.627554	16.9	0.916282	9.6	-10.3	0.218065	1.7	0.594839	-4.3	-8.5	0.24	-10.3	0.450231	-19.2	0.39354	-7	0.345806	-14.75	-8	0.270968	-6.3	0.365161
GI_11496890-S	NM_000671.2	ADH5	Homo sapiens alcohol dehydrogenase 5 (class III), chi polypeptide (ADH5), mRNA.	FDH;ADHX;ADH-3	1384.2	1	1007.9	1	1196.05	1856.6	1	1342.7	1	1198.3	1	1270.5	1076.8	1	2304.3	1	1690.55	2215.1	1	2705.9	1	2460.5	2703.4	1	2243.9	1	2473.65	642.2	1	3569	1	3116.4	1	4595.7	1	3342.7	1373.7	1	1778.7	1
GI_11496969-S	NM_000673.2	ADH7	Homo sapiens alcohol dehydrogenase 7 (class IV), mu or sigma polypeptide (ADH7), mRNA.	ADH-4	6.6	0.723871	6.8	0.704516	6.7	-11.9	0.141935	-13.2	0.169032	-17.3	0.0864516	-15.25	-18.3	0.08	-22.3	0.036129	-20.3	-21.7	0.0112063	-17	0.0316414	-19.35	-17.8	0.0670968	-28.4	0.00903226	-23.1	-16	0.0903226	-19.4	0.224786	-36.9	0.0560316	-29.8	0.04	-28.15	-18.8	0.0709677	-31.9	0.0103226
GI_11496970-A	NM_000832.4	GRIN1	Homo sapiens glutamate receptor, ionotropic, N-methyl D-aspartate 1 (GRIN1), transcript variant NR1-1, mRNA.	NR1;NMDA1;NMDAR1	86.5	1	118.2	1	102.35	99.7	1	116	1	219.2	1	167.6	39.7	0.994839	32.1	0.988387	35.9	69.9	0.988794	67.7	0.99209	68.8	53.5	0.984516	37.5	0.983226	45.5	71	0.99871	81.2	0.955834	99.4	0.945287	21.7	0.904516	90.3	20.5	0.931613	25.2	0.936774
GI_11496977-S	NM_014223.2	NFYC	Homo sapiens nuclear transcription factor Y, gamma (NFYC), mRNA.	HSM;CBFC;HAP5;CBF-C;NF-YC;H1TF2A	562.9	1	535.1	1	549	660.6	1	584.4	1	622.2	1	603.3	463	1	696.8	1	579.9	1212.7	1	1196.9	1	1204.8	717.9	1	880	1	798.95	412.5	1	558.6	0.996704	602.7	0.996045	579.6	1	580.65	467.6	1	644.6	1
GI_11496979-S	NM_000534.2	PMS1	Homo sapiens PMS1 postmeiotic segregation increased 1 (S. cerevisiae) (PMS1), mRNA.	PMSL1;hPMS1;HNPCC3	251.4	1	203.9	1	227.65	300.7	1	283.9	1	263.8	1	273.85	171.3	1	305.6	1	238.45	261.6	1	427	1	344.3	314.6	1	377.9	1	346.25	169.2	1	222.5	0.988794	180.2	0.978247	303.3	1	201.35	253.9	1	297.1	1
GI_11496980-A	NM_003174.2	SVIL	Homo sapiens supervillin (SVIL), transcript variant 1, mRNA.		31.2	0.997419	46.8	0.99871	39	63.6	0.997419	75.2	0.99871	64.7	1	69.95	39.4	0.994839	56.6	0.99871	48	84.9	0.992749	94.6	0.995386	89.75	18.6	0.898065	9.6	0.796129	14.1	48.5	0.99871	252.6	0.990771	218.4	0.982861	450.6	1	235.5	62.9	0.997419	136.7	0.99871
GI_11496980-I	NM_003174.2	SVIL	Homo sapiens supervillin (SVIL), transcript variant 1, mRNA.		65.9	1	139.8	1	102.85	154.6	1	166.4	1	294.7	1	230.55	66.1	1	104.1	1	85.1	63.9	0.987475	37.6	0.979565	50.75	26.4	0.950968	21	0.922581	23.7	140.6	1	331.1	0.994067	314.1	0.990112	33.7	0.96129	322.6	7.5	0.722581	31.6	0.962581
GI_11496981-I	NM_021738.1	SVIL	Homo sapiens supervillin (SVIL), transcript variant 2, mRNA.		15.2	0.932903	8.5	0.762581	11.85	13.3	0.872258	7.5	0.714839	15.3	0.87871	11.4	-0.2	0.485161	16.3	0.908387	8.05	-4.9	0.367172	3.1	0.662492	-0.9	19	0.901935	2	0.603871	10.5	16.4	0.907097	-17.1	0.281477	-17.7	0.423863	4.9	0.614194	-17.4	20.2	0.925161	0.2	0.52129
GI_11496985-S	NM_012072.2	C1QR1	Homo sapiens complement component 1, q subcomponent, receptor 1 (C1QR1), mRNA.	CD93;C1qRP;C1qR(P);dJ737E23.1	52	0.99871	207.2	1	129.6	106.9	1	227.5	1	31.3	0.989677	129.4	19	0.930323	119.1	1	69.05	4.5	0.685564	21	0.944628	12.75	2.6	0.615484	-15.9	0.0980645	-6.65	316	1	-12.7	0.381674	-32.4	0.110086	7.7	0.663226	-22.55	-14.7	0.138065	-8.8	0.304516
GI_11496986-S	NM_016590.2	PART1	Homo sapiens prostate androgen-regulated transcript 1 (PART1), mRNA.	DKFZP586D0823	-1.4	0.442581	-0.6	0.48	-1	-12.5	0.132903	2.4	0.592258	7.3	0.722581	4.85	-8.2	0.243871	2.8	0.581935	-2.7	13.6	0.868161	-1.9	0.464074	5.85	1.1	0.569032	-2.1	0.452903	-0.5	21.1	0.947097	11.3	0.785102	22.9	0.808174	-5.4	0.380645	17.1	-3.2	0.410323	-10.3	0.273548
GI_11496987-S	NM_002910.4	RENBP	Homo sapiens renin binding protein (RENBP), mRNA.	RBP;RNBP	35.6	0.997419	7.4	0.722581	21.5	60.9	0.997419	37.6	0.978065	-4.5	0.378065	16.55	47.4	1	97.3	1	72.35	6.8	0.751483	-1.7	0.473303	2.55	391	1	240.5	1	315.75	4.1	0.632258	37.5	0.885959	31.1	0.839156	40.9	0.976774	34.3	-5.7	0.335484	1.3	0.536774
GI_11496988-S	NM_000152.2	GAA	Homo sapiens glucosidase, alpha; acid (Pompe disease, glycogen storage disease type II) (GAA), mRNA.	LYAG	106	1	79.8	1	92.9	123.4	1	106.4	0.99871	77.2	1	91.8	24.4	0.963871	74.9	1	49.65	88.8	0.993408	81.5	0.993408	85.15	175.1	0.997419	168.3	1	171.7	64.2	0.99871	481.6	0.996704	422	0.993408	440.7	1	451.8	84.3	0.99871	138	0.99871
GI_11496989-S	NM_001618.2	ADPRT	Homo sapiens ADP-ribosyltransferase (NAD+; poly (ADP-ribose) polymerase) (ADPRT), mRNA.	PARP;PPOL;ADPRT1;PARP-1;pADPRT-1	3567.7	1	2379.5	1	2973.6	3955.7	1	3100.1	1	1792.8	1	2446.45	3011.6	1	4775.8	1	3893.7	3065.6	1	3262.3	1	3163.95	5208.6	1	4812.2	1	5010.4	1545.3	1	1852.2	1	1565.8	1	2444	1	1709	4261.8	1	4574.6	1
GI_11496990-S	NM_006437.2	ADPRTL1	Homo sapiens ADP-ribosyltransferase (NAD+; poly (ADP-ribose) polymerase)-like 1 (ADPRTL1), mRNA.	PH5P;p193;PARPL;VPARP;VAULT3;KIAA0177	1.7	0.550968	-14.8	0.109677	-6.55	9.1	0.796129	-11.2	0.214194	-10.1	0.202581	-10.65	-5.4	0.312258	9.2	0.770323	1.9	-2.9	0.44298	-1.7	0.47528	-2.3	5.6	0.698065	8.1	0.754839	6.85	2.4	0.569032	5.5	0.731048	2.2	0.694133	18.8	0.860645	3.85	-4.9	0.357419	11.3	0.774194
GI_11496991-S	NM_005484.2	ADPRTL2	Homo sapiens ADP-ribosyltransferase (NAD+; poly(ADP-ribose) polymerase)-like 2 (ADPRTL2), mRNA.	PARP2;ADPRT2;PARP-2;ADPRTL3;pADPRT-2	571.9	1	405	1	488.45	590.4	1	499	1	306.2	1	402.6	340.4	1	569	1	454.7	503.8	1	567.4	1	535.6	462.9	1	406.6	1	434.75	353.8	1	224.3	0.988794	190.1	0.980224	209.2	0.99871	207.2	451.7	1	651.7	1
GI_11496992-S	NM_005485.2	ADPRTL3	Homo sapiens ADP-ribosyltransferase (NAD+; poly (ADP-ribose) polymerase)-like 3 (ADPRTL3), mRNA.	PARP3;ADPRT3;PARP-3;ADPRTL2;DKFZp566G0224	10.6	0.84	15.2	0.883871	12.9	22	0.952258	12.3	0.818065	36	0.997419	24.15	12	0.829677	11.7	0.828387	11.85	25.2	0.944628	19	0.933421	22.1	21.9	0.934194	24.7	0.949677	23.3	15.1	0.88129	261.5	0.990771	258.1	0.986816	231.9	0.99871	259.8	107.1	0.99871	199.2	0.99871
GI_11496993-A	NM_021777.1	ADAM28	Homo sapiens a disintegrin and metalloproteinase domain 28 (ADAM28), transcript variant 3, mRNA.	MDCL;ADAM23;MDC-Lm;MDC-Ls;eMDCII	16.7	0.950968	26	0.972903	21.35	21.9	0.950968	31.2	0.967742	3.8	0.623226	17.5	9.8	0.783226	21.1	0.944516	15.45	13.9	0.870138	25.3	0.95913	19.6	10.9	0.802581	10.4	0.814194	10.65	27.4	0.983226	-12.7	0.381674	-10.7	0.547133	33.3	0.96129	-11.7	8.8	0.753548	7.2	0.683871
GI_11496993-I	NM_021777.1	ADAM28	Homo sapiens a disintegrin and metalloproteinase domain 28 (ADAM28), transcript variant 3, mRNA.	MDCL;ADAM23;MDC-Lm;MDC-Ls;eMDCII	-3	0.392258	1.7	0.567742	-0.65	-0.1	0.500645	12.5	0.820645	12.1	0.829677	12.3	7.3	0.72129	10	0.780645	8.65	-1	0.514173	1.5	0.603164	0.25	-6.5	0.339355	-10.5	0.194839	-8.5	24.3	0.963871	-18	0.25379	-21.3	0.357943	-10.7	0.28	-19.65	0.7	0.543226	-16.6	0.141935
GI_11496997-A	NM_021612.1	ADAM11	Homo sapiens a disintegrin and metalloproteinase domain 11 (ADAM11), transcript variant 2, mRNA.	MDC	4.4	0.654194	7.7	0.741935	6.05	1.5	0.552258	13.7	0.834839	8.8	0.76	11.25	2.3	0.56	-4.8	0.36	-1.25	25.3	0.945946	13	0.8853	19.15	26.1	0.949677	7.1	0.734194	16.6	8.1	0.744516	93.4	0.963085	107.3	0.95122	22.1	0.904516	100.35	9.9	0.787097	-8.9	0.304516
GI_11496999-A	NM_021641.1	ADAM12	Homo sapiens a disintegrin and metalloproteinase domain 12 (meltrin alpha) (ADAM12), transcript variant 2, mRNA.	MCMP;MLTN;MLTNA;MCMPMltna	37.8	0.997419	43	0.993548	40.4	46.4	0.996129	71.4	0.99871	47.2	1	59.3	30.9	0.988387	48.2	0.997419	39.55	23.2	0.938036	32.3	0.974291	27.75	41.7	0.979355	47.7	0.992258	44.7	46.9	0.99871	30.9	0.86882	35.6	0.853659	87	0.99871	33.25	34.3	0.984516	80.3	0.99871
GI_11496999-I	NM_021641.1	ADAM12	Homo sapiens a disintegrin and metalloproteinase domain 12 (meltrin alpha) (ADAM12), transcript variant 2, mRNA.	MCMP;MLTN;MLTNA;MCMPMltna	7.3	0.754839	3.6	0.620645	5.45	16.1	0.904516	10.7	0.794839	6.3	0.698065	8.5	0.2	0.498065	1.9	0.553548	1.05	-7.7	0.265656	2.3	0.636124	-2.7	1	0.567742	-0.1	0.523871	0.45	-0.5	0.483871	-25.5	0.115359	-29.2	0.175346	-0.6	0.487742	-27.35	14.9	0.869677	15.8	0.842581
GI_11497001-S	NM_003815.2	ADAM15	Homo sapiens a disintegrin and metalloproteinase domain 15 (metargidin) (ADAM15), mRNA.	MDC15	139.7	1	120.7	1	130.2	166.5	1	179.6	1	89.7	1	134.65	99.3	1	242.8	1	171.05	107.9	0.995386	156.1	0.996704	132	344	1	335.8	1	339.9	91	1	577.2	0.996704	535.1	0.994067	711.5	1	556.15	367.4	1	457.6	1
GI_11497005-A	NM_021832.1	ADAM17	Homo sapiens a disintegrin and metalloproteinase domain 17 (tumor necrosis factor, alpha, converting enzyme) (ADAM17), transcript variant 2, mRNA.	TACE;cSVP;CD156b	270.8	1	231	1	250.9	379.8	1	271.8	1	182.1	1	226.95	224.7	1	363.3	1	294	511.3	1	482.1	1	496.7	542.9	1	477.6	1	510.25	243.8	1	320.4	0.993408	202.7	0.981543	297.7	1	261.55	405.4	1	670.5	1
GI_11497600-I	NM_014269.2	ADAM29	Homo sapiens a disintegrin and metalloproteinase domain 29 (ADAM29), transcript variant 1, mRNA.	svph1	15.1	0.927742	13	0.854194	14.05	22.7	0.953548	8.7	0.745806	3.1	0.603871	5.9	20.3	0.939355	23	0.956129	21.65	20.7	0.927488	18.9	0.932762	19.8	20.6	0.925161	18.9	0.907097	19.75	17.2	0.92129	102.5	0.967699	112.4	0.955175	9.2	0.700645	107.45	6.1	0.687742	6.1	0.659355
GI_11497602-A	NM_021779.1	ADAM29	Homo sapiens a disintegrin and metalloproteinase domain 29 (ADAM29), transcript variant 3, mRNA.	svph1	-22.1	0.0167742	-18.2	0.0632258	-20.15	-12	0.139355	-30.7	0.0103226	-25.3	0.0232258	-28	-23.9	0.0387097	-13.1	0.140645	-18.5	1.8	0.607779	-10.1	0.156889	-4.15	-14.2	0.132903	-14.2	0.12129	-14.2	-26.4	0.0116129	-5.9	0.549769	-14.9	0.470666	-36.5	0.0116129	-10.4	-17.7	0.0877419	-5.3	0.384516
GI_11497606-S	NM_001464.2	ADAM2	Homo sapiens a disintegrin and metalloproteinase domain 2 (fertilin beta) (ADAM2), mRNA.	FTNB;PH30;PH-30b	-12.8	0.109677	-16.1	0.0903226	-14.45	-13.3	0.113548	-22.6	0.0477419	-18.8	0.0658065	-20.7	-25.6	0.0309677	-23.1	0.0348387	-24.35	-17.2	0.0500989	-4.6	0.351351	-10.9	-18.1	0.0658065	-22.6	0.036129	-20.35	-24.6	0.0232258	-33.8	0.0276862	-35.1	0.0725115	-31.4	0.0322581	-34.45	-21.9	0.036129	-20.6	0.0812903
GI_11497611-A	NM_021903.1	GABBR1	Homo sapiens gamma-aminobutyric acid (GABA) B receptor, 1 (GABBR1), transcript variant 2, mRNA.	GPRC3A;GABABR1	872.1	1	1509.3	1	1190.7	1483.1	1	1632.5	1	1979.8	1	1806.15	611	1	1105.8	1	858.4	1694.2	1	1630.1	1	1662.15	3364.7	1	5183.9	1	4274.3	1037	1	225.9	0.988794	188.1	0.979565	267.1	0.99871	207	400.9	1	628	1
GI_11497611-I	NM_021903.1	GABBR1	Homo sapiens gamma-aminobutyric acid (GABA) B receptor, 1 (GABBR1), transcript variant 2, mRNA.	GPRC3A;GABABR1	-10.3	0.167742	-5	0.353548	-7.65	0.3	0.512258	-14	0.152258	-11.6	0.175484	-12.8	-16.2	0.101935	-13.5	0.138065	-14.85	30.2	0.960448	18.4	0.928807	24.3	20.5	0.925161	3.2	0.632258	11.85	-7.4	0.268387	148.7	0.980224	121.1	0.960448	-14.3	0.216774	134.9	-23.1	0.0309677	-22.4	0.0606452
GI_11545742-S	NM_022044.1	SDF2L1	Homo sapiens stromal cell-derived factor 2-like 1 (SDF2L1), mRNA.		684.9	1	510.9	1	597.9	798.4	1	613.8	1	161	1	387.4	553.1	1	1060.2	1	806.65	401.8	1	309.5	0.999341	355.65	1312	1	1002.1	1	1157.05	339.3	1	888.6	0.998682	946.8	0.998022	1593	1	917.7	2345.4	1	2918.4	1
GI_11545750-S	NM_022048.1	CSNK1G1	Homo sapiens casein kinase 1, gamma 1 (CSNK1G1), mRNA.		-3.6	0.370323	0.8	0.541935	-1.4	-4.4	0.356129	-11.5	0.206452	-11	0.185806	-11.25	-1.4	0.449032	-11.1	0.181935	-6.25	11.9	0.850363	-1	0.50824	5.45	9.1	0.769032	-6	0.323871	1.55	-11.1	0.178065	-1.5	0.627554	-14.5	0.475939	-8.9	0.310968	-8	2.3	0.581935	16.5	0.854194
GI_11545752-S	NM_022049.1	GPR88	Homo sapiens G-protein coupled receptor 88 (GPR88), mRNA.	STRG	15.4	0.935484	2.3	0.583226	8.85	11.7	0.852903	21.2	0.923871	12.6	0.84129	16.9	5.9	0.676129	19	0.932903	12.45	35.5	0.969018	45.5	0.986157	40.5	12.7	0.842581	20.7	0.91871	16.7	2.8	0.584516	-4.3	0.570864	-9	0.566908	-0.9	0.482581	-6.65	5.4	0.669677	7.3	0.685161
GI_11545756-S	NM_022052.1	NXF3	Homo sapiens nuclear RNA export factor 3 (NXF3), mRNA.		5.1	0.674839	6.5	0.696774	5.8	10.3	0.825806	3.7	0.628387	3.2	0.606452	3.45	1.5	0.540645	16.2	0.907097	8.85	-13	0.121292	8.2	0.804219	-2.4	-2.5	0.447742	-9.5	0.221935	-6	14.7	0.877419	-5.3	0.558998	2.2	0.694133	18.3	0.851613	-1.55	-1.9	0.458065	11	0.771613
GI_11545760-S	NM_022055.1	KCNK12	Homo sapiens potassium channel, subfamily K, member 12 (KCNK12), mRNA.	THIK2;THIK-2	57.5	0.99871	230.5	1	144	36.6	0.990968	203.4	1	21.5	0.952258	112.45	-1.5	0.44	20.8	0.943226	9.65	153.7	0.997363	160.6	0.996704	157.15	-11.2	0.185806	-1.3	0.483871	-6.25	185.2	1	13.5	0.802241	0	0.676994	4.9	0.614194	6.75	1.6	0.563871	17.8	0.864516
GI_11545764-S	NM_022059.1	CXCL16	Homo sapiens chemokine (C-X-C motif) ligand 16 (CXCL16), mRNA.	SRPSOX;CXCLG16;SR-PSOX	74.3	1	24.6	0.966452	49.45	244	1	57.7	0.994839	25.5	0.970323	41.6	127.4	1	277.8	1	202.6	143	0.996704	113.6	0.995386	128.3	904.4	1	456.3	1	680.35	72	1	163	0.98352	168.2	0.97561	47.6	0.985806	165.6	253.2	1	248.5	1
GI_11545766-S	NM_022060.1	ABHD4	Homo sapiens abhydrolase domain containing 4 (ABHD4), mRNA.	FLJ12816	353.6	1	106.7	1	230.15	593.4	1	122.7	1	152.5	1	137.6	420.9	1	809.1	1	615	749.3	1	619.1	1	684.2	1048.5	1	1191.9	1	1120.2	113.2	1	1148.7	0.999341	1080.7	0.998682	1117.7	1	1114.7	739.7	1	1240.7	1
GI_11545768-S	NM_022062.1	PKNOX2	Homo sapiens PBX/knotted 1 homeobox 2 (PKNOX2), mRNA.	PREP2;FLJ13074	59.7	0.99871	74.7	0.99871	67.2	135.1	1	113.5	1	72.8	1	93.15	11.1	0.811613	77.6	1	44.35	116.5	0.996045	124.6	0.996045	120.55	96.3	0.993548	171.8	1	134.05	57.4	0.99871	83.4	0.956493	56.7	0.897825	144.2	0.99871	70.05	175.6	1	248.8	1
GI_11545770-S	NM_022063.1	C10orf84	Homo sapiens chromosome 10 open reading frame 84 (C10orf84), mRNA.	FLJ13188;bA319I23.1	11.1	0.852903	17.5	0.905806	14.3	26.6	0.972903	32.1	0.969032	22.5	0.954839	27.3	-10.9	0.190968	30	0.981935	9.55	83.4	0.99209	92.1	0.995386	87.75	23.4	0.941935	20.3	0.917419	21.85	18.9	0.931613	18.7	0.824654	34.7	0.851681	61.2	0.994839	26.7	31.7	0.981935	58.2	0.997419
GI_11545792-S	NM_022078.1	FLJ12455	Homo sapiens hypothetical protein FLJ12455 (FLJ12455), mRNA.		359.6	1	277.3	1	318.45	459.3	1	256.9	1	279.7	1	268.3	333.2	1	526.1	1	429.65	517.2	1	468.5	1	492.85	803.2	1	521.8	1	662.5	244.3	1	469.2	0.996704	438.7	0.994067	843.8	1	453.95	739	1	951.3	1
GI_11545796-A	NM_022083.1	C1orf24	Homo sapiens chromosome 1 open reading frame 24 (C1orf24), mRNA.	NIBAN	87.5	1	19.6	0.929032	53.55	140	1	12.5	0.819355	21.2	0.949677	16.85	64.9	1	118.1	1	91.5	61.1	0.986157	48.1	0.986157	54.6	88.6	0.993548	78.5	0.993548	83.55	23.7	0.962581	224.2	0.988794	198.6	0.980883	35.8	0.967742	211.4	77	0.99871	59.8	0.997419
GI_11545800-S	NM_022087.1	GALNT11	Homo sapiens UDP-N-acetyl-alpha-D-galactosamine:polypeptide N-acetylgalactosaminyltransferase 11 (GalNAc-T11) (GALNT11), mRNA.	FLJ21634	773.9	1	1215.5	1	994.7	967.5	1	1423.7	1	968.8	1	1196.25	601.6	1	931	1	766.3	1381.7	1	1365.4	1	1373.55	1348.3	1	1063.1	1	1205.7	843.6	1	1914.3	1	1750.7	1	1811	1	1832.5	612.9	1	761	1
GI_11545810-S	NM_022097.1	LOC63928	Homo sapiens hepatocellular carcinoma antigen gene 520 (LOC63928), mRNA.		12.7	0.883871	32.1	0.983226	22.4	22.9	0.957419	22.1	0.926452	17.1	0.908387	19.6	7.5	0.730323	25.2	0.965161	16.35	5.2	0.700725	13	0.8853	9.1	12.8	0.842581	11.6	0.836129	12.2	17	0.914839	8.5	0.757416	-0.2	0.675676	38.6	0.975484	4.15	16.5	0.885161	31.6	0.962581
GI_11545816-S	NM_022107.1	GPSM3	Homo sapiens G-protein signalling modulator 3 (AGS3-like, C. elegans) (GPSM3), mRNA.	G18;NG1;G18.2;C6orf9;G18.1a;G18.1b	8.3	0.781935	12.4	0.843871	10.35	-1.2	0.472258	18.5	0.896774	18.3	0.91871	18.4	4.3	0.620645	27.1	0.978065	15.7	25.3	0.945287	21.1	0.944628	23.2	20.9	0.927742	2.7	0.623226	11.8	18.5	0.929032	149.1	0.980224	162.4	0.974291	181.8	0.99871	155.75	172.7	1	242.8	1
GI_11545826-S	NM_022112.1	P53AIP1	Homo sapiens p53-regulated apoptosis-inducing protein 1 (P53AIP1), mRNA.		2.5	0.580645	17.2	0.900645	9.85	14.7	0.886452	20.2	0.910968	7.9	0.739355	14.05	-5.5	0.312258	-8.6	0.252903	-7.05	25.9	0.947924	22.7	0.949901	24.3	26.4	0.950968	30.1	0.963871	28.25	19.2	0.932903	99.4	0.967699	97.4	0.941332	10.1	0.722581	98.4	12.5	0.834839	11.7	0.784516
GI_11545834-S	NM_022117.1	SE20-4	Homo sapiens cutaneous T-cell lymphoma-associated tumor antigen se20-4 (SE20-4), mRNA.	CDA1;CTCL;DENTT;HRIHFB2216	72.9	1	492	1	282.45	118.5	1	558.3	1	125.2	1	341.75	68.9	1	112.7	1	90.8	323.8	1	257.9	0.998682	290.85	170	0.997419	186.2	1	178.1	407.3	1	396.5	0.996704	384.9	0.992749	413.1	1	390.7	196	1	252.1	1
GI_11545840-S	NM_022120.1	OXCT2	Homo sapiens 3-oxoacid CoA transferase 2 (OXCT2), mRNA.	FKSG25;SCOT-T;FLJ00030	1.7	0.549677	-12.3	0.149677	-5.3	-10.5	0.172903	-0.5	0.499355	9.2	0.771613	4.35	-13.1	0.148387	0	0.495484	-6.55	2.3	0.627554	4.4	0.710613	3.35	3.7	0.652903	0.3	0.543226	2	-7.8	0.258065	12	0.791035	11.9	0.759394	11.1	0.735484	11.95	11.7	0.816774	9.6	0.750968
GI_11545844-S	NM_022122.1	MMP27	Homo sapiens matrix metalloproteinase 27 (MMP27), mRNA.	MMP-27	0.4	0.498065	1.2	0.547097	0.8	-4.3	0.357419	8	0.729032	7.1	0.72	7.55	17.6	0.92	7.4	0.723871	12.5	-4.4	0.387607	-3.4	0.41002	-3.9	-1.8	0.476129	0.2	0.538065	-0.8	7.6	0.731613	-18	0.25445	-22.1	0.33619	-0.6	0.487742	-20.05	4.8	0.656774	-4.9	0.396129
GI_11545846-I	NM_022123.1	NPAS3	Homo sapiens neuronal PAS domain protein 3 (NPAS3), mRNA.	MOP6	415.8	1	210.6	1	313.2	591.3	1	246.7	1	143.9	1	195.3	519.3	1	833.5	1	676.4	162.9	0.997363	129.5	0.996704	146.2	1039.2	1	1073.9	1	1056.55	117.6	1	14.8	0.808174	21.3	0.804219	28.9	0.948387	18.05	19.9	0.925161	14.5	0.823226
GI_11545852-S	NM_022127.1	SLC28A3	Homo sapiens solute carrier family 28 (sodium-coupled nucleoside transporter), member 3 (SLC28A3), mRNA.	CNT3	10.2	0.833548	4.8	0.654194	7.5	5.4	0.696774	1.6	0.566452	3.9	0.630968	2.75	2.7	0.572903	7.2	0.72	4.95	3.4	0.657218	-1.5	0.487146	0.95	0.7	0.56	6.3	0.717419	3.5	5.3	0.677419	7.9	0.751483	2.4	0.694792	1.3	0.532903	5.15	24.6	0.95871	29.6	0.954839
GI_11545854-S	NM_022128.1	RBKS	Homo sapiens ribokinase (RBKS), mRNA.	RBSK	22.5	0.983226	19.7	0.929032	21.1	31.7	0.983226	27.3	0.950968	27.7	0.978065	27.5	-2.2	0.418065	38.2	0.997419	18	32.5	0.963085	23.8	0.955834	28.15	29.2	0.957419	36.8	0.980645	33	14.8	0.877419	140.6	0.977587	140.3	0.967699	121	0.99871	140.45	18.7	0.908387	55.5	0.997419
GI_11545856-S	NM_022129.1	MAWBP	Homo sapiens MAWD binding protein (MAWBP), mRNA.		64.1	1	18.2	0.91871	41.15	87.3	1	14.4	0.846452	46.5	1	30.45	80.8	1	120.5	1	100.65	15.2	0.882663	19.8	0.936717	17.5	102.3	0.993548	164.1	0.99871	133.2	20.7	0.944516	53.3	0.924192	-4.4	0.629532	12.3	0.76	24.45	69.9	0.99871	42.9	0.987097
GI_11545860-S	NM_022131.1	CLSTN2	Homo sapiens calsyntenin 2 (CLSTN2), mRNA.	CS2;CSTN2	9.7	0.815484	27.8	0.975484	18.75	9.5	0.806452	39.2	0.981935	9.6	0.783226	24.4	3	0.578065	97.9	1	50.45	67.6	0.988134	75.1	0.99209	71.35	13.3	0.847742	10.7	0.816774	12	11.8	0.829677	14.4	0.806196	10.8	0.754779	8.1	0.668387	12.6	46.2	0.996129	90	0.99871
GI_11545866-S	NM_022134.1	GP3ST	Homo sapiens glycoprotein beta-Gal 3'-sulfotransferase (GP3ST), mRNA.	GAL3ST2	-21.5	0.0180645	-23.5	0.0296774	-22.5	-21.8	0.0322581	-23.6	0.04	-25.2	0.0232258	-24.4	-21.3	0.0567742	-17.1	0.0851613	-19.2	-7.6	0.267633	-4.3	0.366513	-5.95	-8.8	0.264516	-26.4	0.0141935	-17.6	-13.7	0.131613	27.8	0.861569	0.8	0.681608	-20.7	0.122581	14.3	-20	0.0516129	-35.7	0.00129032
GI_11545882-S	NM_022144.1	TNMD	Homo sapiens tenomodulin protein (TNMD), mRNA.	TEM;CHM1L;BRICD4;CHM1-LIKE	3.2	0.614194	6.1	0.686452	4.65	-4.9	0.339355	1.2	0.56	3.6	0.620645	2.4	-5.6	0.310968	-9.8	0.219355	-7.7	4.1	0.676335	1	0.578774	2.55	-6.5	0.339355	-6.4	0.317419	-6.45	1.2	0.540645	6.3	0.736322	3.1	0.702044	6.6	0.643871	4.7	-2.2	0.446452	5.6	0.650323
GI_11545886-S	NM_022146.1	OT7T022	Homo sapiens neuropeptide FF 1; RFamide-related peptide receptor (OT7T022), mRNA.	NPFF1	-9.9	0.171613	-8.7	0.227097	-9.3	-10.8	0.163871	-8.6	0.256774	-12.7	0.16129	-10.65	-4.1	0.362581	-8.6	0.251613	-6.35	-14	0.104153	-9.3	0.185893	-11.65	-12.9	0.150968	-11.6	0.169032	-12.25	-15	0.110968	2.7	0.692815	19.8	0.798945	-16.5	0.171613	11.25	-25.2	0.0245161	-17.2	0.131613
GI_11545889-S	NM_022147.1	IFRG28	Homo sapiens 28kD interferon responsive protein (IFRG28), mRNA.		-13.4	0.0941936	-5.2	0.349677	-9.3	6.8	0.736774	-6.2	0.32129	-5.6	0.341935	-5.9	-0.6	0.468387	-11.2	0.176774	-5.9	-7.7	0.266315	-4.8	0.341463	-6.25	-3.6	0.412903	-9.9	0.215484	-6.75	-6.5	0.299355	-22.6	0.161503	-24.1	0.286091	-13.3	0.236129	-23.35	-12.6	0.157419	-0.5	0.500645
GI_11545911-S	NM_022162.1	CARD15	Homo sapiens caspase recruitment domain family, member 15 (CARD15), mRNA.	CD;ACUG;BLAU;IBD1;NOD2;PSORAS1	15.7	0.939355	5.4	0.668387	10.55	7.4	0.754839	11.5	0.805161	6.8	0.712258	9.15	1.2	0.530323	-6.8	0.307097	-2.8	7.9	0.777192	0.8	0.57416	4.35	-5.4	0.357419	-0.7	0.499355	-3.05	3	0.590968	-22.9	0.156229	-24.8	0.272248	11.1	0.735484	-23.85	13	0.84	5.2	0.643871
GI_11545913-S	NM_022167.1	XYLT2	Homo sapiens xylosyltransferase II (XYLT2), mRNA.	XT2;XT-II;xylT-II	71.6	1	40.2	0.992258	55.9	81.8	1	65.7	0.997419	48.9	1	57.3	50.6	1	97.1	1	73.85	21.5	0.931444	41.1	0.982861	31.3	144.6	0.996129	135.1	0.997419	139.85	54.7	0.99871	193.6	0.986157	173.1	0.977587	274.6	0.99871	183.35	239.6	1	368.8	1
GI_11545917-S	NM_022164.1	LCN7	Homo sapiens lipocalin 7 (LCN7), mRNA.	ARG1;LIECG3	-4.7	0.338065	0.7	0.531613	-2	-14.6	0.0941936	-20.2	0.0722581	-20.6	0.0503226	-20.4	-6.6	0.283871	-11.6	0.167742	-9.1	-6.4	0.31114	6.2	0.761371	-0.1	2.8	0.625806	-17.2	0.0916129	-7.2	-20.5	0.043871	17	0.816084	13.9	0.767304	0.9	0.523871	15.45	243.7	1	125.2	0.99871
GI_11545919-S	NM_022165.1	LIN7B	Homo sapiens lin-7 homolog B (C. elegans) (LIN7B), mRNA.	VELI2;LIN-7B;MALS-2	89.8	1	312.7	1	201.25	178.3	1	377.9	1	172.7	1	275.3	40.5	0.994839	83	1	61.75	452.9	1	366.3	1	409.6	147.1	0.996129	109.1	0.996129	128.1	215.9	1	47.9	0.912986	48.2	0.884641	77.2	0.997419	48.05	114.7	0.99871	162.5	0.99871
GI_11545925-S	NM_022001.1	DAMS	Homo sapiens SMAD in the antisense orientation (DAMS), mRNA.		7	0.741935	1.1	0.545806	4.05	9	0.794839	1.6	0.566452	16.4	0.896774	9	17.4	0.91871	16.2	0.908387	16.8	13	0.863546	21.1	0.944628	17.05	0.3	0.549677	10.3	0.812903	5.3	5	0.670968	17.4	0.818721	14.8	0.774555	71.9	0.996129	16.1	39.9	0.990968	44.9	0.988387
GI_11559922-I	NM_022170.1	WBSCR1	Homo sapiens Williams-Beuren syndrome chromosome region 1 (WBSCR1), transcript variant 1, mRNA.	EIF4H;WSCR1;KIAA0038	35.4	0.997419	6	0.683871	20.7	22.9	0.957419	22.2	0.926452	15.8	0.889032	19	21.8	0.953548	26.2	0.970323	24	104.9	0.995386	72.2	0.99209	88.55	155.8	0.996129	67.9	0.993548	111.85	-3.4	0.393548	65.8	0.939354	51.4	0.891233	4.5	0.605161	58.6	68.9	0.99871	129	0.99871
GI_11559926-S	NM_022100.1	MRPS14	Homo sapiens mitochondrial ribosomal protein S14 (MRPS14), nuclear gene encoding mitochondrial protein, mRNA.	MRP-S14;HSMRPS14;DJ262D12.2	457.9	1	198.8	1	328.35	525.9	1	262.7	1	145	1	203.85	407.7	1	625.8	1	516.75	320	1	292.5	0.999341	306.25	650	1	454.1	1	552.05	158.3	1	852.3	0.998682	859.5	0.997363	1513.1	1	855.9	1450.5	1	1726.5	1
GI_11560140-S	NM_022171.1	TCTA	Homo sapiens T-cell leukemia translocation altered gene (TCTA), mRNA.		39	0.997419	13.1	0.856774	26.05	88.6	1	38.9	0.981935	25.7	0.972903	32.3	43	0.997419	73	1	58	100.9	0.995386	52.2	0.987475	76.55	115.3	0.994839	179.1	1	147.2	13.9	0.864516	442.8	0.996704	416.5	0.993408	217.9	0.99871	429.65	79.5	0.99871	157.1	0.99871
GI_11612654-S	NM_022003.1	FXYD6	Homo sapiens FXYD domain containing ion transport regulator 6 (FXYD6), mRNA.		1279.3	1	901.2	1	1090.25	1627.6	1	890.1	1	1030.5	1	960.3	1180.7	1	2012.6	1	1596.65	2888.8	1	2228.5	1	2558.65	1597.5	1	2022.5	1	1810	656.1	1	203.2	0.986157	201.9	0.980883	242.6	0.99871	202.55	7	0.710968	-5	0.396129
GI_11612658-S	NM_022006.1	FXYD7	Homo sapiens FXYD domain containing ion transport regulator 7 (FXYD7), mRNA.		20.6	0.972903	24.8	0.969032	22.7	20.4	0.944516	35.2	0.974194	21.2	0.949677	28.2	22.3	0.96	20.3	0.941935	21.3	83	0.99209	65.2	0.99143	74.1	63.4	0.990968	70.2	0.993548	66.8	33	0.992258	349.8	0.995386	391	0.992749	36.7	0.971613	370.4	13.4	0.850323	30.6	0.96
GI_11612673-I	NM_021910.1	FXYD3	Homo sapiens FXYD domain containing ion transport regulator 3 (FXYD3), transcript variant 2, mRNA.	MAT8;PLML;MAT-8	-2	0.423226	-3.7	0.385806	-2.85	-3.4	0.381935	-3.6	0.394839	-8.6	0.23871	-6.1	-12.1	0.165161	8.9	0.762581	-1.6	-11.7	0.150297	-3.9	0.388926	-7.8	-10.4	0.214194	-4	0.384516	-7.2	-5.1	0.344516	13.1	0.800923	21.2	0.804219	-6	0.367742	17.15	-13.1	0.154839	2.1	0.562581
GI_11612675-A	NM_005971.2	FXYD3	Homo sapiens FXYD domain containing ion transport regulator 3 (FXYD3), transcript variant 1, mRNA.	MAT8;PLML;MAT-8	-19.7	0.0258065	-10.2	0.196129	-14.95	-11.9	0.141935	4.3	0.647742	-6.5	0.309677	-1.1	-8	0.254194	-14	0.131613	-11	12.2	0.854318	10.1	0.841134	11.15	16	0.882581	3.3	0.634839	9.65	-6.7	0.285161	91	0.961107	91.2	0.936717	-3.4	0.428387	91.1	-18.1	0.0825807	-3	0.43871
GI_11641230-S	NM_022336.1	EDAR	Homo sapiens ectodysplasin 1, anhidrotic receptor (EDAR), mRNA.	DL;ED3;ED5;ED1R;EDA3;EDA-A1R	9	0.796129	19.9	0.929032	14.45	23.1	0.957419	27.9	0.95871	3.8	0.621935	15.85	19.1	0.932903	15.7	0.896774	17.4	35.3	0.969018	20.4	0.94265	27.85	17.9	0.894194	11.8	0.837419	14.85	13.7	0.863226	152.9	0.981543	154.2	0.971655	29.7	0.950968	153.55	21.5	0.932903	23.4	0.92
GI_11641236-S	NM_022337.1	RAB38	Homo sapiens RAB38, member RAS oncogene family (RAB38), mRNA.	NY-MEL-1	182.2	1	12.9	0.850323	97.55	214.1	1	5.9	0.677419	18.5	0.92	12.2	167.3	1	267.7	1	217.5	21.5	0.931444	33	0.974951	27.25	331.9	1	274.5	1	303.2	3.9	0.624516	112.1	0.970995	119.7	0.957811	95.1	0.99871	115.9	149.3	0.99871	323.6	1
GI_11641238-S	NM_022338.1	C11orf24	Homo sapiens chromosome 11 open reading frame 24 (C11orf24), mRNA.	DM4E3	262.6	1	179.5	1	221.05	249.4	1	269.5	1	109.9	1	189.7	143.4	1	188.9	1	166.15	138.2	0.996045	174.1	0.997363	156.15	116.5	0.994839	221.3	1	168.9	112.7	1	720.4	0.998682	706.4	0.996704	633.9	1	713.4	294	1	441.9	1
GI_11641240-S	NM_022340.1	ZFYVE20	Homo sapiens zinc finger, FYVE domain containing 20 (ZFYVE20), mRNA.	Rabenosyn-5	5.5	0.690323	18.2	0.91871	11.85	5.5	0.698065	19.1	0.898065	2.2	0.585806	10.65	22.3	0.96	15.5	0.895484	18.9	4.2	0.678972	5.3	0.738958	4.75	9.1	0.770323	9.9	0.8	9.5	29.9	0.984516	17.7	0.821358	-10.6	0.547133	14.9	0.802581	3.55	9.1	0.757419	-5.3	0.384516
GI_11641242-S	NM_022341.1	PDF	Homo sapiens peptide deformylase-like protein (PDF), mRNA.		36.6	0.997419	12.8	0.849032	24.7	19.8	0.940645	21.9	0.926452	25.6	0.972903	23.75	27.8	0.979355	22.7	0.954839	25.25	26	0.947924	9.5	0.828609	17.75	25.9	0.949677	29.4	0.962581	27.65	18.3	0.923871	39	0.888596	28	0.829927	20.9	0.891613	33.5	28.4	0.972903	29.7	0.956129
GI_11641254-S	NM_022347.1	IFRG15	Homo sapiens IFRG15 protein (IFRG15), mRNA.		1.6	0.545806	3.3	0.615484	2.45	8.6	0.785806	6.3	0.691613	3	0.603871	4.65	0.7	0.513548	18.5	0.930323	9.6	14.9	0.880026	14.4	0.894529	14.65	20.9	0.927742	16.7	0.887742	18.8	7	0.716129	31.7	0.869479	39.3	0.867502	-9.3	0.301935	35.5	21.1	0.932903	39	0.979355
GI_11641260-S	NM_022350.1	LRAP	Homo sapiens leukocyte-derived arginine aminopeptidase (LRAP), mRNA.	L-RAP	1100.4	1	1777.3	1	1438.85	1313.2	1	2036	1	1529	1	1782.5	823.9	1	1236.9	1	1030.4	1896.5	1	2184.1	1	2040.3	1928.1	1	1830.7	1	1879.4	1975.7	1	1581.2	1	1433	0.999341	389.6	1	1507.1	1264.7	1	1848.2	1
GI_11641264-S	NM_022353.1	OSGEPL1	Homo sapiens O-sialoglycoprotein endopeptidase-like 1 (OSGEPL1), mRNA.		136.3	1	65.2	0.99871	100.75	174.9	1	112.2	1	115.1	1	113.65	105.5	1	209.7	1	157.6	159.2	0.997363	177.9	0.997363	168.55	154.3	0.996129	121.8	0.997419	138.05	60.5	0.99871	142	0.977587	112.3	0.955175	115.9	0.99871	127.15	147.5	0.99871	190.7	0.99871
GI_11641266-S	NM_022354.1	SPATA1	Homo sapiens spermatogenesis associated 1 (SPATA1), mRNA.	SP-2;SPAP1	5.2	0.682581	8	0.748387	6.6	13.8	0.88	-3.5	0.402581	1.5	0.552258	-1	-11.2	0.183226	2.5	0.567742	-4.35	-8.4	0.246539	-10.2	0.152274	-9.3	5	0.686452	2.6	0.620645	3.8	4	0.630968	-14.1	0.354647	-19.7	0.38563	5.3	0.620645	-16.9	11.1	0.803871	11.5	0.778065
GI_11641268-S	NM_022355.1	DPEP2	Homo sapiens dipeptidase 2 (DPEP2), mRNA.		0.3	0.494194	8.4	0.762581	4.35	6.5	0.731613	17.8	0.890323	13.8	0.861935	15.8	13.6	0.852903	2.3	0.56129	7.95	11.3	0.84443	17.6	0.922215	14.45	15.1	0.869677	15.1	0.876129	15.1	8.6	0.76	75.4	0.95122	63.4	0.907713	1.7	0.540645	69.4	-3.6	0.402581	13.6	0.816774
GI_11641272-S	NM_022357.1	DPEP3	Homo sapiens dipeptidase 3 (DPEP3), mRNA.		-10.6	0.16129	-15.9	0.0929032	-13.25	-11.1	0.16129	-4.9	0.36129	-15.2	0.110968	-10.05	-9.6	0.216774	-16	0.0993548	-12.8	28.9	0.958471	14.7	0.898484	21.8	11.3	0.810323	1.1	0.571613	6.2	-9	0.229677	83.5	0.957152	44.4	0.878708	-12.2	0.251613	63.95	-7.3	0.291613	-8.3	0.316129
GI_11641288-S	NM_022366.1	TFB2M	Homo sapiens transcription factor B2, mitochondrial (TFB2M), mRNA.	Hkp1;FLJ22661;FLJ23182	217.5	1	158	1	187.75	234.7	1	200.6	1	166.3	1	183.45	163.6	1	251.2	1	207.4	532.2	1	674.6	1	603.4	254.2	1	307.9	1	281.05	114	1	651.6	0.997363	528.3	0.994067	558.6	1	589.95	338	1	514.7	1
GI_11641302-S	NM_022374.1	ARL6IP2	Homo sapiens ADP-ribosylation factor-like 6 interacting protein 2 (ARL6IP2), mRNA.	FLJ23293	4.8	0.664516	36.8	0.989677	20.8	17.6	0.923871	50.3	0.992258	22.5	0.954839	36.4	-13.2	0.144516	-8.1	0.269677	-10.65	44.2	0.976928	32.8	0.974291	38.5	-11.1	0.190968	-11.4	0.172903	-11.25	13.4	0.855484	-2.2	0.611734	-8.4	0.578115	-5.2	0.387097	-5.3	7.6	0.723871	27.9	0.947097
GI_11641403-S	NM_020990.2	CKMT1	Homo sapiens creatine kinase, mitochondrial 1 (ubiquitous) (CKMT1), nuclear gene encoding mitochondrial protein, mRNA.	CKMT;UMTCK	113.6	1	62.9	0.99871	88.25	190.5	1	59.4	0.994839	69.6	1	64.5	48.1	1	55.6	0.99871	51.85	116.8	0.996045	117.3	0.996045	117.05	34.1	0.965161	73.8	0.993548	53.95	66.5	0.99871	118.1	0.972314	123.9	0.961107	21	0.894194	121	14.2	0.861935	16.9	0.855484
GI_11641404-S	NM_001830.2	CLCN4	Homo sapiens chloride channel 4 (CLCN4), mRNA.	CLC4;ClC-4	27.9	0.996129	18.6	0.92129	23.25	33	0.985806	16.3	0.870968	28.7	0.983226	22.5	16.5	0.908387	59	0.99871	37.75	6	0.722479	9.8	0.834542	7.9	26	0.949677	28.1	0.954839	27.05	20.6	0.944516	24.9	0.85234	44.2	0.878049	3.1	0.567742	34.55	18.9	0.910968	11.8	0.788387
GI_11641410-A	NM_021872.1	CDC25B	Homo sapiens cell division cycle 25B (CDC25B), transcript variant 2, mRNA.		542.3	1	177.1	1	359.7	464	1	248.9	1	117.2	1	183.05	472.2	1	869.9	1	671.05	192.1	0.997363	194.4	0.997363	193.25	1021.2	1	908.7	1	964.95	100.1	1	2371.2	1	2196.3	1	3014.6	1	2283.75	930.9	1	1655.7	1
GI_11641414-I	NM_021874.1	CDC25B	Homo sapiens cell division cycle 25B (CDC25B), transcript variant 4, mRNA.		6.1	0.709677	3.4	0.619355	4.75	13.5	0.876129	12.1	0.810323	10.5	0.796129	11.3	10	0.788387	7.1	0.71871	8.55	1.6	0.602505	7.7	0.793013	4.65	6.3	0.709677	0.5	0.552258	3.4	17.3	0.92129	8.5	0.758075	6	0.722479	14.3	0.794839	7.25	28.1	0.971613	18.9	0.874839
GI_11641417-S	NM_004962.2	GDF10	Homo sapiens growth differentiation factor 10 (GDF10), mRNA.	BMP3B;BMP-3b	9	0.796129	17.1	0.900645	13.05	28.5	0.979355	7	0.701935	5.4	0.667097	6.2	5.4	0.658065	8	0.739355	6.7	18.1	0.914305	7.4	0.785761	12.75	-6.2	0.341935	3.4	0.636129	-1.4	-9.5	0.216774	1.9	0.685564	-17.8	0.419249	-10.4	0.286452	-7.95	13.5	0.850323	-4	0.418065
GI_11641418-S	NM_005811.2	GDF11	Homo sapiens growth differentiation factor 11 (GDF11), mRNA.	BMP11;BMP-11	30.2	0.996129	10.9	0.812903	20.55	26.8	0.972903	13.5	0.832258	13.8	0.861935	13.65	29.4	0.984516	34.8	0.990968	32.1	6.7	0.750165	1.8	0.618326	4.25	41.3	0.979355	93.3	0.996129	67.3	10.5	0.803871	86.3	0.957811	60.8	0.904417	118.1	0.99871	73.55	36	0.987097	33.1	0.967742
GI_11641419-S	NM_001492.3	GDF1	Homo sapiens growth differentiation factor 1 (GDF1), mRNA.		19.4	0.966452	13.6	0.860645	16.5	24.3	0.96129	19.1	0.898065	4.9	0.658065	12	5.4	0.658065	2.7	0.575484	4.05	12.9	0.862228	-8.7	0.200396	2.1	34.7	0.966452	23.7	0.941935	29.2	5.6	0.689032	-30.8	0.0514173	-27.6	0.203032	-1	0.48129	-29.2	-3.8	0.397419	-11.3	0.254194
GI_11641422-A	NM_021906.1	USP9X	Homo sapiens ubiquitin specific protease 9, X-linked (fat facets-like, Drosophila) (USP9X), transcript variant 2, mRNA.	DFFRX	1525.4	1	2125.6	1	1825.5	1851.2	1	2481.2	1	1402.8	1	1942	892	1	1621.1	1	1256.55	2908.3	1	3784	1	3346.15	1828	1	1669.5	1	1748.75	1765.7	1	1077	0.999341	964.8	0.998022	501.8	1	1020.9	1365.6	1	1891.7	1
GI_11641426-S	NM_004654.2	USP9Y	Homo sapiens ubiquitin specific protease 9, Y-linked (fat facets-like, Drosophila) (USP9Y), mRNA.	DFFRY	4.8	0.665806	4.8	0.652903	4.8	188.4	1	14.6	0.849032	12.8	0.84129	13.7	15.1	0.885161	0.6	0.507097	7.85	78.2	0.989453	54.9	0.988134	66.55	88.5	0.993548	12.7	0.845161	50.6	4	0.628387	70.3	0.946605	44.9	0.880026	40.3	0.975484	57.6	15.2	0.874839	13.5	0.815484
GI_11761614-A	NM_022172.1	PC	Homo sapiens pyruvate carboxylase (PC), nuclear gene encoding mitochondrial protein, transcript variant 2, mRNA.	PCB	134.3	1	83.6	1	108.95	119.7	1	87.8	0.99871	113.3	1	100.55	106.8	1	185.3	1	146.05	31.5	0.961107	30.7	0.969018	31.1	388.2	1	593.9	1	491.05	75	1	184.8	0.985498	206.1	0.981543	253.5	0.99871	195.45	199.5	1	349.7	1
GI_11761614-I	NM_022172.1	PC	Homo sapiens pyruvate carboxylase (PC), nuclear gene encoding mitochondrial protein, transcript variant 2, mRNA.	PCB	-1.1	0.449032	-14	0.12	-7.55	1.2	0.543226	-19.8	0.0774193	-20.3	0.0529032	-20.05	-20.4	0.0683871	-5.8	0.336774	-13.1	-11.9	0.144364	-15	0.0566908	-13.45	-20.9	0.0425806	-19	0.0645161	-19.95	-15.3	0.0993548	-28.6	0.0771259	-16	0.452867	-45.2	0.00258065	-22.3	-17.3	0.0993548	-18.6	0.109677
GI_11761618-I	NM_013334.2	GMPPB	Homo sapiens GDP-mannose pyrophosphorylase B (GMPPB), transcript variant 1, mRNA.	KIAA1851	-3	0.393548	-7	0.282581	-5	-11.6	0.144516	12.8	0.823226	0.6	0.534194	6.7	15.5	0.889032	-7.5	0.283871	4	16.5	0.896506	7.1	0.779169	11.8	27.4	0.954839	16.6	0.887742	22	0.3	0.510968	151.4	0.980224	130.5	0.963085	-5.8	0.374194	140.95	-8.5	0.261935	32.5	0.966452
GI_11761620-A	NM_021971.1	GMPPB	Homo sapiens GDP-mannose pyrophosphorylase B (GMPPB), transcript variant 2, mRNA.	KIAA1851	198.7	1	113.7	1	156.2	200.5	1	99.5	0.99871	45	1	72.25	187.2	1	268	1	227.6	69.6	0.988794	68.7	0.99209	69.15	149.6	0.996129	163.3	0.99871	156.45	77.1	1	250.5	0.990771	227.1	0.984838	289.8	1	238.8	390.2	1	476.3	1
GI_11761622-I	NM_000920.2	PC	Homo sapiens pyruvate carboxylase (PC), nuclear gene encoding mitochondrial protein, transcript variant A, mRNA.	PCB	15.3	0.932903	5.1	0.661935	10.2	16.6	0.913548	15.1	0.852903	12.7	0.84129	13.9	5.1	0.654194	14.8	0.889032	9.95	8.7	0.793672	8.2	0.8029	8.45	29.8	0.957419	18.9	0.907097	24.35	32.7	0.992258	63.4	0.936058	62.6	0.907053	-1.2	0.477419	63	20.5	0.931613	24.1	0.926452
GI_11761623-A	NM_018412.2	ST7	Homo sapiens suppression of tumorigenicity 7 (ST7), transcript variant a, mRNA.	HELG;RAY1;SEN4;TSG7;ETS7q;FAM4A1;ST7OT3	386.6	1	523.8	1	455.2	495.2	1	643.6	1	348.3	1	495.95	222.3	1	344.1	1	283.2	1024.5	1	1138.2	1	1081.35	214.4	1	222.1	1	218.25	390.7	1	239.5	0.990771	174.2	0.977587	219.6	0.99871	206.85	185.6	1	298.7	1
GI_11761623-I	NM_018412.2	ST7	Homo sapiens suppression of tumorigenicity 7 (ST7), transcript variant a, mRNA.	HELG;RAY1;SEN4;TSG7;ETS7q;FAM4A1;ST7OT3	571.5	1	738.6	1	655.05	718.5	1	926.3	1	560.3	1	743.3	300.2	1	502.6	1	401.4	1806.4	1	1897.3	1	1851.85	247.9	1	287.7	1	267.8	615.5	1	230.8	0.988794	233.1	0.985498	248.9	0.99871	231.95	244.3	1	360.5	1
GI_11761625-I	NM_021908.1	ST7	Homo sapiens suppression of tumorigenicity 7 (ST7), transcript variant b, mRNA.	HELG;RAY1;SEN4;TSG7;ETS7q;FAM4A1;ST7OT3	1.9	0.556129	-0.4	0.490323	0.75	12.1	0.858065	4.3	0.647742	12.4	0.837419	8.35	-6.9	0.276129	13.1	0.858065	3.1	97	0.994067	127.3	0.996045	112.15	20.4	0.923871	15.3	0.877419	17.85	9.5	0.781935	175	0.984179	153.7	0.971655	120.1	0.99871	164.35	209	1	297.9	1
GI_11761627-I	NM_000508.2	FGA	Homo sapiens fibrinogen, A alpha polypeptide (FGA), transcript variant alpha-E, mRNA.		-2.8	0.40129	3.9	0.627097	0.55	-2.3	0.427097	-9.2	0.243871	5.4	0.663226	-1.9	-10.8	0.190968	0	0.494194	-5.4	1.5	0.599868	-2.5	0.445616	-0.5	-0.4	0.534194	5.9	0.705806	2.75	2.4	0.569032	-24	0.13909	-32.9	0.100857	-8.9	0.310968	-28.45	6.4	0.696774	-0.7	0.492903
GI_11761628-A	NM_021871.1	FGA	Homo sapiens fibrinogen, A alpha polypeptide (FGA), transcript variant alpha, mRNA.		-2.8	0.405161	-2.7	0.421935	-2.75	1.7	0.562581	-12.4	0.190968	11	0.814194	-0.7	-7.5	0.264516	3.9	0.616774	-1.8	-7	0.290046	-3.5	0.405405	-5.25	-3.6	0.412903	-5.3	0.344516	-4.45	2	0.56	-15.4	0.319051	-21.2	0.36058	-20.2	0.126452	-18.3	-4	0.385806	-16	0.152258
GI_11761628-I	NM_021871.1	FGA	Homo sapiens fibrinogen, A alpha polypeptide (FGA), transcript variant alpha, mRNA.		-14.6	0.076129	-8	0.259355	-11.3	9.8	0.814194	17.8	0.889032	-13.3	0.150968	2.25	-2	0.427097	-8	0.273548	-5	2.2	0.625577	-0.7	0.523401	0.75	-1.8	0.477419	-14.7	0.109677	-8.25	-9.9	0.206452	-9.4	0.471325	-17.4	0.431114	-17.3	0.156129	-13.4	-19.4	0.0593548	-9	0.303226
GI_11761630-S	NM_005141.1	FGB	Homo sapiens fibrinogen, B beta polypeptide (FGB), mRNA.		-2.7	0.407742	12.3	0.842581	4.8	6.8	0.736774	16.1	0.867097	-7.1	0.291613	4.5	10.4	0.79871	5.8	0.670968	8.1	-7	0.290046	-19.4	0.0118655	-13.2	2	0.594839	-11.9	0.166452	-4.95	-10.6	0.194839	-21.4	0.18062	-18.3	0.411997	-3.2	0.429677	-19.85	-10.6	0.203871	-10.3	0.274839
GI_11761632-I	NM_021870.1	FGG	Homo sapiens fibrinogen, gamma polypeptide (FGG), transcript variant gamma-B, mRNA.		-0.9	0.458065	9.3	0.784516	4.2	6.8	0.736774	-2.3	0.44129	7.2	0.72129	2.45	20.1	0.938065	-0.9	0.477419	9.6	-0.8	0.524061	-0.6	0.525379	-0.7	12.4	0.837419	19.2	0.909677	15.8	1.3	0.543226	-9.1	0.479235	-1.3	0.663151	2.7	0.56129	-5.2	3.8	0.627097	9.3	0.741935
GI_11761634-A	NM_000509.3	FGG	Homo sapiens fibrinogen, gamma polypeptide (FGG), transcript variant gamma-A, mRNA.		8.2	0.776774	9.7	0.790968	8.95	0.6	0.526452	9.7	0.766452	-7.2	0.291613	1.25	-2.6	0.402581	-13.3	0.139355	-7.95	14.1	0.872116	0	0.548451	7.05	-9	0.252903	-1.8	0.461935	-5.4	-13.8	0.130323	-15.6	0.313777	-11.2	0.535926	-12.9	0.243871	-13.4	-16.5	0.112258	1.2	0.534194
GI_11761634-I	NM_000509.3	FGG	Homo sapiens fibrinogen, gamma polypeptide (FGG), transcript variant gamma-A, mRNA.		-0.6	0.469677	5.8	0.677419	2.6	-4.8	0.341935	0.4	0.543226	-0.9	0.487742	-0.25	7.9	0.740645	-7.7	0.28129	0.1	2.9	0.642057	7.8	0.795649	5.35	-9.3	0.251613	17.6	0.896774	4.15	3.4	0.609032	-27.8	0.0850363	-32.5	0.109426	2.7	0.56129	-30.15	-0.3	0.509677	5.6	0.651613
GI_11761636-S	NM_006687.2	ACTL7A	Homo sapiens actin-like 7A (ACTL7A), mRNA.		1	0.52	6.7	0.703226	3.85	3.4	0.629677	2.2	0.583226	7.9	0.739355	5.05	10.2	0.793548	9.6	0.772903	9.9	-7.3	0.278181	-1.5	0.485827	-4.4	-1.7	0.482581	0.8	0.565161	-0.45	8.8	0.763871	-13.7	0.361898	-16.3	0.449572	-10.6	0.28	-15	-1.6	0.470968	-7.9	0.317419
GI_11761637-S	NM_006686.2	ACTL7B	Homo sapiens actin-like 7B (ACTL7B), mRNA.		0.2	0.492903	16.8	0.900645	8.5	6.1	0.72	22.6	0.926452	-8.4	0.247742	7.1	4	0.611613	25.7	0.966452	14.85	8.3	0.786421	18.9	0.932762	13.6	22.4	0.935484	21.6	0.926452	22	6.6	0.709677	-12.8	0.378378	-10	0.553065	26.1	0.932903	-11.4	9.8	0.779355	13.6	0.816774
GI_11863127-A	NM_020473.1	PIGA	Homo sapiens phosphatidylinositol glycan, class A (paroxysmal nocturnal hemoglobinuria) (PIGA), transcript variant 3, mRNA.	GPI3;PIG-A	173.5	1	198.3	1	185.9	217.3	1	245	1	190.8	1	217.9	140.2	1	289.1	1	214.65	589.1	1	824.5	1	706.8	545.6	1	346.8	1	446.2	156.7	1	106.6	0.969677	72.6	0.918919	159.8	0.99871	89.6	328.3	1	446.5	1
GI_11863129-I	NM_002641.1	PIGA	Homo sapiens phosphatidylinositol glycan, class A (paroxysmal nocturnal hemoglobinuria) (PIGA), transcript variant 1, mRNA.	GPI3;PIG-A	18.4	0.962581	15.6	0.890323	17	13.1	0.869677	11.9	0.806452	2	0.569032	6.95	3.7	0.596129	21.3	0.945806	12.5	10.3	0.826632	7.3	0.783125	8.8	12.3	0.836129	17.1	0.891613	14.7	22.9	0.95871	25.4	0.85234	30.5	0.836519	-4.7	0.393548	27.95	3.5	0.619355	6.8	0.669677
GI_11863131-A	NM_022002.1	NR1I2	Homo sapiens nuclear receptor subfamily 1, group I, member 2 (NR1I2), transcript variant 2, mRNA.	BXR;PAR;PRR;PXR;SAR;SXR;ONR1;PAR1;PAR2;PARq	-2.7	0.405161	21.1	0.940645	9.2	8.5	0.780645	14.3	0.846452	7.5	0.727742	10.9	5.7	0.672258	4	0.619355	4.85	19.3	0.919578	5.3	0.740277	12.3	4	0.660645	6.9	0.729032	5.45	6.5	0.704516	15.7	0.812129	20.1	0.801582	12.5	0.763871	17.9	21	0.932903	9	0.730323
GI_11863131-I	NM_022002.1	NR1I2	Homo sapiens nuclear receptor subfamily 1, group I, member 2 (NR1I2), transcript variant 2, mRNA.	BXR;PAR;PRR;PXR;SAR;SXR;ONR1;PAR1;PAR2;PARq	-4.7	0.338065	-4.8	0.35871	-4.75	1.4	0.548387	7.6	0.716129	-17.4	0.0864516	-4.9	4.8	0.642581	-1.5	0.467097	1.65	7.6	0.7706	5.5	0.744891	6.55	5.2	0.694194	-3.8	0.392258	0.7	-0.6	0.48	-18.8	0.242584	-16.2	0.450231	12.3	0.76	-17.5	11.7	0.816774	23.6	0.92129
GI_11863151-S	NM_004973.2	JARID2	Homo sapiens Jumonji, AT rich interactive domain 2 (JARID2), mRNA.	JMJ	383	1	610	1	496.5	466.4	1	768.3	1	395	1	581.65	289.7	1	388.5	1	339.1	819.7	1	774.8	1	797.25	385	1	425.3	1	405.15	499.2	1	386	0.996704	348.1	0.99209	432.1	1	367.05	253.8	1	403.5	1
GI_11863155-S	NM_021111.1	RECK	Homo sapiens reversion-inducing-cysteine-rich protein with kazal motifs (RECK), mRNA.	ST15;hRECK	32.4	0.997419	33.7	0.984516	33.05	29.4	0.981935	66.9	0.997419	64.8	1	65.85	29.4	0.984516	55.4	0.99871	42.4	50.6	0.982202	62.8	0.990112	56.7	24.6	0.941935	39.8	0.984516	32.2	51.3	0.99871	776.8	0.998682	455.1	0.994067	658.6	1	615.95	229.7	1	219	1
GI_11863157-S	NM_002931.2	RING1	Homo sapiens ring finger protein 1 (RING1), mRNA.	RNF1	1636.5	1	1827	1	1731.75	1763.1	1	1863.5	1	1726.8	1	1795.15	1304.9	1	1938.3	1	1621.6	2249.7	1	1665.1	1	1957.4	2368.9	1	2860.7	1	2614.8	1473.1	1	2259.8	1	1984	1	3174.7	1	2121.9	2171.8	1	3290.3	1
GI_11863158-S	NM_002958.1	RYK	Homo sapiens RYK receptor-like tyrosine kinase (RYK), mRNA.	RYK1;D3S3195	968.2	1	783.1	1	875.65	1144.6	1	912.7	1	725.1	1	818.9	787.9	1	1535.5	1	1161.7	2306.3	1	2727.8	1	2517.05	1833.5	1	1975	1	1904.25	626.2	1	2438.7	1	2194.9	1	2885.5	1	2316.8	2093.5	1	2767.4	1
GI_11863160-A	NM_022037.1	TIA1	Homo sapiens TIA1 cytotoxic granule-associated RNA binding protein (TIA1), transcript variant 1, mRNA.		633.7	1	1087.8	1	860.75	891.4	1	1580.9	1	1398.4	1	1489.65	400.7	1	1015.1	1	707.9	1336.2	1	1443.9	1	1390.05	795.1	1	851.4	1	823.25	713.9	1	875.7	0.998682	732.6	0.996704	686.2	1	804.15	414.3	1	554.6	1
GI_11863164-S	NM_014317.2	TPRT	Homo sapiens trans-prenyltransferase (TPRT), mRNA.	TPT	172.3	1	185.3	1	178.8	208.6	1	285	1	165.1	1	225.05	138.7	1	222.8	1	180.75	239.9	0.999341	291.1	0.999341	265.5	318.7	1	263.8	1	291.25	128.5	1	103.6	0.968359	107.6	0.95122	121.5	0.99871	105.6	172.1	1	235.7	1
GI_11967980-S	NM_022449.1	RAB17	Homo sapiens RAB17, member RAS oncogene family (RAB17), mRNA.	FLJ12538	-4.9	0.327742	5.6	0.676129	0.35	2.7	0.59871	8	0.726452	0.3	0.523871	4.15	-0.9	0.461935	9.9	0.780645	4.5	3.3	0.6559	-6.7	0.270929	-1.7	-6.5	0.339355	-3.8	0.393548	-5.15	-9.5	0.215484	-7.4	0.518128	-21.7	0.346078	1.8	0.541935	-14.55	-11	0.194839	0.4	0.523871
GI_11967986-S	NM_022452.1	FBS1	Homo sapiens fibrosin 1 (FBS1), mRNA.	FBS;FLJ11618	143.5	1	157.7	1	150.6	115.4	1	220.6	1	88.9	1	154.75	47.8	1	73.2	1	60.5	179.3	0.997363	209.1	0.997363	194.2	146.5	0.996129	161.4	0.99871	153.95	90.2	1	389.8	0.996704	291.6	0.988794	239.6	0.99871	340.7	93	0.99871	140.9	0.99871
GI_11968022-S	NM_022473.1	ZFP106	Homo sapiens zinc finger protein 106 homolog (mouse) (ZFP106), mRNA.	ZNF474	419.6	1	484.4	1	452	537.2	1	650.7	1	301.1	1	475.9	317.7	1	530	1	423.85	715.8	1	861.2	1	788.5	846.3	1	1487.9	1	1167.1	403	1	2255.9	1	1925.7	1	2611.8	1	2090.8	751.9	1	892.1	1
GI_11968026-S	NM_022476.1	FTS	Homo sapiens fused toes homolog (mouse) (FTS), mRNA.	FT1;FLJ13258	426.7	1	634.5	1	530.6	575.9	1	826.1	1	590.5	1	708.3	309.9	1	659.5	1	484.7	1034	1	1373.2	1	1203.6	861.8	1	735.1	1	798.45	447	1	490.2	0.996704	360.5	0.99209	452.2	1	425.35	345.6	1	560.5	1
GI_11968040-S	NM_022487.1	DCLRE1C	Homo sapiens DNA cross-link repair 1C (PSO2 homolog, S. cerevisiae) (DCLRE1C), mRNA.	SCIDA;SNM1C;ARTEMIS;RS-SCID;DCLREC1C;FLJ11360	161	1	251.2	1	206.1	219	1	326.3	1	230.8	1	278.55	153.1	1	264.5	1	208.8	305.6	1	359.5	1	332.55	268.8	1	256	1	262.4	207.3	1	247	0.990771	204.7	0.981543	58.4	0.993548	225.85	204.9	1	330.5	1
GI_11968044-S	NM_022489.1	FLJ22056	Homo sapiens hypothetical protein FLJ22056 (FLJ22056), mRNA.		811	1	1491.9	1	1151.45	1007.8	1	1291.3	1	1287.3	1	1289.3	829.4	1	1164.2	1	996.8	1402.1	1	1464	1	1433.05	1070.4	1	1471	1	1270.7	1158.9	1	2860.8	1	2451.1	1	3406.1	1	2655.95	3306.2	1	3685.7	1
GI_11968046-S	NM_022490.1	PAF53	Homo sapiens RNA polymerase I associated factor 53 (PAF53), mRNA.	FLJ13390;FLJ13970	674.3	1	241.8	1	458.05	665.2	1	269.6	1	318	1	293.8	665.1	1	827.6	1	746.35	508.4	1	525.4	1	516.9	801.4	1	648.5	1	724.95	206.6	1	1376.2	1	1252.7	0.998682	2007.3	1	1314.45	1186.5	1	1487.8	1
GI_11968048-S	NM_022492.1	FLJ12788	Homo sapiens hypothetical protein FLJ12788 (FLJ12788), mRNA.		283.7	1	217.3	1	250.5	318.9	1	271.2	1	241.6	1	256.4	199.4	1	363.6	1	281.5	165.7	0.997363	181.4	0.997363	173.55	308.3	1	361.7	1	335	136.3	1	310.6	0.99209	268.7	0.987475	355.7	1	289.65	325.2	1	552	1
GI_11968050-S	NM_022493.1	NARFL	Homo sapiens nuclear prelamin A recognition factor-like (NARFL), mRNA.	PRN;HPRN;FLJ21988	74.4	1	82.7	1	78.55	72.2	0.997419	111.7	1	74.9	1	93.3	46.4	0.99871	77.1	1	61.75	90.8	0.993408	98.2	0.995386	94.5	95.5	0.993548	93.4	0.996129	94.45	66.1	0.99871	81.3	0.955834	34.8	0.851681	85.5	0.99871	58.05	57	0.996129	42.4	0.987097
GI_11968052-S	NM_022494.1	ZDHHC6	Homo sapiens zinc finger, DHHC domain containing 6 (ZDHHC6), mRNA.	ZNF376;FLJ21952	470.7	1	502.7	1	486.7	661.7	1	475.9	1	483.9	1	479.9	502.1	1	678.6	1	590.35	928.8	1	810.5	1	869.65	602.4	1	599.3	1	600.85	389.7	1	505.5	0.996704	468.4	0.994067	542.8	1	486.95	962.3	1	1314.4	1
GI_11968151-S	NM_016148.1	SHANK1	Homo sapiens SH3 and multiple ankyrin repeat domains 1 (SHANK1), mRNA.	SSTRIP;SPANK-1;synamon	4.7	0.661935	37.3	0.990968	21	23.8	0.96	39.8	0.983226	32	0.992258	35.9	6.6	0.698065	7.1	0.713548	6.85	7.6	0.771918	2.8	0.652604	5.2	-8.8	0.264516	4.1	0.663226	-2.35	33.7	0.992258	26.6	0.858932	10.7	0.75412	33.3	0.96129	18.65	-6.3	0.32129	24.3	0.927742
GI_11968153-S	NM_020535.1	KIR2DL5	Homo sapiens killer cell immunoglobulin-like receptor, two domains, long cytoplasmic tail, 5 (KIR2DL5), mRNA.	CD158F	-5.6	0.292903	-9.6	0.205161	-7.6	-21.3	0.0374193	-7.4	0.287742	9.2	0.771613	0.9	-12.4	0.15871	-20.9	0.043871	-16.65	3.6	0.662492	11	0.855636	7.3	5.3	0.694194	-1.4	0.48	1.95	6.6	0.707097	92	0.961767	67	0.912986	-12	0.258065	79.5	-16.6	0.112258	-12.1	0.243871
GI_11991659-S	NM_020796.1	SEMA6A	Homo sapiens sema domain, transmembrane domain (TM), and cytoplasmic domain, (semaphorin) 6A (SEMA6A), mRNA.	VIA;SEMA;HT018;SEMAQ;SEMA6A1;KIAA1368;sema VIa	-2.1	0.421935	-9.2	0.216774	-5.65	-4	0.366452	-0.7	0.486452	-14	0.140645	-7.35	4.8	0.64129	-4.7	0.366452	0.05	0.4	0.564931	7.2	0.782465	3.8	13.7	0.858065	28.5	0.956129	21.1	-20.5	0.043871	-17.8	0.257086	-22.3	0.330257	-27	0.0529032	-20.05	-10.9	0.19871	2	0.56129
GI_11993934-S	NM_004000.1	CHI3L2	Homo sapiens chitinase 3-like 2 (CHI3L2), mRNA.	YKL39;YKL-39	6.2	0.710968	0.9	0.543226	3.55	19.3	0.932903	8	0.727742	18.5	0.92	13.25	9.1	0.766452	1.9	0.553548	5.5	39.4	0.973632	42.8	0.984179	41.1	31.8	0.962581	17.6	0.896774	24.7	4.3	0.64129	322	0.993408	327.4	0.990771	228.5	0.99871	324.7	6.5	0.699355	-8.3	0.316129
GI_11993942-S	NM_014604.1	TIP-1	Homo sapiens Tax interaction protein 1 (TIP-1), mRNA.		664.8	1	517.8	1	591.3	810.8	1	608.9	1	410.7	1	509.8	646.4	1	720.2	1	683.3	823.8	1	827.8	1	825.8	986.3	1	923.2	1	954.75	413.5	1	5503.1	1	5338.7	1	6256.5	1	5420.9	3286.8	1	4711.1	1
GI_11995467-S	NM_021034.1	IFITM3	Homo sapiens interferon induced transmembrane protein 3 (1-8U) (IFITM3), mRNA.	1-8U	1859.3	1	1918.2	1	1888.75	2874.5	1	2032	1	335.9	1	1183.95	1306.1	1	2543.9	1	1925	1114.3	1	835.5	1	974.9	2209	1	1944	1	2076.5	1627.3	1	26279.2	1	27530.8	1	30794.6	1	26905	12472.9	1	15278.5	1
GI_11995473-S	NM_019884.1	GSK3A	Homo sapiens glycogen synthase kinase 3 alpha (GSK3A), mRNA.		24.7	0.993548	21.3	0.943226	23	23.3	0.957419	26.3	0.947097	30.2	0.989677	28.25	20	0.938065	15.1	0.890323	17.55	13.5	0.866842	5.4	0.743573	9.45	15.2	0.872258	-1.6	0.472258	6.8	26.2	0.975484	23.9	0.846407	17.2	0.790376	14.1	0.789677	20.55	12.6	0.834839	11	0.771613
GI_12007645-S	NM_022567.1	NYX	Homo sapiens nyctalopin (NYX), mRNA.	CLRP;CSNB1;CSNB4	0.3	0.494194	-8.5	0.237419	-4.1	7.2	0.750968	9.7	0.766452	-6.3	0.31871	1.7	-2.5	0.406452	3.5	0.602581	0.5	1.9	0.61503	22.4	0.949242	12.15	4.4	0.674839	13.7	0.859355	9.05	8.6	0.76	10.1	0.779169	4.4	0.713909	-6.9	0.350968	7.25	13.6	0.851613	4.9	0.637419
GI_12007649-S	NM_022569.1	NDST4	Homo sapiens N-deacetylase/N-sulfotransferase (heparan glucosaminyl) 4 (NDST4), mRNA.		-5	0.325161	-4.1	0.376774	-4.55	-10.8	0.163871	-4.6	0.369032	-24.5	0.0283871	-14.55	-6.5	0.292903	-10	0.216774	-8.25	-4.6	0.382334	3.8	0.686223	-0.4	-13.1	0.148387	-7.8	0.268387	-10.45	2.1	0.56129	-9.5	0.468029	-28.1	0.192485	-2.5	0.450323	-18.8	-14.8	0.136774	-15.9	0.152258
GI_12025664-S	NM_003350.2	UBE2V2	Homo sapiens ubiquitin-conjugating enzyme E2 variant 2 (UBE2V2), mRNA.	MMS2;UEV2;EDPF1;UEV-2;DDVIT1;EDAF-1;EDPF-1;DDVit-1	1162.4	1	956.1	1	1059.25	1329.6	1	1240	1	567.2	1	903.6	836	1	1257.7	1	1046.85	2352	1	2640.4	1	2496.2	1645.6	1	1381.6	1	1513.6	576	1	1171.4	0.999341	1028.9	0.998682	1423.6	1	1100.15	1734.4	1	2032.7	1
GI_12025666-S	NM_012128.2	CLCA4	Homo sapiens chloride channel, calcium activated, family member 4 (CLCA4), mRNA.	CaCC;CaCC2	19.7	0.967742	13.6	0.860645	16.65	-2.9	0.40129	3.5	0.620645	1.9	0.566452	2.7	7.6	0.732903	1.7	0.552258	4.65	20	0.924192	0	0.550428	10	12.8	0.842581	3.6	0.646452	8.2	11.1	0.812903	36.8	0.883322	30.6	0.836519	23.7	0.917419	33.7	8.4	0.743226	20.3	0.886452
GI_12025669-S	NM_001102.2	ACTN1	Homo sapiens actinin, alpha 1 (ACTN1), mRNA.		1283.2	1	907.1	1	1095.15	2120.1	1	1026.8	1	471.4	1	749.1	972.8	1	1803.8	1	1388.3	916.6	1	768.5	1	842.55	995.7	1	601.1	1	798.4	577.1	1	6367.4	1	5858.3	1	3422.9	1	6112.85	4517.8	1	6280.3	1
GI_12025672-A	NM_021737.1	CLCN6	Homo sapiens chloride channel 6 (CLCN6), transcript variant ClC-6d, mRNA.	CLC-6;KIAA0046	490.5	1	647	1	568.75	564.1	1	820.7	1	444.9	1	632.8	321	1	517.9	1	419.45	724.6	1	809.2	1	766.9	611.7	1	907.5	1	759.6	506.4	1	314.8	0.99209	273.1	0.988134	368.7	1	293.95	237	1	344.3	1
GI_12056462-S	NM_012151.2	F8A	Homo sapiens coagulation factor VIII-associated (intronic transcript) (F8A), mRNA.	HAP40;DXS522E	1926.2	1	1064.9	1	1495.55	2237.4	1	1210.3	1	755.2	1	982.75	1849.6	1	3020.5	1	2435.05	2451.8	1	2143.6	1	2297.7	2695.6	1	2498.2	1	2596.9	716.9	1	4914.1	1	4476.9	1	5361.6	1	4695.5	1577.2	1	2081.2	1
GI_12056464-S	NM_001436.2	FBL	Homo sapiens fibrillarin (FBL), mRNA.	FIB;FLRN;RNU3IP1	2087.4	1	1340	1	1713.7	1839.9	1	1429.1	1	1190.3	1	1309.7	1813.6	1	1842.7	1	1828.15	2517.3	1	2712.7	1	2615	1863.3	1	2139	1	2001.15	1073.7	1	2570.6	1	2364.2	1	3409.8	1	2467.4	3898.1	1	5562.9	1
GI_12056466-S	NM_004076.3	CRYBB3	Homo sapiens crystallin, beta B3 (CRYBB3), mRNA.	CRYB3	-10.5	0.16129	-13.6	0.126452	-12.05	-24.2	0.0167742	-19.9	0.0722581	-19.9	0.0580645	-19.9	-11.9	0.167742	-16.6	0.0903226	-14.25	8.6	0.793013	1.2	0.589321	4.9	2.3	0.606452	-10.5	0.196129	-4.1	-18.6	0.0580645	53.9	0.925511	37.2	0.861569	-22.6	0.103226	45.55	-14.7	0.138065	-21.2	0.076129
GI_12056467-A	NM_021991.1	JUP	Homo sapiens junction plakoglobin (JUP), transcript variant 2, mRNA.	DP3;PDGB;PKGB;DPIII	91.2	1	159.9	1	125.55	109.6	1	251.3	1	256.2	1	253.75	1.2	0.530323	47.3	0.997419	24.25	166.1	0.997363	201.8	0.997363	183.95	32	0.962581	85.3	0.994839	58.65	135.9	1	576.9	0.996704	467.3	0.994067	736.1	1	522.1	431.4	1	449.9	1
GI_12056469-S	NM_021785.2	RAI2	Homo sapiens retinoic acid induced 2 (RAI2), mRNA.		101.8	1	253.9	1	177.85	89.5	1	364.1	1	405.1	1	384.6	85.2	1	54.7	0.99871	69.95	389.9	1	496.4	1	443.15	203	1	392.4	1	297.7	220.8	1	93.3	0.963085	113	0.955175	9.7	0.710968	103.15	26.6	0.966452	9.9	0.756129
GI_12056470-S	NM_003979.2	RAI3	Homo sapiens retinoic acid induced 3 (RAI3), mRNA.	RAIG1;GPRC5A	-6.7	0.272258	23.2	0.954839	8.25	-15.9	0.0787097	-7.6	0.282581	2.2	0.581935	-2.7	5.8	0.673548	-5.1	0.347097	0.35	65.5	0.987475	77.8	0.99209	71.65	-26.7	0.0103226	-8.2	0.258065	-17.45	-9.1	0.229677	166.3	0.98352	119.4	0.957811	140.7	0.99871	142.85	1177.7	1	2102.5	1
GI_12056472-S	NM_018946.2	NANS	Homo sapiens N-acetylneuraminic acid synthase (sialic acid synthase) (NANS), mRNA.	SAS	335.4	1	393	1	364.2	393.5	1	470.7	1	144.5	1	307.6	304.7	1	370.1	1	337.4	482.9	1	393.2	1	438.05	283.2	1	255.8	1	269.5	285.1	1	1076.4	0.999341	1088.6	0.998682	1224.5	1	1082.5	1429.7	1	2191.5	1
GI_12056477-S	NM_003353.2	UCN	Homo sapiens urocortin (UCN), mRNA.	UI;UROC	14.3	0.913548	71.5	0.99871	42.9	11.6	0.852903	79.7	0.99871	56.9	1	68.3	-5	0.335484	13.7	0.864516	4.35	63.2	0.987475	80.3	0.993408	71.75	20	0.91871	19	0.907097	19.5	49.6	0.99871	56.1	0.928807	48.8	0.8853	2	0.543226	52.45	23.6	0.957419	38.7	0.979355
GI_12056478-I	NM_021995.1	UTS2	Homo sapiens urotensin 2 (UTS2), transcript variant 1, mRNA.	UII;U-II;UCN2	-1.7	0.437419	-9.7	0.203871	-5.7	-16	0.0774193	-2.1	0.449032	-6.4	0.313548	-4.25	1.3	0.534194	-11.7	0.167742	-5.2	-6.1	0.319051	-2.8	0.439024	-4.45	-7.3	0.313548	-9	0.232258	-8.15	3.2	0.594839	-0.1	0.64733	-19.7	0.38563	-0.1	0.495484	-9.9	-15.8	0.129032	-11.5	0.247742
GI_12056480-A	NM_006786.2	UTS2	Homo sapiens urotensin 2 (UTS2), transcript variant 2, mRNA.	UII;U-II;UCN2	20.8	0.972903	18.8	0.922581	19.8	16.4	0.909677	28.8	0.96	34	0.996129	31.4	17.1	0.913548	30.2	0.983226	23.65	20.8	0.928148	18.4	0.928807	19.6	42.9	0.979355	45.7	0.992258	44.3	30.5	0.984516	71.4	0.948583	67.5	0.912986	73.1	0.997419	69.45	51.4	0.996129	35.5	0.974194
GI_12056480-I	NM_006786.2	UTS2	Homo sapiens urotensin 2 (UTS2), transcript variant 2, mRNA.	UII;U-II;UCN2	-15.8	0.0619355	-11.6	0.169032	-13.7	-7.2	0.269677	-14.6	0.139355	-22.9	0.0374193	-18.75	-12.8	0.152258	-20.2	0.0490323	-16.5	-7.2	0.285432	-7.5	0.243243	-7.35	-9.4	0.245161	-18	0.0812903	-13.7	-12.9	0.149677	5.5	0.731048	-3.5	0.642057	-35.1	0.0141935	1	-3.4	0.403871	-4.2	0.414194
GI_12056481-S	NM_004234.3	ZNF235	Homo sapiens zinc finger protein 235 (ZNF235), mRNA.	HZF6;ZFP93;ANF270;ZNF270	44.9	0.99871	65.3	0.99871	55.1	61.6	0.997419	108.2	0.99871	109.8	1	109	54.4	1	52	0.997419	53.2	137	0.996045	183.1	0.997363	160.05	56.9	0.989677	76.3	0.993548	66.6	80.6	1	51	0.919578	33.9	0.849044	13.4	0.771613	42.45	17.7	0.898065	46.3	0.988387
GI_12056483-S	NM_006991.2	ZNF197	Homo sapiens zinc finger protein 197 (ZNF197), mRNA.	P18;VHLaK;ZNF20;ZNF166;D3S1363E	78.4	1	120.8	1	99.6	104.4	1	141.6	1	128.5	1	135.05	64.4	1	98	1	81.2	133.9	0.996045	146.5	0.996704	140.2	98.9	0.993548	101.3	0.996129	100.1	86.6	1	55.1	0.927488	67.6	0.912986	75.5	0.997419	61.35	46	0.996129	76.7	0.99871
GI_12056970-S	NM_022662.1	ANAPC1	Homo sapiens anaphase promoting complex subunit 1 (ANAPC1), mRNA.	APC1;MCPR;TSG24	662.7	1	458.8	1	560.75	647.9	1	545.7	1	362.6	1	454.15	577.8	1	863.4	1	720.6	993.4	1	1157	1	1075.2	390.8	1	628	1	509.4	344.1	1	901.2	0.998682	771	0.996704	1313	1	836.1	853.2	1	1171.2	1
GI_12056972-S	NM_022659.1	EBF2	Homo sapiens early B-cell factor 2 (EBF2), mRNA.	COE2;FLJ11500	-0.1	0.483871	-5.1	0.352258	-2.6	-3.4	0.381935	-0.2	0.51871	-2.9	0.424516	-1.55	-20.4	0.0683871	-3	0.419355	-11.7	11.2	0.841134	20.1	0.939354	15.65	5.4	0.694194	-8	0.260645	-1.3	-7.6	0.265806	43.5	0.902439	27.4	0.82795	-8.7	0.310968	35.45	-5	0.354839	-3.6	0.425806
GI_12056974-S	NM_022663.1	CTAGE-1	Homo sapiens CTAGE-1 protein (CTAGE-1), mRNA.		-11.4	0.144516	-3.2	0.406452	-7.3	-7.9	0.246452	-10.9	0.216774	3.4	0.611613	-3.75	4.2	0.620645	-17.3	0.0787097	-6.55	-2.9	0.444957	-1.2	0.50033	-2.05	-4.3	0.392258	-0.7	0.498065	-2.5	-15.7	0.0916129	-31.1	0.0481213	-31.6	0.127884	-16.2	0.178065	-31.35	-18.9	0.0683871	-29.3	0.0206452
GI_12225239-S	NM_015136.1	STAB1	Homo sapiens stabilin 1 (STAB1), mRNA.	FEEL-1;FELE-1;STAB-1;KIAA0246	2.4	0.579355	17.3	0.900645	9.85	8.8	0.792258	51.3	0.992258	19.1	0.932903	35.2	15.2	0.885161	-3	0.420645	6.1	3.1	0.650626	7.6	0.791035	5.35	-5.6	0.350968	-2.5	0.442581	-4.05	27.1	0.981935	-16.5	0.294001	-22.1	0.33619	-0.9	0.485161	-19.3	-1.6	0.470968	-7.3	0.334194
GI_12232372-S	NM_012197.2	RABGAP1	Homo sapiens RAB GTPase activating protein 1 (RABGAP1), mRNA.	GAPCENA;TBC1D11	1542.6	1	1713.1	1	1627.85	2225.4	1	1992.8	1	1661.1	1	1826.95	846.7	1	1807.3	1	1327	2379.5	1	2312.1	1	2345.8	2197.2	1	1493.5	1	1845.35	1305.2	1	1896.1	1	1878.3	1	1242.5	1	1887.2	1083.4	1	1442.1	1
GI_12232384-S	NM_022730.1	COPS7B	Homo sapiens COP9 constitutive photomorphogenic homolog subunit 7B (Arabidopsis) (COPS7B), mRNA.	FLJ12612	453.6	1	428.7	1	441.15	595.6	1	447.2	1	360.6	1	403.9	346.3	1	581.5	1	463.9	1324.5	1	957.1	1	1140.8	608.3	1	584.1	1	596.2	391.7	1	750.5	0.998682	711	0.996704	597.9	1	730.75	583	1	901.3	1
GI_12232386-S	NM_022731.1	NUCKS	Homo sapiens nuclear ubiquitous casein kinase and cyclin-dependent kinase substrate (NUCKS), mRNA.	JC7;FLJ21480	8132.2	1	5626.5	1	6879.35	8651.7	1	5446.1	1	4303.6	1	4874.85	4755.9	1	7738.7	1	6247.3	6901.9	1	5418.2	1	6160.05	6008.5	1	4287.4	1	5147.95	4243.2	1	5268.9	1	4935.6	1	1661.1	1	5102.25	4329.2	1	5089.7	1
GI_12232388-S	NM_022734.1	FLJ20859	Homo sapiens FLJ20859 gene (FLJ20859), mRNA.		301.2	1	365.5	1	333.35	321.9	1	480	1	309.6	1	394.8	214.7	1	330.4	1	272.55	529.6	1	504	1	516.8	404.3	1	412.1	1	408.2	298.7	1	370.4	0.995386	342.7	0.99209	384.9	1	356.55	411.6	1	655.2	1
GI_12232392-S	NM_022736.1	FLJ14153	Homo sapiens hypothetical protein FLJ14153 (FLJ14153), mRNA.		290.8	1	148	1	219.4	466.7	1	222.6	1	151.5	1	187.05	316.7	1	614	1	465.35	241.9	0.999341	309.2	0.999341	275.55	646.2	1	621.9	1	634.05	120.8	1	1216.8	0.999341	1089.8	0.998682	1678.6	1	1153.3	849	1	1495	1
GI_12232394-S	NM_022737.1	LPPR2	Homo sapiens lipid phosphate phosphatase-related protein type 2 (LPPR2), mRNA.	FLJ13055	129.6	1	145.4	1	137.5	154.6	1	195.3	1	96.2	1	145.75	73.1	1	93	1	83.05	211	0.997363	204.4	0.997363	207.7	191.3	0.99871	214.2	1	202.75	118.3	1	511.7	0.996704	493.5	0.994067	308.1	1	502.6	73.7	0.99871	142	0.99871
GI_12232400-S	NM_022743.1	SMYD3	Homo sapiens SET and MYND domain containing 3 (SMYD3), mRNA.	ZMYND1;ZNFN3A1;FLJ21080	486.6	1	342.4	1	414.5	587.7	1	377.6	1	304.4	1	341	425.1	1	526.4	1	475.75	513.8	1	631.2	1	572.5	379.1	1	455.7	1	417.4	265.3	1	843.9	0.998682	709	0.996704	1024.6	1	776.45	908.7	1	1290.7	1
GI_12232402-S	NM_022744.1	FLJ13868	Homo sapiens hypothetical protein FLJ13868 (FLJ13868), mRNA.		514.4	1	647.7	1	581.05	729.9	1	558.5	1	831.5	1	695	569.1	1	882	1	725.55	1004.3	1	703.8	1	854.05	1572.1	1	2601.4	1	2086.75	488.8	1	1163.5	0.999341	1059.9	0.998682	2092.1	1	1111.7	1241.5	1	1502.2	1
GI_12232406-S	NM_022747.1	C14orf136	Homo sapiens chromosome 14 open reading frame 136 (C14orf136), mRNA.	FLJ22558	14.6	0.922581	14.4	0.873548	14.5	2.1	0.578065	11.2	0.802581	4.4	0.64129	7.8	-1.2	0.451613	9.6	0.772903	4.2	-4.8	0.371786	6.5	0.768622	0.85	18.5	0.896774	12.2	0.842581	15.35	-2.2	0.430968	-21.3	0.182597	-21.6	0.348715	2.2	0.552258	-21.45	31.3	0.979355	2.3	0.566452
GI_12232412-S	NM_022750.1	ZC3HDC1	Homo sapiens zinc finger CCCH type domain containing 1 (ZC3HDC1), mRNA.	FLJ22693	38.5	0.997419	38.9	0.992258	38.7	6.5	0.731613	23.6	0.931613	5.1	0.660645	14.35	28	0.980645	46.2	0.997419	37.1	56.5	0.984179	83.3	0.994726	69.9	34.2	0.965161	47.2	0.992258	40.7	28.3	0.983226	197.6	0.986157	177.4	0.978247	206.1	0.99871	187.5	141.4	0.99871	277.9	1
GI_12232414-S	NM_022751.1	C18orf11	Homo sapiens chromosome 18 open reading frame 11 (C18orf11), mRNA.	FLJ21610	137.8	1	129.1	1	133.45	243.5	1	167.4	1	66	1	116.7	82.5	1	114.1	1	98.3	114.9	0.996045	150.9	0.996704	132.9	77	0.992258	111.3	0.996129	94.15	66.4	0.99871	16.3	0.814766	8.9	0.740936	24	0.91871	12.6	13.8	0.854194	26.4	0.940645
GI_12232418-S	NM_022753.1	FLJ12903	Homo sapiens hypothetical protein FLJ12903 (FLJ12903), mRNA.		317.4	1	224.1	1	270.75	382.4	1	238.9	1	334.2	1	286.55	280.5	1	399.9	1	340.2	621.9	1	602.6	1	612.25	535.8	1	443.6	1	489.7	186.7	1	366.1	0.995386	256.9	0.986816	491.8	1	311.5	531.7	1	762.5	1
GI_12232428-S	NM_022759.1	FLJ21865	Homo sapiens endo-beta-N-acetylglucosaminidase (FLJ21865), mRNA.	DKFZp434P174	75.7	1	228.5	1	152.1	110.6	1	260.2	1	145.3	1	202.75	58.3	1	130.7	1	94.5	102.5	0.995386	62.6	0.989453	82.55	281.5	1	309.8	1	295.65	192.6	1	182.6	0.985498	195.1	0.980224	319.1	1	188.85	96.5	0.99871	186.4	0.99871
GI_12232430-S	NM_022761.1	C11orf1	Homo sapiens chromosome 11 open reading frame 1 (C11orf1), mRNA.	FLJ23499	111.7	1	167.2	1	139.45	146	1	164.1	1	167.2	1	165.65	100.2	1	165.7	1	132.95	183.9	0.997363	164.2	0.997363	174.05	170.1	0.997419	203.5	1	186.8	239.3	1	158.8	0.982202	122.5	0.961107	25.1	0.925161	140.65	57.4	0.996129	104.3	0.99871
GI_12232436-S	NM_022764.1	FLJ12998	Homo sapiens hypothetical protein FLJ12998 (FLJ12998), mRNA.	FLJ13893	169	1	149.6	1	159.3	278.6	1	159.1	1	199.4	1	179.25	168.9	1	296.9	1	232.9	206.2	0.997363	185.1	0.997363	195.65	282.6	1	289.4	1	286	122.9	1	342.3	0.995386	280.2	0.988134	463.3	1	311.25	246.5	1	407.6	1
GI_12232446-S	NM_022769.1	TORC3	Homo sapiens transducer of regulated cAMP response element-binding protein (CREB) 3 (TORC3), mRNA.	FLJ21868	436.6	1	651.5	1	544.05	574.6	1	694.4	1	574.1	1	634.25	383.1	1	570.8	1	476.95	1436.1	1	1303.4	1	1369.75	723.7	1	560	1	641.85	449.5	1	673.4	0.997363	564.3	0.994726	758.6	1	618.85	568.4	1	916.4	1
GI_12232454-S	NM_022773.1	FLJ12681	Homo sapiens hypothetical protein FLJ12681 (FLJ12681), mRNA.	FLJ22302	-6.1	0.282581	-6.3	0.300645	-6.2	2.9	0.610323	-11.5	0.206452	-14.7	0.125161	-13.1	-3.5	0.378065	-4.2	0.384516	-3.85	31.7	0.961107	30.7	0.969018	31.2	26.8	0.954839	37.8	0.983226	32.3	-19.2	0.0529032	188	0.985498	192.3	0.980224	-16.6	0.171613	190.15	-12.8	0.156129	-11.7	0.247742
GI_12232456-S	NM_022774.1	FLJ21144	Homo sapiens hypothetical protein FLJ21144 (FLJ21144), mRNA.	FLJ11445;FLJ13183	260.1	1	512.3	1	386.2	383.7	1	572.2	1	511.8	1	542	202.6	1	396.5	1	299.55	417	1	467	1	442	555.9	1	684.4	1	620.15	589.3	1	375.8	0.995386	294.8	0.988794	63.7	0.996129	335.3	205.9	1	323.5	1
GI_12232462-S	NM_022777.1	RABL5	Homo sapiens RAB, member RAS oncogene family-like 5 (RABL5), mRNA.	FLJ13225;FLJ14117;DKFZp761N0823	-1.6	0.44	2.7	0.597419	0.55	-0.5	0.489032	-0.8	0.483871	5.3	0.661935	2.25	-8.5	0.236129	-2.8	0.425806	-5.65	14	0.872116	19.5	0.935399	16.75	13.3	0.847742	9.1	0.780645	11.2	-0.4	0.486452	23.7	0.845089	0.4	0.678972	-6.7	0.352258	12.05	-15	0.134194	-10.4	0.273548
GI_12232472-S	NM_022783.1	DEPDC6	Homo sapiens DEP domain containing 6 (DEPDC6), mRNA.	DEP.6;FLJ12428;FLJ13854;DKFZp564B1778	32.2	0.997419	33.8	0.984516	33	43.5	0.996129	49.6	0.992258	101.5	1	75.55	7.7	0.732903	35	0.990968	21.35	42	0.976269	44	0.986157	43	26.6	0.952258	16	0.882581	21.3	28.8	0.984516	81.3	0.955834	70.2	0.916282	121.1	0.99871	75.75	18.5	0.904516	22.4	0.913548
GI_12232474-S	NM_022784.1	FLJ12476	Homo sapiens hypothetical protein FLJ12476 (FLJ12476), mRNA.	DKFZp434F2114	6	0.707097	-10.1	0.19871	-2.05	-3.3	0.388387	-5.8	0.339355	6.1	0.691613	0.15	-1.4	0.446452	-18.1	0.0658065	-9.75	-12	0.138431	-4.8	0.342782	-8.4	-15.1	0.117419	-13.7	0.126452	-14.4	-0.8	0.472258	-24.8	0.125247	-37.7	0.0435069	-17	0.163871	-31.25	-5.6	0.339355	-2.9	0.442581
GI_12232478-S	NM_022786.1	ARV1	Homo sapiens likely ortholog of yeast ARV1 (ARV1), mRNA.		477	1	292.8	1	384.9	576.3	1	347.5	1	307.3	1	327.4	362.8	1	553.5	1	458.15	544.5	1	588.2	1	566.35	484.9	1	455.9	1	470.4	232.2	1	766.9	0.998682	718.1	0.996704	771.2	1	742.5	516.1	1	725.5	1
GI_12383050-S	NM_016192.2	TMEFF2	Homo sapiens transmembrane protein with EGF-like and two follistatin-like domains 2 (TMEFF2), mRNA.	TR;HPP1;TENB2	303.8	1	295.5	1	299.65	316.9	1	351.1	1	117.9	1	234.5	129.2	1	810.9	1	470.05	393.6	1	618.7	1	506.15	-7.8	0.291613	-4	0.384516	-5.9	246.6	1	223.1	0.988794	192.6	0.980224	324.9	1	207.85	207.6	1	200.8	0.99871
GI_12383052-S	NM_020245.2	TULP4	Homo sapiens tubby like protein 4 (TULP4), mRNA.	TUSP;KIAA1397	642.3	1	796.2	1	719.25	675.4	1	1086.8	1	658.6	1	872.7	308.6	1	428.9	1	368.75	1588.3	1	1637.6	1	1612.95	311.2	1	356.4	1	333.8	643.3	1	314.3	0.99209	308.7	0.990112	385.4	1	311.5	309.9	1	425.2	1
GI_12383057-S	NM_022819.1	PLA2G2F	Homo sapiens phospholipase A2, group IIF (PLA2G2F), mRNA.		-5.6	0.292903	-14	0.11871	-9.8	-3.5	0.379355	2.9	0.607742	4.5	0.643871	3.7	8.1	0.743226	-8.1	0.273548	0	9.5	0.812129	6.6	0.772577	8.05	19.4	0.909677	12.8	0.847742	16.1	11.7	0.827097	26	0.854977	18.7	0.79499	-3.7	0.418065	22.35	7.1	0.714839	-3.8	0.421935
GI_12383061-S	NM_022822.1	KLC2	Homo sapiens likely ortholog of kinesin light chain 2 (KLC2), mRNA.	FLJ12387	668.1	1	1756.7	1	1212.4	841.3	1	1929.7	1	828.7	1	1379.2	389.5	1	616.7	1	503.1	1907.9	1	1802	1	1854.95	851.3	1	1010.3	1	930.8	1208.6	1	890.5	0.998682	677.2	0.996704	1095.3	1	783.85	1274.2	1	1857.6	1
GI_12383063-S	NM_022823.1	FNDC4	Homo sapiens fibronectin type III domain containing 4 (FNDC4), mRNA.	FRCP1;FLJ22362	375	1	375.9	1	375.45	457.6	1	472.8	1	230.4	1	351.6	306.4	1	402.3	1	354.35	570.2	1	491.1	1	530.65	508.6	1	590.1	1	549.35	239.6	1	474.1	0.996704	418.3	0.993408	563.7	1	446.2	148.8	0.99871	244.8	1
GI_12383065-S	NM_022826.1	AXOT	Homo sapiens axotrophin (AXOT), mRNA.	AXO;DKFZP586F1122	249.1	1	199.4	1	224.25	266.4	1	305.1	1	123.7	1	214.4	150.7	1	358.8	1	254.75	830	1	1109.2	1	969.6	646.5	1	505.1	1	575.8	145.3	1	482.1	0.996704	338.9	0.99209	442.3	1	410.5	322.9	1	428.6	1
GI_12383073-S	NM_022830.1	FLJ22347	Homo sapiens hypothetical protein FLJ22347 (FLJ22347), mRNA.	FLJ21850;FLJ22267	269.9	1	316.2	1	293.05	357.4	1	328.6	1	366.3	1	347.45	263.3	1	366.7	1	315	540.2	1	457.9	1	499.05	470.1	1	456.9	1	463.5	273.5	1	608.7	0.996704	557.6	0.994726	684.8	1	583.15	568.9	1	800.4	1
GI_12383075-S	NM_022831.1	FLJ12806	Homo sapiens hypothetical protein FLJ12806 (FLJ12806), mRNA.		270	1	298.9	1	284.45	456.3	1	499.5	1	212.4	1	355.95	260.4	1	455.2	1	357.8	742.3	1	972.8	1	857.55	421.7	1	383.3	1	402.5	162.1	1	1342.1	0.999341	1088.3	0.998682	1248.1	1	1215.2	641.2	1	974.1	1
GI_12383083-S	NM_022837.1	FLJ22833	Homo sapiens hypothetical protein FLJ22833 (FLJ22833), mRNA.	FLJ13624	3.9	0.633548	15.5	0.889032	9.7	10.9	0.836129	6.1	0.68129	9.3	0.776774	7.7	4.9	0.642581	18.9	0.932903	11.9	0.5	0.568227	3.7	0.684904	2.1	-6.7	0.332903	-14.3	0.12	-10.5	10.9	0.812903	-1.2	0.63151	-8.2	0.581411	11	0.734194	-4.7	0.3	0.531613	2.5	0.570323
GI_12383091-S	NM_022841.1	FLJ12994	Homo sapiens hypothetical protein FLJ12994 (FLJ12994), mRNA.	FLJ21104	82.9	1	112.7	1	97.8	136.2	1	156.3	1	68.8	1	112.55	50.4	1	122.4	1	86.4	266.4	1	280.4	0.999341	273.4	71.7	0.990968	59.7	0.993548	65.7	56.4	0.99871	129.8	0.97561	77.8	0.923533	77.4	0.997419	103.8	57.7	0.996129	85.6	0.99871
GI_12408637-A	NM_022405.1	XT3	Homo sapiens X transporter protein 3 (XT3), transcript variant 2, mRNA.		-18	0.0335484	-15.3	0.101935	-16.65	-21.3	0.0374193	-28.3	0.0167742	-28.3	0.0103226	-28.3	-25.7	0.0309677	-14.6	0.122581	-20.15	-13.7	0.107449	-19.2	0.0145023	-16.45	-28.4	0.00516129	-23.1	0.0348387	-25.75	-15.6	0.0941936	-18.4	0.249835	-23.4	0.305208	-37.6	0.00903226	-20.9	-28.9	0.0180645	-40.5	0
GI_12408641-S	NM_005104.2	BRD2	Homo sapiens bromodomain containing 2 (BRD2), mRNA.	NAT;RNF3;FSRG1;RING3;D6S113E;KIAA9001	1075.9	1	1063.3	1	1069.6	1012.9	1	1359.2	1	1046.8	1	1203	774.9	1	1008.2	1	891.55	1961.3	1	1924.3	1	1942.8	1238.3	1	1085.4	1	1161.85	839	1	1198.7	0.999341	1043.6	0.998682	1532.1	1	1121.15	589.4	1	1115.8	1
GI_12408642-S	NM_007371.2	BRD3	Homo sapiens bromodomain containing 3 (BRD3), mRNA.	ORFX;RING3L;KIAA0043	455.9	1	681	1	568.45	447.3	1	1214.5	1	725.9	1	970.2	271	1	400.9	1	335.95	1002.4	1	938.2	1	970.3	566.9	1	624.2	1	595.55	529	1	498.1	0.996704	463.6	0.994067	110.1	0.99871	480.85	288.8	1	474	1
GI_12408643-A	NM_003401.2	XRCC4	Homo sapiens X-ray repair complementing defective repair in Chinese hamster cells 4 (XRCC4), transcript variant 1, mRNA.		88.4	1	34.8	0.987097	61.6	132	1	68.9	0.99871	25.3	0.970323	47.1	90.7	1	190.1	1	140.4	66.3	0.987475	92.8	0.995386	79.55	138	0.996129	142.2	0.997419	140.1	19.2	0.932903	112	0.970995	51.7	0.891233	133.4	0.99871	81.85	134.2	0.99871	306	1
GI_12408644-S	NM_005432.2	XRCC3	Homo sapiens X-ray repair complementing defective repair in Chinese hamster cells 3 (XRCC3), mRNA.		53.1	0.99871	-9.5	0.205161	21.8	35.1	0.990968	-3	0.420645	-0.4	0.496774	-1.7	63.9	1	52.9	0.997419	58.4	-12.9	0.121292	-6.1	0.292683	-9.5	25.7	0.949677	77.3	0.993548	51.5	-3	0.405161	0.9	0.665129	-14.3	0.482531	40.2	0.975484	-6.7	88.4	0.99871	204.9	0.99871
GI_12408645-S	NM_001748.3	CAPN2	Homo sapiens calpain 2, (m/II) large subunit (CAPN2), mRNA.	mCANP;CANPL2;CANPml	2233.1	1	1648.8	1	1940.95	2446.1	1	2008	1	1190.3	1	1599.15	1567.8	1	3059.8	1	2313.8	3149.7	1	4142.9	1	3646.3	2820.2	1	2687.3	1	2753.75	1309.2	1	15052.8	1	12203.9	1	15989.8	1	13628.4	5922	1	8198.2	1
GI_12408650-S	NM_021141.2	XRCC5	Homo sapiens X-ray repair complementing defective repair in Chinese hamster cells 5 (double-strand-break rejoining; Ku autoantigen, 80kDa) (XRCC5), mRNA.	KU80;Ku86;NFIV;KARP1;KARP-1	4359.8	1	5503.2	1	4931.5	5105.1	1	6267.6	1	4956.1	1	5611.85	3096.5	1	4448.8	1	3772.65	11328.1	1	10322.9	1	10825.5	3891.4	1	3111	1	3501.2	4704.2	1	4734.5	1	4277.9	1	5677.2	1	4506.2	5438.2	1	7042.4	1
GI_12408653-S	NM_012200.2	B3GAT3	Homo sapiens beta-1,3-glucuronyltransferase 3 (glucuronosyltransferase I) (B3GAT3), mRNA.	GLCATI;GlcAT-I	306	1	262.8	1	284.4	306.9	1	368.9	1	250.9	1	309.9	220.5	1	292.1	1	256.3	224.6	0.998682	221.4	0.997363	223	400	1	429.6	1	414.8	182.2	1	428.2	0.996704	417.3	0.993408	596.4	1	422.75	311.1	1	464	1
GI_12408655-S	NM_005186.2	CAPN1	Homo sapiens calpain 1, (mu/I) large subunit (CAPN1), mRNA.	CANP;muCL;CANPL1;muCANP	637.1	1	631.3	1	634.2	959.4	1	551.3	1	633.7	1	592.5	604.6	1	1052.4	1	828.5	544.6	1	453.8	1	499.2	1589.2	1	1909.3	1	1749.25	497	1	4119.3	1	3734.1	1	5049.9	1	3926.7	2247.4	1	2962.7	1
GI_12408657-A	NM_022809.1	CDC25C	Homo sapiens cell division cycle 25C (CDC25C), transcript variant 2, mRNA.	CDC25	114.7	1	0.2	0.509677	57.45	96	1	12.7	0.823226	16.8	0.900645	14.75	106.1	1	170.2	1	138.15	15.6	0.885959	26.5	0.962426	21.05	94.2	0.993548	59.5	0.993548	76.85	0	0.504516	-31.7	0.0428477	-30.6	0.146341	-21.8	0.112258	-31.15	272.5	1	400.2	1
GI_12408659-I	NM_001790.2	CDC25C	Homo sapiens cell division cycle 25C (CDC25C), transcript variant 1, mRNA.	CDC25	115.3	1	14.9	0.87871	65.1	102.7	1	5.2	0.664516	13.6	0.858065	9.4	85	1	141	1	113	30.7	0.961107	26.2	0.962426	28.45	112.4	0.994839	79.2	0.993548	95.8	12.2	0.836129	-11.5	0.411997	11.7	0.758734	28.6	0.945806	0.1	188.3	1	320.3	1
GI_12408664-A	NM_022440.1	MAL	Homo sapiens mal, T-cell differentiation protein (MAL), transcript variant d, mRNA.		3.8	0.628387	2	0.575484	2.9	15.5	0.894194	21.8	0.926452	18.2	0.917419	20	18.9	0.930323	10.5	0.79871	14.7	-8.1	0.256427	3.9	0.68886	-2.1	7	0.727742	-2.4	0.442581	2.3	6.3	0.699355	30.2	0.866842	23	0.808833	5.6	0.628387	26.6	-9.8	0.219355	5.4	0.646452
GI_12408674-S	NM_012394.2	PFDN2	Homo sapiens prefoldin 2 (PFDN2), mRNA.	PFD2	2028.8	1	3940.1	1	2984.45	2722.1	1	4278.9	1	1803.5	1	3041.2	1646.3	1	2108.4	1	1877.35	8331.9	1	7379.8	1	7855.85	2046.6	1	1397.1	1	1721.85	2770.2	1	3066	1	3660	1	4777	1	3363	4345.2	1	5597	1
GI_12408676-S	NM_002623.2	PFDN4	Homo sapiens prefoldin 4 (PFDN4), mRNA.	C1;C-1;PFD4	90.7	1	85.1	1	87.9	129.9	1	106.6	0.99871	62.7	1	84.65	86.7	1	77.8	1	82.25	103.9	0.995386	123.3	0.996045	113.6	51.3	0.983226	81.1	0.994839	66.2	84.1	1	48.6	0.914305	25.8	0.82004	51	0.989677	37.2	87.2	0.99871	81.9	0.99871
GI_12545377-A	NM_022580.1	CSHL1	Homo sapiens chorionic somatomammotropin hormone-like 1 (CSHL1), transcript variant 4, mRNA.	CSL;CS-5;CSHP1;hCS-L	10.9	0.845161	13.4	0.859355	12.15	26.2	0.971613	10.6	0.789677	12.6	0.837419	11.6	11	0.810323	15.6	0.896774	13.3	-10	0.192485	2	0.624918	-4	8	0.749677	4	0.661935	6	16.4	0.904516	0.6	0.658537	-11.8	0.52472	10.3	0.723871	-5.6	13	0.84	11.3	0.774194
GI_12545379-S	NM_021920.2	SCT	Homo sapiens secretin (SCT), mRNA.		-13.2	0.0967742	0.2	0.510968	-6.5	-16.1	0.076129	-14.9	0.129032	-6.5	0.312258	-10.7	-19	0.0774193	-8.7	0.250323	-13.85	-6.6	0.306526	-8.7	0.200396	-7.65	-6.7	0.332903	-13	0.139355	-9.85	-16	0.0903226	-1	0.633487	-17	0.437047	-15.8	0.188387	-9	-2.6	0.432258	-16.7	0.141935
GI_12545383-S	NM_021973.1	HAND2	Homo sapiens heart and neural crest derivatives expressed 2 (HAND2), mRNA.	Hed;dHand;DHAND2;Thing2	4.3	0.652903	7.5	0.729032	5.9	-2	0.432258	-13.7	0.154839	0.8	0.538065	-6.45	13.5	0.851613	-8.4	0.258065	2.55	-6.1	0.320369	-3.4	0.410679	-4.75	-5.9	0.344516	-2.5	0.442581	-4.2	-3.4	0.394839	-13.8	0.359262	-24.4	0.281477	6	0.632258	-19.1	-8.7	0.252903	-6.1	0.370323
GI_12545386-S	NM_006032.2	CPNE6	Homo sapiens copine VI (neuronal) (CPNE6), mRNA.	N-COPINE	-7.2	0.267097	-19.8	0.043871	-13.5	-20.2	0.04	-5.8	0.343226	-2.9	0.424516	-4.35	-3.8	0.370323	-29.4	0.00903226	-16.6	-4.4	0.387607	8.2	0.8029	1.9	-14.9	0.11871	6.1	0.708387	-4.4	-15.2	0.101935	48.4	0.914305	51.9	0.891233	-2.1	0.461935	50.15	-27.5	0.0219355	-14.9	0.179355
GI_12545388-S	NM_012262.2	HS2ST1	Homo sapiens heparan sulfate 2-O-sulfotransferase 1 (HS2ST1), mRNA.	KIAA0448	690	1	230.2	1	460.1	707.1	1	236.7	1	174.7	1	205.7	595.9	1	857.2	1	726.55	818.5	1	975.6	1	897.05	867.6	1	635.6	1	751.6	206.2	1	921.4	0.998682	779.6	0.996704	1181.5	1	850.5	702.6	1	915.8	1
GI_12545394-I	NM_022307.1	ICA1	Homo sapiens islet cell autoantigen 1, 69kDa (ICA1), transcript variant 1, mRNA.	ICA69;ICAp69	-6.2	0.282581	-8.2	0.249032	-7.2	-6.1	0.309677	-10.3	0.228387	-5.3	0.344516	-7.8	-11.5	0.178065	-12.5	0.153548	-12	1	0.583388	-5.2	0.32828	-2.1	-0.2	0.541935	1.2	0.580645	0.5	-10.9	0.185806	-8.7	0.488464	-26.4	0.232037	-13.3	0.234839	-17.55	-6.4	0.317419	-15.2	0.169032
GI_12545396-I	NM_022308.1	ICA1	Homo sapiens islet cell autoantigen 1, 69kDa (ICA1), transcript variant 3, mRNA.	ICA69;ICAp69	220.7	1	503	1	361.85	280.4	1	652.3	1	519.1	1	585.7	211.3	1	214.4	1	212.85	584.8	1	512.9	1	548.85	228.3	1	219.3	1	223.8	493.8	1	258.6	0.990771	174.6	0.977587	48.5	0.987097	216.6	173	1	270.5	1
GI_12545398-S	NM_000873.2	ICAM2	Homo sapiens intercellular adhesion molecule 2 (ICAM2), mRNA.	CD102	-11.1	0.150968	25.5	0.971613	7.2	13.8	0.88	14.9	0.852903	11.2	0.814194	13.05	-9.1	0.225806	-1.6	0.463226	-5.35	-3.7	0.414634	-4.6	0.350692	-4.15	0.3	0.549677	-2.7	0.432258	-1.2	60.2	0.99871	0.1	0.649967	5	0.716546	38.1	0.972903	2.55	-19.2	0.0645161	3.3	0.6
GI_12545399-S	NM_002162.2	ICAM3	Homo sapiens intercellular adhesion molecule 3 (ICAM3), mRNA.	CD50;CDW50;ICAM-R	34.7	0.997419	4.5	0.646452	19.6	36.7	0.990968	26.9	0.949677	1.4	0.549677	14.15	36.6	0.993548	40.6	0.997419	38.6	1.2	0.590639	11.9	0.869479	6.55	85.4	0.993548	58.5	0.993548	71.95	9.8	0.785806	250.3	0.990771	224.1	0.98352	285.9	1	237.2	132.5	0.99871	235.2	1
GI_12545400-A	NM_001544.2	ICAM4	Homo sapiens intercellular adhesion molecule 4, Landsteiner-Wiener blood group (ICAM4), transcript variant 1, mRNA.	LW	23.7	0.990968	38.9	0.992258	31.3	23.8	0.96	40.6	0.983226	12.4	0.837419	26.5	26.6	0.974194	18.6	0.930323	22.6	34.3	0.969018	18.7	0.932103	26.5	25.7	0.949677	19.4	0.909677	22.55	26.1	0.974194	30.7	0.868161	50.4	0.887937	100.8	0.99871	40.55	36.5	0.988387	33.1	0.967742
GI_12545401-I	NM_022377.1	ICAM4	Homo sapiens intercellular adhesion molecule 4, Landsteiner-Wiener blood group (ICAM4), transcript variant 2, mRNA.	LW	14.7	0.925161	26.4	0.974194	20.55	31.8	0.983226	40.6	0.983226	15.8	0.889032	28.2	9.2	0.769032	12.6	0.842581	10.9	21.1	0.929466	11.4	0.862228	16.25	32.5	0.962581	2.4	0.611613	17.45	2.8	0.585806	18.4	0.824654	-1.3	0.663151	43.2	0.979355	8.55	12.3	0.833548	33	0.967742
GI_12545403-S	NM_003259.2	ICAM5	Homo sapiens intercellular adhesion molecule 5, telencephalin (ICAM5), mRNA.	TLN;TLCN	45.5	0.99871	47.5	0.99871	46.5	130.4	1	58.4	0.994839	14.6	0.870968	36.5	23.4	0.962581	38.4	0.997419	30.9	35.6	0.969018	33.9	0.976269	34.75	33.9	0.965161	56.1	0.993548	45	49.8	0.99871	126.6	0.97561	155.1	0.971655	84.5	0.99871	140.85	551.6	1	465.5	1
GI_12545405-A	NM_022650.1	RASA1	Homo sapiens RAS p21 protein activator (GTPase activating protein) 1 (RASA1), transcript variant 2, mRNA.	GAP;PKWS;RASA;CMAVM;RASGAP;p120GAP	831.3	1	1295	1	1063.15	1057.7	1	1356.4	1	1351	1	1353.7	506.4	1	1012.7	1	759.55	2289.1	1	2544	1	2416.55	950.2	1	868.8	1	909.5	980.1	1	1431.3	1	1090.6	0.998682	1541.2	1	1260.95	763.8	1	1139.7	1
GI_12545405-I	NM_022650.1	RASA1	Homo sapiens RAS p21 protein activator (GTPase activating protein) 1 (RASA1), transcript variant 2, mRNA.	GAP;PKWS;RASA;CMAVM;RASGAP;p120GAP	-9.2	0.192258	0.3	0.510968	-4.45	8.1	0.771613	-5.4	0.354839	1.8	0.566452	-1.8	-8.7	0.233548	4.4	0.633548	-2.15	11.6	0.847067	6	0.759394	8.8	19.7	0.912258	14.1	0.864516	16.9	0	0.504516	-13.3	0.370468	-7.1	0.594595	17.5	0.84129	-10.2	13.5	0.850323	18.5	0.874839
GI_12545407-S	NM_006506.2	RASA2	Homo sapiens RAS p21 protein activator 2 (RASA2), mRNA.	GAP1M	31.1	0.996129	141.2	1	86.15	59.9	0.997419	139.6	1	126.6	1	133.1	29.1	0.983226	48.2	0.997419	38.65	126.5	0.996045	136	0.996704	131.25	44	0.980645	24.8	0.949677	34.4	83.1	1	23.7	0.845089	13.9	0.767963	15.9	0.818065	18.8	20.6	0.931613	7.3	0.685161
GI_12548775-S	NM_000812.2	GABRB1	Homo sapiens gamma-aminobutyric acid (GABA) A receptor, beta 1 (GABRB1), mRNA.		398.6	1	251.5	1	325.05	968.9	1	278.6	1	501	1	389.8	224.6	1	473.8	1	349.2	894.5	1	978.5	1	936.5	73.2	0.992258	27.9	0.954839	50.55	184.4	1	76.9	0.952538	72.2	0.91826	2	0.545806	74.55	-8.2	0.267097	-2.7	0.447742
GI_12548784-I	NM_021911.1	GABRB2	Homo sapiens gamma-aminobutyric acid (GABA) A receptor, beta 2 (GABRB2), transcript variant 1, mRNA.		-4.4	0.347097	7.5	0.731613	1.55	1.9	0.575484	23	0.929032	-7	0.291613	8	17	0.910968	-13.6	0.136774	1.7	8.1	0.781806	5	0.731707	6.55	16.6	0.887742	-5.7	0.332903	5.45	-4.9	0.352258	39.3	0.890574	32.2	0.845089	16.2	0.825806	35.75	-8.1	0.269677	-11.8	0.246452
GI_12597621-S	NM_006660.3	CLPX	Homo sapiens ClpX caseinolytic protease X homolog (E. coli) (CLPX), mRNA.		261.1	1	221.5	1	241.3	293.4	1	315.5	1	223	1	269.25	202.6	1	332.9	1	267.75	450.5	1	677.2	1	563.85	358.1	1	204.9	1	281.5	179.5	1	541.7	0.996704	389.5	0.992749	650.9	1	465.6	285.6	1	418.5	1
GI_12597624-S	NM_012068.2	ATF5	Homo sapiens activating transcription factor 5 (ATF5), mRNA.	ATFX	378.5	1	254	1	316.25	429.8	1	282.5	1	252.3	1	267.4	351.6	1	431.9	1	391.75	460.3	1	434.6	1	447.45	686.5	1	561	1	623.75	184	1	1199.5	0.999341	1205.4	0.998682	1389.3	1	1202.45	980.8	1	1004.8	1
GI_12597630-S	NM_022895.1	FLJ12448	Homo sapiens hypothetical protein FLJ12448 (FLJ12448), mRNA.		169.3	1	212.5	1	190.9	174.7	1	241.6	1	153.8	1	197.7	96.3	1	188	1	142.15	237.8	0.999341	269.1	0.999341	253.45	324.9	1	341.5	1	333.2	227.4	1	264.8	0.99143	223.4	0.98352	69.1	0.996129	244.1	179.4	1	298.8	1
GI_12597640-S	NM_022901.1	LRRC19	Homo sapiens leucine rich repeat containing 19 (LRRC19), mRNA.	FLJ21302	-4.4	0.352258	0	0.499355	-2.2	-5.5	0.322581	16.2	0.869677	-0.3	0.503226	7.95	7.9	0.740645	-15.4	0.109677	-3.75	-16.5	0.0580092	-18	0.0224127	-17.25	-5.7	0.345806	-11.4	0.172903	-8.55	-2.3	0.428387	-24.3	0.134476	-25.4	0.25445	-10.3	0.286452	-24.85	-15	0.134194	-5.3	0.385806
GI_12597648-S	NM_022906.1	FLJ13195	Homo sapiens hypothetical protein FLJ13195 similar to stromal antigen 3 (FLJ13195), mRNA.		9.9	0.820645	1.3	0.556129	5.6	23.5	0.957419	4.4	0.651613	4.9	0.658065	4.65	2.5	0.563871	18.1	0.926452	10.3	59	0.984838	62.6	0.989453	60.8	48.7	0.983226	40.8	0.985806	44.75	-3.5	0.393548	92.1	0.961767	103.1	0.949242	50.5	0.989677	97.6	41.9	0.994839	62.5	0.997419
GI_12597650-S	NM_022907.1	FLJ23053	Homo sapiens hypothetical protein FLJ23053 (FLJ23053), mRNA.		9.1	0.79871	4	0.630968	6.55	5.7	0.708387	13.2	0.829677	5.9	0.682581	9.55	17.7	0.92	-11.1	0.178065	3.3	2.3	0.626895	-0.3	0.533289	1	-11.3	0.180645	-12.5	0.150968	-11.9	14.6	0.876129	5.8	0.733685	-15.3	0.464074	-0.8	0.487742	-4.75	-15.1	0.134194	36	0.976774
GI_12597652-S	NM_022908.1	FLJ12442	Homo sapiens hypothetical protein FLJ12442 (FLJ12442), mRNA.		1236	1	596.3	1	916.15	842.2	1	843.8	1	559.6	1	701.7	925.8	1	886.5	1	906.15	800.5	1	754.1	1	777.3	935.1	1	1147.5	1	1041.3	402.6	1	1278.9	0.999341	1295.1	0.998682	1487	1	1287	785	1	1335.7	1
GI_12597656-S	NM_022912.1	FLJ13110	Homo sapiens hypothetical protein FLJ13110 (FLJ13110), mRNA.		846.1	1	812.2	1	829.15	1161.8	1	1251.3	1	586.9	1	919.1	230.3	1	439.4	1	334.85	1042.5	1	1382.1	1	1212.3	126.7	0.996129	92.6	0.996129	109.65	613.5	1	17.1	0.816084	20.6	0.802241	-2.5	0.450323	18.85	-5.6	0.339355	3.5	0.603871
GI_12597658-S	NM_022914.1	24432	Homo sapiens hypothetical protein 24432 (24432), mRNA.		809.1	1	2027.3	1	1418.2	1153.5	1	1926	1	1736.9	1	1831.45	791.7	1	1226.2	1	1008.95	2469.7	1	1936.1	1	2202.9	1456	1	1136.6	1	1296.3	1476.4	1	966.3	0.999341	993.2	0.998022	1664.6	1	979.75	2149.9	1	3079.4	1
GI_12621915-S	NM_004084.2	DEFA1	Homo sapiens defensin, alpha 1, myeloid-related sequence (DEFA1), mRNA.	MRS;DEF1;HP-1;HNP-1	-10.8	0.154839	-22.1	0.0348387	-16.45	-11.3	0.153548	-10	0.229677	2.8	0.59871	-3.6	0.6	0.507097	-17.1	0.083871	-8.25	-3.1	0.436388	-7.4	0.247858	-5.25	-12	0.169032	-12.3	0.15871	-12.15	-6.5	0.301935	-31.6	0.0435069	-21.2	0.36058	-5.7	0.376774	-26.4	-4.7	0.36	-0.4	0.504516
GI_12621916-S	NM_005217.2	DEFA3	Homo sapiens defensin, alpha 3, neutrophil-specific (DEFA3), mRNA.	DEF3;HNP3;HP-3;HNP-3	10.7	0.842581	4.5	0.646452	7.6	-2	0.433548	-11.2	0.212903	-7	0.291613	-9.1	-18.2	0.0812903	-6.6	0.310968	-12.4	3.5	0.661833	10.4	0.848385	6.95	1.4	0.579355	1.6	0.592258	1.5	1.1	0.536774	2.2	0.68886	-10.2	0.551088	9	0.694194	-4	9	0.756129	4.9	0.637419
GI_12621917-S	NM_001926.2	DEFA6	Homo sapiens defensin, alpha 6, Paneth cell-specific (DEFA6), mRNA.	DEF6;HD-6	-3.4	0.375484	-13.2	0.134194	-8.3	-16.3	0.0735484	-8.2	0.265806	-19.3	0.0593548	-13.75	-10.1	0.203871	-17.5	0.0722581	-13.8	-22.5	0.00922874	-11.9	0.112063	-17.2	-13.5	0.140645	-18.8	0.0670968	-16.15	-13.3	0.143226	-8.7	0.489782	-28.5	0.184575	2.2	0.552258	-18.6	-12	0.169032	-20.5	0.0825807
GI_12621918-S	NM_003186.2	TAGLN	Homo sapiens transgelin (TAGLN), mRNA.	SM22;SMCC;WS3-10	59.4	0.99871	65.8	0.99871	62.6	212.9	1	59.7	0.996129	23.7	0.965161	41.7	48.4	1	123.9	1	86.15	40.3	0.97561	68.5	0.99209	54.4	43.8	0.980645	114.1	0.996129	78.95	33.9	0.992258	1477.8	1	1573.1	1	1214.7	1	1525.45	7321.7	1	6053.5	1
GI_12669906-S	NM_021122.2	FACL2	Homo sapiens fatty-acid-Coenzyme A ligase, long-chain 2 (FACL2), mRNA.		294.1	1	317.2	1	305.65	334.6	1	347.9	1	152.8	1	250.35	153	1	296.6	1	224.8	377.2	1	459.3	1	418.25	225.5	1	315.1	1	270.3	321.2	1	1054.1	0.999341	693.1	0.996704	750.2	1	873.6	222.7	1	364	1
GI_12669908-I	NM_022977.1	ACSL4	Homo sapiens acyl-CoA synthetase long-chain family member 4 (ACSL4), transcript variant 2, mRNA.	ACS4;FACL4;LACS4;MRX63	-4	0.363871	8.6	0.765161	2.3	-12.9	0.122581	-2.1	0.449032	-9.7	0.214194	-5.9	-0.9	0.461935	1.3	0.535484	0.2	-13.1	0.117337	-12.1	0.108108	-12.6	1.2	0.571613	-2	0.455484	-0.4	-9.2	0.223226	-0.9	0.635465	-20.6	0.367831	-5.2	0.387097	-10.75	-10.4	0.203871	-23.8	0.0477419
GI_12669910-S	NM_005225.1	E2F1	Homo sapiens E2F transcription factor 1 (E2F1), mRNA.	RBP3;E2F-1;RBBP3	96.6	1	21.9	0.949677	59.25	67.5	0.997419	14.2	0.846452	30.1	0.989677	22.15	77.4	1	82	1	79.7	31.9	0.961107	27.7	0.965722	29.8	103.5	0.993548	109.6	0.996129	106.55	1.7	0.556129	62.6	0.935399	57.8	0.899802	-2.8	0.443871	60.2	100.1	0.99871	222.3	1
GI_12669913-S	NM_001949.2	E2F3	Homo sapiens E2F transcription factor 3 (E2F3), mRNA.	E2F-3;KIAA0075	905.5	1	432	1	668.75	1053.1	1	506.8	1	332.2	1	419.5	973.3	1	1285.1	1	1129.2	759.7	1	716.7	1	738.2	1251.4	1	1450.2	1	1350.8	298	1	844.3	0.998682	700.8	0.996704	584.4	1	772.55	1292.3	1	1538.8	1
GI_12669916-S	NM_001951.2	E2F5	Homo sapiens E2F transcription factor 5, p130-binding (E2F5), mRNA.	E2F-5	1476	1	818.8	1	1147.4	1668.7	1	933.2	1	737.6	1	835.4	1207.7	1	2093.6	1	1650.65	1872.5	1	1985.7	1	1929.1	2239.6	1	2041.4	1	2140.5	587.9	1	186.9	0.985498	130.3	0.963085	224.9	0.99871	158.6	269.2	1	316	1
GI_12707557-I	NM_021990.1	GABRE	Homo sapiens gamma-aminobutyric acid (GABA) A receptor, epsilon (GABRE), transcript variant 4, mRNA.		11.8	0.867097	6.8	0.707097	9.3	20.7	0.945806	20.7	0.91871	7.3	0.725161	14	8.5	0.754839	12.2	0.836129	10.35	9.4	0.809492	-1	0.508899	4.2	7.6	0.743226	7.8	0.748387	7.7	12.1	0.836129	-1.5	0.626236	-15.2	0.466711	-2.4	0.451613	-8.35	1.9	0.578065	22.9	0.917419
GI_12707559-A	NM_004961.2	GABRE	Homo sapiens gamma-aminobutyric acid (GABA) A receptor, epsilon (GABRE), transcript variant 1, mRNA.		6.4	0.71871	11.2	0.819355	8.8	15	0.890323	7.7	0.716129	-0.2	0.504516	3.75	-6.9	0.276129	-6.9	0.304516	-6.9	29.6	0.958471	41.5	0.98352	35.55	11.2	0.810323	17.5	0.896774	14.35	4.1	0.630968	305.9	0.99209	293.7	0.988794	-11.2	0.268387	299.8	31.3	0.979355	26.1	0.939355
GI_12707560-A	NM_003894.3	PER2	Homo sapiens period homolog 2 (Drosophila) (PER2), transcript variant 2, mRNA.	FASPS;KIAA0347	11.8	0.869677	1.9	0.575484	6.85	9.9	0.815484	4.1	0.64129	16.7	0.899355	10.4	6.8	0.703226	12.8	0.852903	9.8	55.4	0.984179	32.9	0.974951	44.15	29.3	0.957419	21.6	0.926452	25.45	16.2	0.901935	91.4	0.961767	107.1	0.95122	5.8	0.630968	99.25	10.5	0.796129	-4	0.418065
GI_12707561-I	NM_022817.1	PER2	Homo sapiens period homolog 2 (Drosophila) (PER2), transcript variant 1, mRNA.	FASPS;KIAA0347	107.2	1	272.1	1	189.65	155.3	1	382.5	1	216.4	1	299.45	94.6	1	185.5	1	140.05	589.1	1	666.3	1	627.7	367.6	1	200.6	1	284.1	238.6	1	21.7	0.837179	21.6	0.804219	23.7	0.91871	21.65	27.7	0.970323	47.2	0.988387
GI_12707563-S	NM_004418.2	DUSP2	Homo sapiens dual specificity phosphatase 2 (DUSP2), mRNA.	PAC1;PAC-1	12.4	0.88	5.9	0.68129	9.15	-0.6	0.486452	4.8	0.652903	4.2	0.64129	4.5	2	0.553548	12.4	0.837419	7.2	7.8	0.775214	16	0.908372	11.9	6.5	0.714839	4.8	0.676129	5.65	-0.4	0.486452	-9.1	0.481213	-20.3	0.373764	13.8	0.785806	-14.7	0.6	0.540645	7.1	0.68
GI_12707564-I	NM_004425.2	ECM1	Homo sapiens extracellular matrix protein 1 (ECM1), transcript variant 1, mRNA.		27.3	0.996129	18.1	0.91871	22.7	23	0.957419	15.4	0.856774	22.2	0.953548	18.8	20	0.938065	15.9	0.904516	17.95	9.8	0.818721	11.7	0.867502	10.75	11	0.803871	12.7	0.845161	11.85	13.2	0.851613	331.5	0.994067	351.6	0.99209	682.1	1	341.55	201.3	1	263.1	1
GI_12707565-S	NM_004419.2	DUSP5	Homo sapiens dual specificity phosphatase 5 (DUSP5), mRNA.	HVH3	257.9	1	493.2	1	375.55	386	1	593.7	1	25.3	0.970323	309.5	136.4	1	172.6	1	154.5	831.5	1	780.3	1	805.9	129	0.996129	207.4	1	168.2	395.7	1	1367.8	1	1230.9	0.998682	1644.7	1	1299.35	624.8	1	844.8	1
GI_12707569-S	NM_004092.2	ECHS1	Homo sapiens enoyl Coenzyme A hydratase, short chain, 1, mitochondrial (ECHS1), nuclear gene encoding mitochondrial protein, mRNA.	SCEH	3257.3	1	1939.4	1	2598.35	3908	1	1705.5	1	1904.4	1	1804.95	3343.2	1	3830.3	1	3586.75	4507.2	1	3377.4	1	3942.3	4602.8	1	2901.1	1	3751.95	1547.9	1	8107.4	1	7677.3	1	10282.7	1	7892.35	8001	1	9360.6	1
GI_12707571-A	NM_022664.1	ECM1	Homo sapiens extracellular matrix protein 1 (ECM1), transcript variant 2, mRNA.		33.1	0.997419	18.3	0.92129	25.7	32.4	0.984516	20.8	0.92	32.6	0.993548	26.7	28	0.981935	26	0.970323	27	82.6	0.99209	65.9	0.99209	74.25	70.9	0.990968	56.3	0.993548	63.6	52.1	0.99871	1484.3	1	1220.1	0.998682	1794.7	1	1352.2	1087.3	1	998.7	1
GI_12707573-S	NM_006188.2	OCM	Homo sapiens oncomodulin (OCM), mRNA.	OM;ONCM	3.4	0.615484	16.3	0.896774	9.85	9.8	0.811613	19.7	0.907097	41.5	0.99871	30.6	15.7	0.891613	25.4	0.965161	20.55	11.1	0.839815	2.5	0.638761	6.8	-5.8	0.344516	4.7	0.674839	-0.55	17.3	0.92129	-29.8	0.0626236	-20.5	0.373105	6.6	0.643871	-25.15	-8	0.272258	-3.1	0.436129
GI_12707574-S	NM_000915.2	OXT	Homo sapiens oxytocin, prepro- (neurophysin I) (OXT), mRNA.	OT;OT-NPI	30.5	0.996129	4.7	0.649032	17.6	2.8	0.605161	-2.1	0.450323	8.2	0.745806	3.05	-1.3	0.449032	-3.5	0.403871	-2.4	63.1	0.987475	50.5	0.986816	56.8	7.9	0.744516	-1.1	0.487742	3.4	14.1	0.865806	-0.9	0.636124	-15.3	0.464074	21.7	0.904516	-8.1	11.2	0.807742	6.4	0.661935
GI_12707576-A	NM_022716.1	PRRX1	Homo sapiens paired related homeobox 1 (PRRX1), transcript variant pmx-1b, mRNA.	PMX1;PRX1;PHOX1	17.4	0.953548	4.3	0.642581	10.85	28	0.978065	34.5	0.971613	-1.2	0.477419	16.65	4.2	0.619355	47.1	0.997419	25.65	13.4	0.866842	20.7	0.943968	17.05	11.2	0.810323	-4	0.384516	3.6	21.1	0.947097	1110.1	0.999341	866	0.997363	1305.9	1	988.05	15	0.869677	-16.6	0.143226
GI_12707578-I	NM_006902.2	PRRX1	Homo sapiens paired related homeobox 1 (PRRX1), transcript variant pmx-1a, mRNA.	PMX1;PRX1;PHOX1	2	0.557419	2.2	0.581935	2.1	6.9	0.741935	1	0.556129	-16	0.100645	-7.5	-13.9	0.132903	-3.4	0.403871	-8.65	7.8	0.775873	26.2	0.962426	17	-15.2	0.116129	15	0.874839	-0.1	-4.4	0.367742	129.7	0.97561	117.4	0.957152	14.8	0.802581	123.55	-12.9	0.156129	12.5	0.802581
GI_12707579-S	NM_003924.2	PHOX2B	Homo sapiens paired-like homeobox 2b (PHOX2B), mRNA.	PMX2B;NBPHOX	14.8	0.927742	2.3	0.583226	8.55	25.3	0.967742	21.2	0.923871	21.6	0.952258	21.4	22.8	0.962581	29.5	0.981935	26.15	2.8	0.638102	0.7	0.570204	1.75	4.1	0.663226	-1.2	0.483871	1.45	4.6	0.647742	-8.8	0.486486	-2.6	0.651945	-3.4	0.427097	-5.7	12.8	0.837419	14.4	0.821935
GI_12711659-S	NM_018979.1	PRKWNK1	Homo sapiens protein kinase, lysine deficient 1 (PRKWNK1), mRNA.	KDP;WNK1;PHA2C;KIAA0344	95.7	1	103.6	1	99.65	70.9	0.997419	175.1	1	71.5	1	123.3	45.1	0.997419	81.2	1	63.15	114.1	0.996045	101.8	0.995386	107.95	189.5	0.99871	125.5	0.997419	157.5	69.1	0.99871	135.4	0.976928	98.7	0.944628	30.6	0.953548	117.05	38.9	0.990968	75.3	0.99871
GI_12711661-S	NM_021071.1	DO	Homo sapiens Dombrock blood group (DO), mRNA.	ART4;DOK1	-9.4	0.189677	4.2	0.634839	-2.6	-7.1	0.273548	-4.1	0.381935	3.2	0.606452	-0.45	10.3	0.796129	7.2	0.72	8.75	2.1	0.622281	5.3	0.742914	3.7	-7.4	0.304516	7.2	0.735484	-0.1	-11.2	0.176774	137.1	0.977587	120	0.95913	-7.6	0.331613	128.55	8.4	0.743226	4.7	0.633548
GI_12711669-S	NM_023007.1	FLJ12517	Homo sapiens hypothetical protein FLJ12517 (FLJ12517), mRNA.		37.7	0.997419	15.9	0.891613	26.8	35.9	0.990968	45.2	0.989677	17.8	0.913548	31.5	20.8	0.941935	29.6	0.981935	25.2	31.4	0.961107	26.4	0.962426	28.9	37.1	0.974194	49.4	0.992258	43.25	17	0.914839	53.7	0.924192	12.3	0.760053	50.6	0.989677	33	21.6	0.935484	56.5	0.997419
GI_12711681-S	NM_023016.1	FLJ21870	Homo sapiens hypothetical protein FLJ21870 (FLJ21870), mRNA.		286.1	1	234.4	1	260.25	342.1	1	324	1	75.9	1	199.95	201.2	1	290.6	1	245.9	604.7	1	732.6	1	668.65	381.6	1	507.5	1	444.55	217.8	1	113.7	0.970995	110.8	0.953856	87.3	0.99871	112.25	106.9	0.99871	154.3	0.99871
GI_12718865-S	NM_023036.1	DNAI2	Homo sapiens dynein, axonemal, intermediate polypeptide 2 (DNAI2), mRNA.		-5.1	0.31871	-2.6	0.423226	-3.85	4.9	0.672258	3.5	0.620645	4.5	0.643871	4	6.1	0.690323	-13.3	0.139355	-3.6	40.1	0.974951	43.7	0.985498	41.9	11.5	0.815484	12.4	0.843871	11.95	-1.4	0.454194	123	0.972973	110.7	0.953856	-18.3	0.144516	116.85	-8.5	0.261935	-0.4	0.504516
GI_12719454-A	NM_016731.2	FOLR1	Homo sapiens folate receptor 1 (adult) (FOLR1), transcript variant 8, mRNA.	FBP;FOLR;MOv18;FR-alpha	2.8	0.59871	1	0.544516	1.9	24.1	0.96	9.7	0.765161	35	0.997419	22.35	5.3	0.655484	16.8	0.914839	11.05	17.4	0.907053	23.9	0.955834	20.65	20.1	0.92129	3.5	0.64	11.8	15.8	0.899355	14.1	0.805537	21	0.8029	6.4	0.636129	17.55	26.5	0.966452	1.8	0.56
GI_12738830-S	NM_023013.1	LOC65121	Homo sapiens hypothetical protein similar to preferentially expressed antigen of melanoma (LOC65121), mRNA.		-5.7	0.290323	-10.6	0.187097	-8.15	2.3	0.581935	-10.1	0.229677	9.9	0.785806	-0.1	-3.9	0.369032	-5.8	0.336774	-4.85	-9	0.224786	11.3	0.86025	1.15	0.5	0.556129	-4.9	0.354839	-2.2	-12.1	0.165161	-6.4	0.537904	-12.3	0.51615	0.7	0.52	-9.35	1.7	0.569032	-1.6	0.464516
GI_12738833-S	NM_023014.1	LOC65122	Homo sapiens hypothetical protein similar to preferentially expressed antigen of melanoma (LOC65122), mRNA.		-9.6	0.185806	-14.4	0.112258	-12	-12.6	0.127742	-7.6	0.282581	-24.3	0.0296774	-15.95	-23.4	0.04	-17.6	0.0722581	-20.5	-14	0.104153	-14.8	0.060646	-14.4	-5.6	0.350968	-17.2	0.0916129	-11.4	-20.9	0.043871	-9.6	0.465392	-2.1	0.6559	-34.9	0.0141935	-5.85	-11.3	0.187097	-23.4	0.0490323
GI_12746589-I	NM_022802.1	CTBP2	Homo sapiens C-terminal binding protein 2 (CTBP2), transcript variant 2, mRNA.		1.3	0.535484	9.8	0.794839	5.55	-6.4	0.294194	10.9	0.797419	13.5	0.855484	12.2	12.7	0.842581	13	0.854194	12.85	-4.6	0.381015	0.2	0.55702	-2.2	-7.2	0.314839	-7	0.295484	-7.1	-3	0.402581	-15.8	0.306526	-5.4	0.621622	13.5	0.772903	-10.6	-21.1	0.0477419	-3	0.43871
GI_12751474-S	NM_012319.2	SLC39A6	Homo sapiens solute carrier family 39 (zinc transporter), member 6 (SLC39A6), mRNA.	LIV-1	441.5	1	500.1	1	470.8	597.3	1	772	1	294.2	1	533.1	337.2	1	486.8	1	412	881.9	1	1000	1	940.95	324.8	1	286.5	1	305.65	282.3	1	524.4	0.996704	433.5	0.993408	332.9	1	478.95	194.2	1	307.5	1
GI_12751478-S	NM_023070.1	LOC65243	Homo sapiens hypothetical protein LOC65243 (LOC65243), mRNA.		23.3	0.988387	41.6	0.993548	32.45	55.3	0.997419	68.8	0.99871	50.8	1	59.8	25.1	0.967742	21	0.944516	23.05	43.9	0.976928	45.8	0.986157	44.85	16.8	0.889032	24.9	0.949677	20.85	30.4	0.984516	-20.4	0.197759	-29.2	0.175346	3.7	0.580645	-24.8	-1.9	0.458065	27.1	0.944516
GI_12751480-S	NM_023071.1	SPATS2	Homo sapiens spermatogenesis associated, serine-rich 2 (SPATS2), mRNA.	SCR59;SPATA10;FLJ13117	158.6	1	253.6	1	206.1	216.3	1	322.1	1	128.5	1	225.3	134.2	1	158.3	1	146.25	456.4	1	583.2	1	519.8	199.1	1	249.3	1	224.2	230.6	1	797.3	0.998682	649.1	0.996045	533.2	1	723.2	180.9	1	282	1
GI_12751490-S	NM_023077.1	FLJ12439	Homo sapiens hypothetical protein FLJ12439 (FLJ12439), mRNA.		144.1	1	141.5	1	142.8	233.9	1	117.3	1	80	1	98.65	107.5	1	206.1	1	156.8	249.2	1	265.5	0.999341	257.35	166.6	0.997419	74.7	0.993548	120.65	89	1	315.1	0.99209	297.4	0.990112	236.9	0.99871	306.25	197	1	293.7	1
GI_12751492-S	NM_023078.1	FLJ13852	Homo sapiens hypothetical protein FLJ13852 (FLJ13852), mRNA.		280.5	1	57.6	0.99871	169.05	306.1	1	76.8	0.99871	118.2	1	97.5	331.5	1	383.5	1	357.5	97	0.994067	63.3	0.99143	80.15	426.2	1	817	1	621.6	60.5	0.99871	486	0.996704	446.3	0.994067	714.9	1	466.15	511.4	1	644.9	1
GI_12751496-S	NM_023080.1	FLJ20989	Homo sapiens hypothetical protein FLJ20989 (FLJ20989), mRNA.		390.1	1	213.6	1	301.85	392.2	1	270.7	1	120.8	1	195.75	293.7	1	480.4	1	387.05	655.1	1	704.9	1	680	540.3	1	593.7	1	567	169.4	1	488.1	0.996704	362.1	0.99209	598.9	1	425.1	222.1	1	383	1
GI_12957487-S	NM_023037.1	13CDNA73	Homo sapiens hypothetical protein CG003 (13CDNA73), mRNA.	CG003	124.2	1	198.5	1	161.35	197	1	304.7	1	192.3	1	248.5	24	0.962581	94.9	1	59.45	206	0.997363	253.5	0.998682	229.75	50.9	0.983226	30.3	0.963871	40.6	196.1	1	184.8	0.985498	121.3	0.960448	127	0.99871	153.05	6.3	0.692903	-13.9	0.209032
GI_12963480-S	NM_019054.1	MGC5560	Homo sapiens hypothetical protein MGC5560 (MGC5560), mRNA.		349.5	1	200.2	1	274.85	354.8	1	308.6	1	164.2	1	236.4	302.8	1	489	1	395.9	333	1	429.6	1	381.3	580.5	1	585.8	1	583.15	123.7	1	516.1	0.996704	356.7	0.99209	556.3	1	436.4	438.9	1	555.9	1
GI_12965168-S	NM_012069.2	ATP1B4	Homo sapiens ATPase, (Na+)/K+ transporting, beta 4 polypeptide (ATP1B4), mRNA.		-12.1	0.126452	3.7	0.620645	-4.2	8.4	0.779355	-7.1	0.294194	-3.3	0.418065	-5.2	7.8	0.736774	-12.4	0.154839	-2.3	1	0.583388	4	0.692156	2.5	1.9	0.592258	-5.9	0.323871	-2	4.5	0.645161	32.7	0.872775	34.4	0.851022	-8.1	0.326452	33.55	-12	0.169032	-17.2	0.135484
GI_12965169-S	NM_020239.2	SPEC1	Homo sapiens small protein effector 1 of Cdc42 (SPEC1), mRNA.	SCIP1	106.2	1	92.1	1	99.15	60.5	0.997419	142.2	1	54.2	1	98.2	83.2	1	92.2	1	87.7	139.2	0.996045	198.9	0.997363	169.05	158.2	0.996129	233.7	1	195.95	34.1	0.992258	109.3	0.970336	102	0.947264	145.2	0.99871	105.65	170.9	1	260.5	1
GI_12965171-S	NM_023917.1	TAS2R9	Homo sapiens taste receptor, type 2, member 9 (TAS2R9), mRNA.	T2R9;TRB6	-8.3	0.227097	12.3	0.84129	2	0.1	0.505806	7.4	0.714839	-12.9	0.156129	-2.75	-20.4	0.0683871	-9.8	0.220645	-15.1	16.2	0.891233	27.5	0.963744	21.85	-11.4	0.179355	1.5	0.590968	-4.95	-0.7	0.476129	24.7	0.851681	25.8	0.82004	1.9	0.543226	25.25	-16.8	0.107097	-13.1	0.225806
GI_12965173-S	NM_023918.1	TAS2R8	Homo sapiens taste receptor, type 2, member 8 (TAS2R8), mRNA.	T2R8;TRB5	14.4	0.913548	7.1	0.716129	10.75	-5.8	0.316129	-13.5	0.162581	-5.2	0.350968	-9.35	-1.5	0.442581	11.1	0.811613	4.8	12.5	0.856295	25.7	0.960448	19.1	-6	0.344516	-6.5	0.317419	-6.25	1.5	0.548387	-12.3	0.392221	-25.9	0.241925	-2	0.461935	-19.1	9.6	0.774194	-1.5	0.465806
GI_12965175-S	NM_023919.1	TAS2R7	Homo sapiens taste receptor, type 2, member 7 (TAS2R7), mRNA.	T2R7;TRB4	15.3	0.932903	8.1	0.752258	11.7	-3.6	0.376774	10.1	0.780645	10.2	0.789677	10.15	9.3	0.769032	2.7	0.576774	6	-1.1	0.50824	11.8	0.868161	5.35	21.6	0.932903	14.4	0.867097	18	10	0.789677	35.3	0.882004	19.1	0.795649	-1.5	0.469677	27.2	1.6	0.565161	4	0.612903
GI_12965177-S	NM_023920.1	TAS2R13	Homo sapiens taste receptor, type 2, member 13 (TAS2R13), mRNA.	TRB3;T2R13	-3.4	0.378065	-11	0.179355	-7.2	-3.8	0.371613	-15.3	0.12129	-17	0.0929032	-16.15	-8.7	0.233548	-2.8	0.425806	-5.75	-13.1	0.118655	0.5	0.562294	-6.3	-10.5	0.209032	-5.5	0.336774	-8	-6	0.316129	-25.2	0.121292	-32	0.117996	-6.7	0.354839	-28.6	-6.5	0.313548	-20	0.0890323
GI_12965179-S	NM_023921.1	TAS2R10	Homo sapiens taste receptor, type 2, member 10 (TAS2R10), mRNA.	TRB2;T2R10	-3.9	0.369032	9.1	0.772903	2.6	6.5	0.731613	-0.4	0.512258	6.2	0.696774	2.9	8.7	0.757419	11.1	0.811613	9.9	-12.5	0.130521	9.7	0.831905	-1.4	-4.2	0.394839	6.1	0.709677	0.95	5.1	0.670968	-20.9	0.186552	-22.4	0.326961	1.4	0.535484	-21.65	-3.8	0.397419	-5.6	0.380645
GI_12965181-S	NM_023922.1	TAS2R14	Homo sapiens taste receptor, type 2, member 14 (TAS2R14), mRNA.	TRB1;T2R14	37.5	0.997419	59.8	0.99871	48.65	62.2	0.997419	61.7	0.996129	39	0.99871	50.35	42.2	0.996129	80.1	1	61.15	63.8	0.987475	64.6	0.99143	64.2	77.6	0.992258	57.4	0.993548	67.5	47.3	0.99871	68.1	0.943968	42.6	0.872775	67.5	0.996129	55.35	54	0.996129	61.4	0.997419
GI_12965190-S	NM_023924.1	BRD9	Homo sapiens bromodomain containing 9 (BRD9), mRNA.	FLJ13441	401.3	1	421.1	1	411.2	391.7	1	477.1	1	361.1	1	419.1	309.8	1	412.4	1	361.1	404.6	1	397.4	1	401	394.4	1	459.4	1	426.9	294.5	1	445.6	0.996704	527.6	0.994067	459.2	1	486.6	236.5	1	414.7	1
GI_12965196-S	NM_023927.1	NS3TP2	Homo sapiens HCV NS3-transactivated protein 2 (NS3TP2), mRNA.	FLJ21313	21.4	0.976774	-14.9	0.109677	3.25	11.3	0.845161	-13	0.171613	17.6	0.909677	2.3	-4.2	0.357419	52.7	0.997419	24.25	6.9	0.752142	13.8	0.891233	10.35	61.3	0.989677	92.6	0.996129	76.95	-12.1	0.165161	188.9	0.986157	146.9	0.970336	186.2	0.99871	167.9	338.5	1	388.1	1
GI_13027379-S	NM_015049.1	ALS2CR3	Homo sapiens amyotrophic lateral sclerosis 2 (juvenile) chromosome region, candidate 3 (ALS2CR3), mRNA.	GRIF1;OIP98;CALS-C;GRIF-1;KIAA0549	177.3	1	166.1	1	171.7	248.7	1	197.9	1	109.7	1	153.8	133.3	1	168	1	150.65	275.1	1	285.8	0.999341	280.45	335.4	1	252.8	1	294.1	167.2	1	506	0.996704	446.2	0.994067	1060.3	1	476.1	385	1	535.6	1
GI_13027599-S	NM_023933.1	MGC2494	Homo sapiens hypothetical protein MGC2494 (MGC2494), mRNA.		468.5	1	334.5	1	401.5	528.5	1	414.9	1	260	1	337.45	383	1	532.1	1	457.55	474.6	1	484.6	1	479.6	505	1	664.6	1	584.8	245.9	1	461.8	0.996704	474.3	0.994067	528.7	1	468.05	427.2	1	534.1	1
GI_13027601-S	NM_023935.1	C20orf116	Homo sapiens chromosome 20 open reading frame 116 (C20orf116), mRNA.	MGC2592;dJ1187M17.3	192.7	1	182.1	1	187.4	238.1	1	216.7	1	155.7	1	186.2	135.8	1	265.8	1	200.8	167.5	0.997363	201.4	0.997363	184.45	281.4	1	147.3	0.997419	214.35	133.1	1	212.5	0.988134	214	0.981543	247.1	0.99871	213.25	171	1	330.5	1
GI_13027603-S	NM_023936.1	MRPS34	Homo sapiens mitochondrial ribosomal protein S34 (MRPS34), nuclear gene encoding mitochondrial protein, mRNA.	MGC2616;MRP-S12;MRP-S34	884.8	1	479.8	1	682.3	811.8	1	590.3	1	310.2	1	450.25	652.2	1	864.3	1	758.25	826.9	1	830	1	828.45	605.2	1	548.9	1	577.05	304	1	977.7	0.999341	1021.5	0.998682	1198.1	1	999.6	839.5	1	1265.2	1
GI_13027615-S	NM_023942.1	MGC3036	Homo sapiens hypothetical protein MGC3036 (MGC3036), mRNA.	FLJ22216	28.8	0.996129	79.8	1	54.3	27.8	0.978065	92.6	0.99871	45.4	1	69	-2.4	0.406452	17.1	0.91871	7.35	100.2	0.994067	86.9	0.995386	93.55	6.2	0.708387	0.4	0.545806	3.3	42.3	0.99871	2.5	0.692815	-18.1	0.415953	-8	0.326452	-7.8	13.8	0.856774	2.6	0.574194
GI_13027629-S	NM_022719.1	DGCR14	Homo sapiens DiGeorge syndrome critical region gene 14 (DGCR14), mRNA.	ES2;DGSI;DGS-I;Ese2el	113.5	1	104.5	1	109	129.6	1	136.1	1	96.1	1	116.1	56.7	1	104.1	1	80.4	149.3	0.997363	155.8	0.996704	152.55	103.9	0.993548	96.6	0.996129	100.25	55.7	0.99871	121.6	0.972314	164.9	0.974951	178.4	0.99871	143.25	124.1	0.99871	207.8	0.99871
GI_13027631-S	NM_022978.1	SERF1B	Homo sapiens small EDRK-rich factor 1B (centromeric) (SERF1B), mRNA.	FAM2B;H4F5C	23.1	0.988387	28.4	0.976774	25.75	14.5	0.885161	8.8	0.747097	11.6	0.819355	10.2	15.8	0.892903	10.7	0.80129	13.25	43.2	0.976269	36.7	0.979565	39.95	24.1	0.941935	7.4	0.740645	15.75	42	0.99871	102.3	0.967699	117.2	0.957152	45.2	0.983226	109.75	33.5	0.984516	16	0.846452
GI_13027633-S	NM_005586.2	MDFI	Homo sapiens MyoD family inhibitor (MDFI), mRNA.	I-MF	38.6	0.997419	7.5	0.729032	23.05	31.9	0.983226	22.5	0.926452	-2.1	0.456774	10.2	14.2	0.870968	38.7	0.997419	26.45	32.6	0.963085	22.3	0.949242	27.45	257.4	1	290.9	1	274.15	-12.8	0.150968	30.5	0.867502	34.3	0.850363	17.6	0.842581	32.4	28.5	0.972903	-10.5	0.270968
GI_13027635-S	NM_001400.2	EDG1	Homo sapiens endothelial differentiation, sphingolipid G-protein-coupled receptor, 1 (EDG1), mRNA.	ECGF1;CHEDG1;D1S3362	269.3	1	149.2	1	209.25	385.9	1	171.9	1	775.5	1	473.7	280.9	1	532.1	1	406.5	647.3	1	675.5	1	661.4	4657.2	1	2272.2	1	3464.7	160.2	1	421.9	0.996704	360.3	0.99209	410.7	1	391.1	123.5	0.99871	182.7	0.99871
GI_13027637-S	NM_006759.2	UGP2	Homo sapiens UDP-glucose pyrophosphorylase 2 (UGP2), mRNA.	UDPG;UGPP2;UDPGP2;pHC379	2011.2	1	926.7	1	1468.95	2836.5	1	1355.7	1	658.5	1	1007.1	1441.6	1	3128.6	1	2285.1	1585.3	1	2178.3	1	1881.8	1839.4	1	2640.6	1	2240	639.2	1	4018.3	1	3287.5	1	4265.2	1	3652.9	2035.6	1	2833.6	1
GI_13027639-S	NM_005763.2	AASS	Homo sapiens aminoadipate-semialdehyde synthase (AASS), mRNA.	LKRSDH;LORSDH;LKR/SDH	85.9	1	40	0.992258	62.95	91.7	1	51.6	0.992258	63.4	1	57.5	84.3	1	145.3	1	114.8	72.5	0.989453	60.9	0.988794	66.7	207.4	1	137.5	0.997419	172.45	28.6	0.983226	31.2	0.869479	22.8	0.807515	44.1	0.981935	27	114.4	0.99871	150	0.99871
GI_13027654-A	NM_022804.1	SNURF	Homo sapiens SNRPN upstream reading frame (SNURF), transcript variant 2, mRNA.		854.7	1	1227.7	1	1041.2	1254.7	1	1742.5	1	640.2	1	1191.35	597.8	1	968.3	1	783.05	2526.8	1	2554.5	1	2540.65	1625.2	1	1809	1	1717.1	760.9	1	1365.9	1	1252.6	0.998682	1134.4	1	1309.25	648.1	1	869.3	1
GI_13027789-I	NM_022790.1	MMP19	Homo sapiens matrix metalloproteinase 19 (MMP19), transcript variant rasi-3, mRNA.	MMP18;RASI-1	11.9	0.869677	3	0.605161	7.45	-1.4	0.465806	17.7	0.889032	6.5	0.705806	12.1	13.8	0.861935	4.7	0.646452	9.25	8.9	0.797627	8	0.798286	8.45	3.2	0.634839	12.2	0.842581	7.7	1.1	0.536774	-15.2	0.323665	-26.9	0.219512	17.1	0.837419	-21.05	25.6	0.963871	5	0.64
GI_13027793-A	NM_022792.1	MMP19	Homo sapiens matrix metalloproteinase 19 (MMP19), transcript variant rasi-9, mRNA.	MMP18;RASI-1	-15.3	0.0683871	-13.4	0.129032	-14.35	-19.2	0.0464516	-8.4	0.261935	-21.9	0.0451613	-15.15	-10.6	0.193548	-11.4	0.172903	-11	17.4	0.907053	4.4	0.711931	10.9	-9.2	0.251613	-6.5	0.314839	-7.85	5.9	0.696774	532.1	0.996704	449	0.994067	435.4	1	490.55	165.5	1	195.9	0.99871
GI_13027795-S	NM_005940.2	MMP11	Homo sapiens matrix metalloproteinase 11 (stromelysin 3) (MMP11), mRNA.	ST3;SL-3;STMY3	204.6	1	242	1	223.3	285.3	1	257	1	306.1	1	281.55	138	1	212.1	1	175.05	239.9	0.999341	162	0.996704	200.95	412.3	1	347.2	1	379.75	156.5	1	631.6	0.997363	617.3	0.996045	718.2	1	624.45	179.9	1	288.4	1
GI_13027796-S	NM_002427.2	MMP13	Homo sapiens matrix metalloproteinase 13 (collagenase 3) (MMP13), mRNA.	CLG3	-14.1	0.0812903	-24.7	0.0258065	-19.4	-25.1	0.0154839	-29.6	0.0129032	-34.6	0.00258065	-32.1	-10.2	0.2	-22.3	0.036129	-16.25	-17.5	0.0474621	-16.7	0.0329598	-17.1	-15.5	0.108387	-18.7	0.0670968	-17.1	-24	0.0258065	-16.6	0.294001	-13.4	0.499011	-32.3	0.0245161	-15	-7.5	0.287742	-18.2	0.116129
GI_13027797-S	NM_004995.2	MMP14	Homo sapiens matrix metalloproteinase 14 (membrane-inserted) (MMP14), mRNA.	MMP-X1;MTMMP1;MT1-MMP	61.3	0.99871	12.5	0.845161	36.9	64	0.997419	39.2	0.981935	19.8	0.935484	29.5	20.9	0.941935	96.2	1	58.55	1.5	0.601187	0.4	0.560316	0.95	408.7	1	435.4	1	422.05	14.4	0.869677	2154.6	1	1976.6	1	2300.4	1	2065.6	247.1	1	514.4	1
GI_13027798-S	NM_002421.2	MMP1	Homo sapiens matrix metalloproteinase 1 (interstitial collagenase) (MMP1), mRNA.	CLG;CLGN	34.9	0.997419	101.6	1	68.25	99.9	1	92.8	0.99871	10.1	0.789677	51.45	-23.7	0.04	56.5	0.99871	16.4	24.7	0.943968	24.4	0.956493	24.55	-2.5	0.447742	-3	0.423226	-2.75	207	1	2802	1	2481.4	1	3920.1	1	2641.7	297.9	1	758.9	1
GI_13027799-A	NM_022564.1	MMP16	Homo sapiens matrix metalloproteinase 16 (membrane-inserted) (MMP16), transcript variant 2, mRNA.	MMP-X2;MT-MMP2;MT-MMP3;MT3-MMP	-1.4	0.445161	-9.1	0.216774	-5.25	4.1	0.647742	-1.6	0.465806	-12.6	0.163871	-7.1	0.2	0.498065	8.5	0.752258	4.35	22.8	0.936717	19.6	0.936058	21.2	14	0.860645	3.2	0.632258	8.6	2.9	0.588387	44.9	0.906394	56.5	0.897165	-27.5	0.0477419	50.7	0.3	0.531613	-17.8	0.122581
GI_13027799-I	NM_022564.1	MMP16	Homo sapiens matrix metalloproteinase 16 (membrane-inserted) (MMP16), transcript variant 2, mRNA.	MMP-X2;MT-MMP2;MT-MMP3;MT3-MMP	31.6	0.997419	16.3	0.896774	23.95	28.8	0.979355	29.8	0.965161	18.7	0.923871	24.25	31.1	0.989677	69.2	1	50.15	39.9	0.974951	39.8	0.982202	39.85	7.1	0.730323	49.2	0.992258	28.15	19.4	0.932903	1.1	0.671061	1.6	0.690178	12.1	0.754839	1.35	0.1	0.527742	19.5	0.88129
GI_13027801-I	NM_005941.2	MMP16	Homo sapiens matrix metalloproteinase 16 (membrane-inserted) (MMP16), transcript variant 1, mRNA.	MMP-X2;MT-MMP2;MT-MMP3;MT3-MMP	48.8	0.99871	21.9	0.949677	35.35	63	0.997419	29.6	0.965161	12.3	0.834839	20.95	45.7	0.997419	98.6	1	72.15	39.6	0.973632	30.3	0.968359	34.95	27	0.954839	57.7	0.993548	42.35	38	0.993548	4	0.711931	18.4	0.794331	54.3	0.993548	11.2	38.7	0.990968	52.3	0.993548
GI_13027803-S	NM_002422.2	MMP3	Homo sapiens matrix metalloproteinase 3 (stromelysin 1, progelatinase) (MMP3), mRNA.	SL-1;STMY;STR1;STMY1;TRANSIN	-3.6	0.370323	4.6	0.647742	0.5	10	0.818065	9.8	0.770323	10.8	0.807742	10.3	-7	0.272258	-0.8	0.47871	-3.9	-6	0.324984	-2.1	0.458141	-4.05	4	0.660645	-4	0.385806	0	21.8	0.953548	-15.9	0.305208	-7.5	0.588662	16.7	0.834839	-11.7	5.6	0.676129	-5.7	0.378065
GI_13027804-S	NM_002423.2	MMP7	Homo sapiens matrix metalloproteinase 7 (matrilysin, uterine) (MMP7), mRNA.	MMP-7;MPSL1;PUMP-1	5.4	0.690323	57.8	0.99871	31.6	129.9	1	59.2	0.994839	12.4	0.837419	35.8	40.2	0.994839	288.6	1	164.4	2.8	0.638102	16.9	0.916282	9.85	-7	0.323871	-4.7	0.36	-5.85	41	0.99871	-22.2	0.170073	-23.4	0.305208	6.6	0.645161	-22.8	12.4	0.834839	14.3	0.821935
GI_13027806-S	NM_006690.2	MMP24	Homo sapiens matrix metalloproteinase 24 (membrane-inserted) (MMP24), mRNA.	MMP25;MT5-MMP	19	0.965161	36.8	0.990968	27.9	42.8	0.996129	52.6	0.992258	18	0.913548	35.3	18.3	0.926452	16.5	0.912258	17.4	26.7	0.95122	25.4	0.959789	26.05	11.4	0.815484	23.6	0.941935	17.5	27.4	0.983226	50.4	0.917601	31.8	0.841793	26.1	0.930323	41.1	24.1	0.95871	20.6	0.889032
GI_13027808-A	NM_022718.1	MMP25	Homo sapiens matrix metalloproteinase 25 (MMP25), transcript variant 2, mRNA.	MMP20;MT6-MMP;LEUKOLYSIN	-1.4	0.443871	5.8	0.68	2.2	12.4	0.861935	17.5	0.885161	14.1	0.865806	15.8	3.8	0.59871	6.6	0.696774	5.2	1.2	0.590639	3.3	0.671721	2.25	19.4	0.908387	20.5	0.91871	19.95	4.3	0.64129	9.1	0.766645	5	0.716546	11.2	0.736774	7.05	16.5	0.885161	15.7	0.84129
GI_13027810-S	NM_021801.2	MMP26	Homo sapiens matrix metalloproteinase 26 (MMP26), mRNA.		1	0.522581	-1.4	0.459355	-0.2	3.7	0.637419	-11.2	0.212903	-1.5	0.472258	-6.35	-9	0.225806	-11.1	0.179355	-10.05	-16.6	0.05735	-15.3	0.0533949	-15.95	0.3	0.549677	-13	0.139355	-6.35	-8.6	0.237419	-9.4	0.471325	-6.3	0.605142	15.7	0.815484	-7.85	-1.5	0.476129	-4	0.418065
GI_13112046-I	NM_000142.2	FGFR3	Homo sapiens fibroblast growth factor receptor 3 (achondroplasia, thanatophoric dwarfism) (FGFR3), transcript variant 1, mRNA.	ACH;CEK2;JTK4;HSFGFR3EX	-14.9	0.0735484	-3.3	0.40129	-9.1	-10.4	0.175484	-4.7	0.367742	-16.9	0.0941936	-10.8	-22.7	0.0412903	-6.1	0.326452	-14.4	-16.8	0.0553724	-13.2	0.0856955	-15	-6.4	0.339355	-9.9	0.215484	-8.15	-14.3	0.117419	2.9	0.695452	-0.2	0.675676	-2.7	0.443871	1.35	-27.3	0.0232258	-23.1	0.0516129
GI_13112047-A	NM_022965.1	FGFR3	Homo sapiens fibroblast growth factor receptor 3 (achondroplasia, thanatophoric dwarfism) (FGFR3), transcript variant 2, mRNA.	ACH;CEK2;JTK4;HSFGFR3EX	279.5	1	304.6	1	292.05	571	1	289.3	1	1550.3	1	919.8	335.1	1	818.2	1	576.65	590.2	1	490.7	1	540.45	2598.5	1	2106.4	1	2352.45	224.1	1	-25.2	0.121292	-29.5	0.170073	4.3	0.59871	-27.35	793.9	1	625.3	1
GI_13112049-A	NM_022963.1	FGFR4	Homo sapiens fibroblast growth factor receptor 4 (FGFR4), transcript variant 2, mRNA.	TKF;JTK2	43.4	0.99871	110.4	1	76.9	64.6	0.997419	116.1	1	64.1	1	90.1	20.3	0.938065	47.9	0.997419	34.1	82.5	0.99209	93.7	0.995386	88.1	7.9	0.744516	34.2	0.979355	21.05	97.3	1	680.3	0.997363	589.9	0.996045	1396.8	1	635.1	218.6	1	236.1	1
GI_13112049-I	NM_022963.1	FGFR4	Homo sapiens fibroblast growth factor receptor 4 (FGFR4), transcript variant 2, mRNA.	TKF;JTK2	-8.9	0.19871	6.4	0.696774	-1.25	-7.1	0.270968	1	0.556129	-10.8	0.187097	-4.9	2.7	0.572903	-14	0.130323	-5.65	-21.9	0.0112063	-0.9	0.510218	-11.4	2.5	0.609032	-4.5	0.366452	-1	-6.2	0.309677	-43.3	0.00329598	-27.8	0.199736	-1.7	0.467097	-35.55	9.2	0.76129	-0.5	0.500645
GI_13112051-I	NM_002011.2	FGFR4	Homo sapiens fibroblast growth factor receptor 4 (FGFR4), transcript variant 1, mRNA.	TKF;JTK2	-4.9	0.330323	-3	0.411613	-3.95	-2.8	0.403871	-2.6	0.430968	3.1	0.603871	0.25	-4.9	0.338065	-2.3	0.43871	-3.6	6.7	0.750165	-9.7	0.173368	-1.5	-14.9	0.11871	4.4	0.669677	-5.25	2.5	0.575484	22.5	0.840475	6.5	0.728411	-20.1	0.129032	14.5	3.2	0.605161	-8.2	0.316129
GI_13112053-S	NM_021923.2	FGFRL1	Homo sapiens fibroblast growth factor receptor-like 1 (FGFRL1), mRNA.	FGFR5	483	1	141.8	1	312.4	475.3	1	232.6	1	156.3	1	194.45	386.3	1	456.9	1	421.6	409.7	1	583.1	1	496.4	309.4	1	527.3	1	418.35	87.6	1	312.4	0.99209	225.4	0.984838	409.6	1	268.9	556	1	903	1
GI_13112055-S	NM_000707.2	AVPR1B	Homo sapiens arginine vasopressin receptor 1B (AVPR1B), mRNA.	AVPR3	-14.8	0.0748387	-16	0.0916129	-15.4	-16	0.0774193	-18.2	0.0929032	-13.7	0.140645	-15.95	-5.4	0.314839	-24.5	0.0232258	-14.95	20	0.924192	3.5	0.679631	11.75	2.3	0.605161	-13.9	0.123871	-5.8	-23.9	0.0270968	56.6	0.928807	61.1	0.904417	7.3	0.656774	58.85	3.2	0.605161	4.3	0.620645
GI_13123771-S	NM_015442.1	CNOT10	Homo sapiens CCR4-NOT transcription complex, subunit 10 (CNOT10), mRNA.	FLJ12890;FLJ13165;DKFZP434K115	564.6	1	499.5	1	532.05	554.9	1	542	1	405.8	1	473.9	389.7	1	582.1	1	485.9	724.1	1	813.5	1	768.8	570	1	595.7	1	582.85	391.7	1	470	0.996704	453.4	0.994067	530.8	1	461.7	693.3	1	939.1	1
GI_13123773-S	NM_015450.1	POT1	Homo sapiens protection of telomeres 1 (POT1), mRNA.	DKFZP586D211	87.6	1	82.9	1	85.25	131.1	1	100.2	0.99871	56.6	1	78.4	57.3	1	149.3	1	103.3	95.7	0.994067	160.4	0.996704	128.05	165.3	0.997419	132.8	0.997419	149.05	42.7	0.99871	111.9	0.970995	79.5	0.924192	156.3	0.99871	95.7	125.1	0.99871	238.3	1
GI_13123777-S	NM_020180.1	BRUNOL4	Homo sapiens bruno-like 4, RNA binding protein (Drosophila) (BRUNOL4), mRNA.	CELF4;BRUNOL-4	16	0.941935	98.9	1	57.45	5.5	0.698065	127.6	1	-13.9	0.140645	56.85	-15	0.117419	-34.1	0.00387097	-24.55	22	0.932103	37.3	0.979565	29.65	-6.3	0.341935	-9.4	0.221935	-7.85	58.4	0.99871	37.9	0.886618	5.6	0.72116	-1.8	0.467097	21.75	-8.3	0.265806	-30.8	0.0154839
GI_13124755-S	NM_015147.1	KIAA0582	Homo sapiens KIAA0582 protein (KIAA0582), mRNA.		74.2	1	85.5	1	79.85	88.1	1	140.5	1	105.5	1	123	35.7	0.992258	67	1	51.35	106.6	0.995386	112.8	0.995386	109.7	132.6	0.996129	112.1	0.996129	122.35	37.5	0.993548	27.9	0.861569	21.4	0.804219	33.4	0.96129	24.65	14.4	0.865806	55.6	0.997419
GI_13124760-I	NM_015438.1	HOM-TES-103	Homo sapiens HOM-TES-103 tumor antigen-like (HOM-TES-103), transcript variant 1, mRNA.	FLJ20703;DKFZP586I2223	-0.7	0.464516	-8.1	0.249032	-4.4	-4.9	0.338065	-12.5	0.189677	-14.4	0.131613	-13.45	3.7	0.596129	-1.1	0.474839	1.3	-16.9	0.054054	-7.9	0.230719	-12.4	-2.8	0.43871	-11.9	0.165161	-7.35	11.4	0.824516	-5.4	0.558339	-39.3	0.0316414	-0.3	0.492903	-22.35	-9.1	0.243871	19.3	0.87871
GI_13124762-S	NM_015653.1	DKFZP566F0546	Homo sapiens DKFZP566F0546 protein (DKFZP566F0546), mRNA.		-11	0.152258	-3.7	0.385806	-7.35	-5.5	0.322581	-22.8	0.0451613	-5	0.356129	-13.9	-10	0.205161	-5.5	0.343226	-7.75	8.9	0.797627	4.5	0.717205	6.7	-3.4	0.415484	-7.3	0.286452	-5.35	-17.9	0.0670968	-27.7	0.0856955	-29.5	0.170732	-15.6	0.196129	-28.6	1.3	0.552258	16.1	0.846452
GI_13124772-S	NM_016458.2	LOC51236	Homo sapiens brain protein 16 (LOC51236), mRNA.		254.4	1	145.9	1	200.15	287.2	1	148.3	1	100.7	1	124.5	249.8	1	320.1	1	284.95	260.6	1	207	0.997363	233.8	650.7	1	574.8	1	612.75	84.9	1	385.9	0.996704	346.8	0.99209	372.9	1	366.35	210.1	1	349.2	1
GI_13124878-A	NM_002474.1	MYH11	Homo sapiens myosin, heavy polypeptide 11, smooth muscle (MYH11), transcript variant SM1, mRNA.	SMHC;SMMHC	4.9	0.667097	5	0.661935	4.95	0.1	0.507097	0.2	0.539355	7.8	0.738065	4	7.7	0.732903	-3.5	0.403871	2.1	116.5	0.996045	85.4	0.995386	100.95	87.7	0.993548	74.8	0.993548	81.25	21.8	0.953548	353.3	0.995386	366.3	0.99209	-7.8	0.329032	359.8	-6.3	0.31871	38.6	0.979355
GI_13124880-A	NM_022845.1	CBFB	Homo sapiens core-binding factor, beta subunit (CBFB), transcript variant 1, mRNA.	PEBP2B	2402.3	1	1013.3	1	1707.8	2186.2	1	1161.6	1	832	1	996.8	2340.3	1	2702	1	2521.15	3223.8	1	3669.8	1	3446.8	3056.8	1	3071.2	1	3064	853.8	1	1865.8	1	1471.5	1	2436.6	1	1668.65	3321.5	1	4217.3	1
GI_13124884-S	NM_005218.2	DEFB1	Homo sapiens defensin, beta 1 (DEFB1), mRNA.	BD1;HBD1;HBD-1;DEFB-1;DEFB101	4	0.637419	-4	0.379355	0	0.8	0.538065	-3.1	0.418065	-0.7	0.491613	-1.9	9.3	0.769032	-6	0.327742	1.65	-9.4	0.214239	-1.3	0.499011	-5.35	1.1	0.567742	2.2	0.606452	1.65	-4.9	0.354839	-14.1	0.354647	-22.4	0.326302	-6.3	0.36	-18.25	-13.5	0.150968	-3.5	0.427097
GI_13124885-S	NM_004942.2	DEFB4	Homo sapiens defensin, beta 4 (DEFB4), mRNA.	SAP1;DEFB2;HBD-2;DEFB-2;DEFB102	-3.4	0.378065	-2.1	0.43871	-2.75	-7.3	0.268387	4.6	0.651613	-13.2	0.152258	-4.3	-11	0.187097	-13.3	0.139355	-12.15	-6.3	0.315096	-2	0.463415	-4.15	2.2	0.6	-5.3	0.345806	-1.55	-8.3	0.250323	-13.9	0.355966	-13	0.504285	-17.1	0.16129	-13.45	4.3	0.64129	-9.5	0.292903
GI_13124886-S	NM_018661.2	DEFB103	Homo sapiens defensin, beta 103 (DEFB103), mRNA.	HBD3;HBP3;DEFB3;HBD-3;HBP-3;DEFB-3	0.5	0.503226	8.3	0.76129	4.4	3.3	0.623226	-0.9	0.48129	4.5	0.646452	1.8	3.1	0.579355	17.7	0.92129	10.4	-1	0.513514	-3.3	0.413975	-2.15	4	0.660645	-2	0.455484	1	9.4	0.775484	0.6	0.658537	-12.9	0.504285	4.1	0.593548	-6.15	12.4	0.833548	25.8	0.939355
GI_13124887-S	NM_015507.2	EGFL6	Homo sapiens EGF-like-domain, multiple 6 (EGFL6), mRNA.	W80;MAEG;DKFZP564P2063	20.1	0.971613	6.7	0.703226	13.4	3.1	0.616774	17.9	0.890323	12.2	0.832258	15.05	16.4	0.904516	16.1	0.907097	16.25	10.3	0.826632	-2.8	0.439024	3.75	11	0.802581	9.8	0.796129	10.4	5.3	0.673548	-11.4	0.413975	-8.8	0.568886	7.2	0.655484	-10.1	25.2	0.962581	19.5	0.88129
GI_13124889-S	NM_006817.2	C12orf8	Homo sapiens chromosome 12 open reading frame 8 (C12orf8), mRNA.	ERP28;ERP29;ERp31;PDI-DB	324.5	1	241.4	1	282.95	409.9	1	281.4	1	203	1	242.2	273.7	1	576.4	1	425.05	349.9	1	271.3	0.999341	310.6	1081.4	1	1052.6	1	1067	152.8	1	1179.5	0.999341	1279.7	0.998682	1540.6	1	1229.6	1307	1	1789.1	1
GI_13124890-S	NM_020474.2	GALNT1	Homo sapiens UDP-N-acetyl-alpha-D-galactosamine:polypeptide N-acetylgalactosaminyltransferase 1 (GalNAc-T1) (GALNT1), mRNA.	GALNAC-T1	225.3	1	107.5	1	166.4	267.5	1	136.2	1	74.1	1	105.15	183.3	1	318.1	1	250.7	228.3	0.998682	270.4	0.999341	249.35	433.5	1	609.7	1	521.6	69	0.99871	256.2	0.990771	192.5	0.980224	215.7	0.99871	224.35	656.1	1	756.3	1
GI_13124893-S	NM_007210.2	GALNT6	Homo sapiens UDP-N-acetyl-alpha-D-galactosamine:polypeptide N-acetylgalactosaminyltransferase 6 (GalNAc-T6) (GALNT6), mRNA.	GalNAcT6;GALNAC-T6	1	0.522581	9.5	0.785806	5.25	-2.1	0.430968	-4.2	0.380645	5.9	0.686452	0.85	-9.1	0.225806	-13	0.144516	-11.05	-13.1	0.1147	-0.7	0.518787	-6.9	-10	0.228387	-11.7	0.169032	-10.85	7.4	0.723871	370.3	0.995386	317.7	0.990771	80.4	0.997419	344	24.1	0.95871	36.1	0.976774
GI_13128859-S	NM_004964.2	HDAC1	Homo sapiens histone deacetylase 1 (HDAC1), mRNA.	HD1;RPD3;RPD3L1	1293.9	1	697.4	1	995.65	1458.2	1	772.4	1	1014.7	1	893.55	1312.9	1	1655.4	1	1484.15	1724.5	1	1550	1	1637.25	1654.3	1	1414.6	1	1534.45	595	1	3274.3	1	3254.5	1	4674.8	1	3264.4	6456.2	1	7031.5	1
GI_13128861-S	NM_003883.2	HDAC3	Homo sapiens histone deacetylase 3 (HDAC3), mRNA.	HD3;RPD3;RPD3-2	612.3	1	446.4	1	529.35	559.4	1	563.3	1	337.8	1	450.55	373.3	1	596.3	1	484.8	618	1	707.9	1	662.95	571.4	1	622.6	1	597	319.8	1	1083.5	0.999341	954.1	0.998022	1290.3	1	1018.8	830.8	1	1357.1	1
GI_13128863-S	NM_006044.2	HDAC6	Homo sapiens histone deacetylase 6 (HDAC6), mRNA.	HD6;JM21;KIAA0901	226	1	360.3	1	293.15	219.7	1	572	1	333.7	1	452.85	117.3	1	277.1	1	197.2	247.2	1	251.2	0.998022	249.2	381.3	1	486.1	1	433.7	219.1	1	168.2	0.98352	146.3	0.970336	214.5	0.99871	157.25	148.3	0.99871	273.8	1
GI_13128865-S	NM_000520.2	HEXA	Homo sapiens hexosaminidase A (alpha polypeptide) (HEXA), mRNA.	TSD	0.6	0.508387	17.3	0.900645	8.95	-1.1	0.473548	14.3	0.846452	10.3	0.792258	12.3	17.7	0.92	9.9	0.780645	13.8	9.2	0.805537	15.6	0.905735	12.4	9	0.769032	8.5	0.765161	8.75	29.5	0.984516	0.3	0.650626	-5	0.622281	50	0.989677	-2.35	13.4	0.850323	-0.4	0.504516
GI_13128866-S	NM_000521.2	HEXB	Homo sapiens hexosaminidase B (beta polypeptide) (HEXB), mRNA.		1949.3	1	814.8	1	1382.05	2140.7	1	935.4	1	327.1	1	631.25	2188.7	1	2581.1	1	2384.9	1386.3	1	1588.4	1	1487.35	3031.9	1	2958.1	1	2995	711.8	1	7939.9	1	7496.9	1	10087.1	1	7718.4	5712.3	1	6609.3	1
GI_13128949-S	NM_024013.1	IFNA1	Homo sapiens interferon, alpha 1 (IFNA1), mRNA.	IFL;IFN;IFNA@;IFN-ALPHA	-0.3	0.47871	-17.4	0.0735484	-8.85	-9.4	0.203871	-24.5	0.04	-11.3	0.179355	-17.9	-2.6	0.402581	-15.2	0.112258	-8.9	-23.5	0.00395517	-16	0.0435069	-19.75	-26.1	0.0141935	-11	0.181935	-18.55	-7.7	0.261935	-18.7	0.245221	-18.5	0.408042	-29.1	0.0425806	-18.6	-20.5	0.0490323	-5.9	0.375484
GI_13128959-S	NM_024009.1	GJB3	Homo sapiens gap junction protein, beta 3, 31kDa (connexin 31) (GJB3), mRNA.	CX31;DFNA2	0.9	0.516129	1.7	0.567742	1.3	9.4	0.805161	10.1	0.780645	0.9	0.540645	5.5	16.3	0.903226	-2.2	0.44129	7.05	18.1	0.913645	3.7	0.681608	10.9	-5	0.372903	2.7	0.624516	-1.15	17.8	0.923871	1.6	0.68029	-19.2	0.394199	3.9	0.587097	-8.8	10	0.788387	10.9	0.770323
GI_13128965-S	NM_006900.2	IFNA13	Homo sapiens interferon, alpha 13 (IFNA13), mRNA.		-20.4	0.0232258	-16.9	0.0812903	-18.65	-14.6	0.0941936	-24	0.04	-13.1	0.152258	-18.55	-10.8	0.190968	-8.4	0.258065	-9.6	-9	0.226104	-5.9	0.305208	-7.45	-19	0.0554839	-13.5	0.130323	-16.25	-23	0.0322581	-15.6	0.315755	-16.5	0.445616	0.3	0.507097	-16.05	-13.2	0.154839	-11.3	0.254194
GI_13128967-S	NM_024025.1	MGC1136	Homo sapiens hypothetical protein MGC1136 (MGC1136), mRNA.	MGC2627	253.7	1	646.5	1	450.1	301.9	1	877.7	1	443.3	1	660.5	86.9	1	148.4	1	117.65	461.1	1	483.4	1	472.25	61.8	0.989677	79.2	0.993548	70.5	545.6	1	33.5	0.87739	46.2	0.882004	44.2	0.981935	39.85	17.9	0.900645	15.5	0.837419
GI_13128985-S	NM_024035.1	MGC3113	Homo sapiens hypothetical protein MGC3113 (MGC3113), mRNA.	FLJ22850	30.5	0.996129	16.5	0.899355	23.5	47.4	0.997419	4.2	0.645161	30.9	0.989677	17.55	19.4	0.934194	57.6	0.99871	38.5	18.8	0.916941	3.8	0.685564	11.3	40.3	0.979355	49.7	0.992258	45	8.7	0.762581	-12.8	0.378378	-20.1	0.379038	-12.3	0.251613	-16.45	-0.2	0.512258	2.9	0.590968
GI_13128989-S	NM_024037.1	MGC2603	Homo sapiens hypothetical protein MGC2603 (MGC2603), mRNA.	FLJ14264	168.6	1	11.4	0.823226	90	171.1	1	0.5	0.545806	6.9	0.713548	3.7	174.8	1	171.2	1	173	55.1	0.984179	93.7	0.995386	74.4	135.3	0.996129	141.9	0.997419	138.6	-11.8	0.166452	0.9	0.665788	0.1	0.678312	11.4	0.738065	0.5	418.5	1	632.9	1
GI_13128993-S	NM_024039.1	MIS12	Homo sapiens homolog of yeast Mis12 (MIS12), mRNA.	hMis12;MGC2488	780.2	1	472.6	1	626.4	822.2	1	509.4	1	367.4	1	438.4	605.6	1	892.6	1	749.1	940.6	1	1046.8	1	993.7	995.2	1	809.6	1	902.4	371	1	510.7	0.996704	379.3	0.992749	651	1	445	885.8	1	1231.2	1
GI_13128995-S	NM_024040.1	CUEDC2	Homo sapiens CUE domain containing 2 (CUEDC2), mRNA.	MGC2491;C10orf66;bA18I14.5	1272.9	1	739.2	1	1006.05	1007.6	1	837.8	1	669.8	1	753.8	623.3	1	1044.9	1	834.1	1146.1	1	1150.6	1	1148.35	1695.9	1	1564.2	1	1630.05	587.1	1	2213.4	1	2133	1	2771.8	1	2173.2	1423.8	1	1775.5	1
GI_13128997-S	NM_024041.1	SCNM1	Homo sapiens sodium channel modifier 1 (SCNM1), mRNA.	MGC3180	144.3	1	224.8	1	184.55	185.6	1	267.4	1	141.8	1	204.6	113.8	1	166.5	1	140.15	380.7	1	358.2	1	369.45	170.8	0.997419	90.2	0.996129	130.5	166.2	1	185	0.985498	243.2	0.986157	510.1	1	214.1	419.4	1	614.7	1
GI_13129005-S	NM_024045.1	DDX50	Homo sapiens DEAD (Asp-Glu-Ala-Asp) box polypeptide 50 (DDX50), mRNA.	GU2;GUB;MGC3199;RH-II/GuB	752.3	1	828.6	1	790.45	859.4	1	923.8	1	745.5	1	834.65	603.8	1	956.8	1	780.3	1520.3	1	1587.7	1	1554	796.1	1	943	1	869.55	632.6	1	1720.1	1	1540.1	1	1825.9	1	1630.1	1097.6	1	1584	1
GI_13129013-S	NM_024049.1	MGC5566	Homo sapiens hypothetical protein MGC5566 (MGC5566), mRNA.		8.3	0.781935	9.3	0.781935	8.8	8	0.769032	14.1	0.843871	32.4	0.992258	23.25	23.6	0.962581	13.7	0.864516	18.65	22.4	0.936058	38.9	0.980883	30.65	10.4	0.789677	13.5	0.855484	11.95	16.5	0.907097	0.6	0.659855	6.7	0.730389	42.7	0.979355	3.65	35.3	0.987097	44	0.988387
GI_13129023-S	NM_024054.1	C7orf25	Homo sapiens chromosome 7 open reading frame 25 (C7orf25), mRNA.	MGC2821;FLJ21167	121.9	1	93	1	107.45	156	1	109.7	0.99871	105.9	1	107.8	131.2	1	177.3	1	154.25	214.6	0.998022	260	0.999341	237.3	112.6	0.994839	172.1	1	142.35	101.8	1	296.9	0.99143	316.9	0.990112	408.5	1	306.9	256.2	1	373.3	1
GI_13129029-S	NM_024058.1	MGC5590	Homo sapiens hypothetical protein MGC5590 (MGC5590), mRNA.		1.9	0.556129	-1.4	0.459355	0.25	-5	0.332903	-5.2	0.35871	1.8	0.566452	-1.7	9.3	0.770323	-13.1	0.140645	-1.9	-8.2	0.253131	-15.2	0.0547132	-11.7	-0.7	0.523871	7.6	0.743226	3.45	-8.2	0.250323	-20	0.210283	-23.8	0.294001	-3.4	0.427097	-21.9	-18	0.0825807	-5.8	0.378065
GI_13129033-S	NM_024060.1	MGC5395	Homo sapiens hypothetical protein MGC5395 (MGC5395), mRNA.		-13.8	0.0851613	-12.1	0.156129	-12.95	-8.6	0.220645	-6.8	0.303226	-16.3	0.0993548	-11.55	-11.4	0.181935	-1.7	0.458065	-6.55	0.8	0.577456	3	0.662492	1.9	3.2	0.64	-6.6	0.303226	-1.7	-4.4	0.367742	147	0.978906	133.4	0.963744	147.3	0.99871	140.2	110.4	0.99871	167.5	0.99871
GI_13129039-S	NM_024063.1	SPATA5L1	Homo sapiens spermatogenesis associated 5-like 1 (SPATA5L1), mRNA.	MGC5347;FLJ12286	290.1	1	284.5	1	287.3	308.2	1	407.1	1	223.8	1	315.45	190.4	1	337.4	1	263.9	562.1	1	953.7	1	757.9	370	1	277.7	1	323.85	248.9	1	344.6	0.995386	292.2	0.988794	355.7	1	318.4	198	1	304.3	1
GI_13129059-S	NM_024074.1	MGC3169	Homo sapiens hypothetical protein MGC3169 (MGC3169), mRNA.		-8.3	0.225806	-6.7	0.292903	-7.5	2.2	0.580645	6.7	0.696774	-3.8	0.394839	1.45	-18.3	0.08	-18.1	0.0658065	-18.2	-2.6	0.458141	0.6	0.568227	-1	2.5	0.609032	-8.7	0.24	-3.1	-7	0.282581	1	0.670402	-16.1	0.450231	0	0.500645	-7.55	-4.6	0.365161	-4.2	0.411613
GI_13129061-S	NM_024075.1	LENG5	Homo sapiens leukocyte receptor cluster (LRC) member 5 (LENG5), mRNA.		497.1	1	409.7	1	453.4	520.4	1	518.1	1	272.9	1	395.5	379.5	1	513.1	1	446.3	883.6	1	939.5	1	911.55	687.3	1	511	1	599.15	295.8	1	1366.6	1	1438.7	0.999341	1567.1	1	1402.65	842.3	1	1260.4	1
GI_13129063-S	NM_024076.1	KCTD15	Homo sapiens potassium channel tetramerisation domain containing 15 (KCTD15), mRNA.	MGC2628;MGC25497	99.1	1	102.8	1	100.95	68.5	0.997419	171.4	1	134.1	1	152.75	62	1	75.8	1	68.9	148.1	0.997363	111.5	0.995386	129.8	55.4	0.987097	89.5	0.996129	72.45	85.7	1	19.9	0.831246	37.4	0.862228	56.5	0.993548	28.65	9.8	0.779355	21.3	0.899355
GI_13129067-S	NM_024078.1	MGC3162	Homo sapiens hypothetical protein MGC3162 (MGC3162), mRNA.		165	1	244.4	1	204.7	155.4	1	321.5	1	159.5	1	240.5	109.2	1	132.9	1	121.05	319.8	1	327.8	0.999341	323.8	182.2	0.99871	166.2	1	174.2	222.2	1	153	0.981543	104.4	0.949242	96.6	0.99871	128.7	142.2	0.99871	216.7	1
GI_13129085-S	NM_024089.1	KDELC1	Homo sapiens KDEL (Lys-Asp-Glu-Leu) containing 1 (KDELC1), mRNA.	EP58;KDEL1;MGC5302	152.3	1	84	1	118.15	135	1	104.3	0.99871	83.3	1	93.8	96.5	1	180.7	1	138.6	184.8	0.997363	207.5	0.997363	196.15	159.5	0.996129	205.8	1	182.65	50.2	0.99871	205.4	0.986816	185.7	0.978906	228.4	0.99871	195.55	302	1	433.6	1
GI_13129087-S	NM_024090.1	ELOVL6	Homo sapiens ELOVL family member 6, elongation of long chain fatty acids (FEN1/Elo2, SUR4/Elo3-like, yeast) (ELOVL6), mRNA.	FAE;LCE;MGC5487;FLJ23378	2049.5	1	453.1	1	1251.3	1662.7	1	513.9	1	156	1	334.95	1693.5	1	2283.5	1	1988.5	464	1	524.3	1	494.15	1846.5	1	2086.4	1	1966.45	462.9	1	1673	1	1491.1	1	1835	1	1582.05	1067.4	1	873.5	1
GI_13129091-S	NM_024092.1	MGC5508	Homo sapiens hypothetical protein MGC5508 (MGC5508), mRNA.		564	1	169.6	1	366.8	483.4	1	188.1	1	100.3	1	144.2	398	1	532.4	1	465.2	201.9	0.997363	178.5	0.997363	190.2	559.2	1	730.6	1	644.9	113.5	1	1228.9	0.999341	1061.8	0.998682	1083.5	1	1145.35	1476.5	1	2259.8	1
GI_13129093-S	NM_024093.1	MGC5509	Homo sapiens hypothetical protein MGC5509 (MGC5509), mRNA.		100.9	1	135	1	117.95	156.6	1	140.7	1	66.7	1	103.7	77.5	1	163.1	1	120.3	287.8	1	241.9	0.998022	264.85	137.7	0.996129	84.5	0.994839	111.1	122.4	1	638.9	0.997363	625.7	0.996045	571	1	632.3	226.2	1	334.3	1
GI_13129095-S	NM_024094.1	MGC5528	Homo sapiens defective in sister chromatid cohesion homolog 1 (S. cerevisiae) (MGC5528), mRNA.	DCC1	261.3	1	156.3	1	208.8	310	1	178.6	1	200.8	1	189.7	215.2	1	336.8	1	276	242	0.999341	267.8	0.999341	254.9	259.6	1	369.4	1	314.5	101.4	1	86.2	0.957811	69.7	0.915623	112.6	0.99871	77.95	399.6	1	468.7	1
GI_13129099-S	NM_024096.1	XTP3TPA	Homo sapiens XTP3-transactivated protein A (XTP3TPA), mRNA.	CDA03;RS21C6;MGC5627	1173.5	1	334.9	1	754.2	1154	1	421.9	1	243.4	1	332.65	925.8	1	1019.6	1	972.7	1001	1	833.4	1	917.2	837.1	1	714.4	1	775.75	257.7	1	670.3	0.997363	650.2	0.996045	679.5	1	660.25	1213.5	1	1518	1
GI_13129101-S	NM_024097.1	MGC955	Homo sapiens hypothetical protein MGC955 (MGC955), mRNA.		353.5	1	374.8	1	364.15	508.7	1	378.4	1	282.5	1	330.45	258.4	1	411.5	1	334.95	776.8	1	676.3	1	726.55	406.5	1	296.1	1	351.3	313.9	1	851.9	0.998682	884.8	0.997363	1156.1	1	868.35	765.8	1	888.9	1
GI_13129103-S	NM_024098.1	MGC2574	Homo sapiens hypothetical protein MGC2574 (MGC2574), mRNA.	FLJ22321	187.1	1	101.9	1	144.5	91.5	1	167	1	42.5	0.99871	104.75	99.7	1	122.7	1	111.2	204.8	0.997363	221.8	0.997363	213.3	137.3	0.996129	144.5	0.997419	140.9	75.9	1	381.9	0.996704	366.7	0.99209	445.8	1	374.3	91.9	0.99871	201	0.99871
GI_13129105-S	NM_024099.1	MGC2477	Homo sapiens hypothetical protein MGC2477 (MGC2477), mRNA.		590.6	1	449.6	1	520.1	560.9	1	567.8	1	209.9	1	388.85	439.4	1	546.2	1	492.8	825.8	1	776.9	1	801.35	582.1	1	421.8	1	501.95	295.6	1	876.9	0.998682	943.6	0.998022	1394.5	1	910.25	1053.9	1	1325.9	1
GI_13129115-S	NM_024106.1	ZNF426	Homo sapiens zinc finger protein 426 (ZNF426), mRNA.	MGC2663	110.6	1	155.6	1	133.1	118.2	1	184.7	1	72.2	1	128.45	80.4	1	119.9	1	100.15	175.3	0.997363	212.3	0.997363	193.8	242.9	1	298.9	1	270.9	142.1	1	136.5	0.976928	124.3	0.961107	103	0.99871	130.4	41.2	0.993548	124.9	0.99871
GI_13129117-A	NM_024107.1	MGC3123	Homo sapiens hypothetical protein MGC3123 (MGC3123), mRNA.		528.2	1	724.5	1	626.35	777.3	1	664	1	689.9	1	676.95	474.6	1	741.6	1	608.1	1268.4	1	1070.7	1	1169.55	1223.4	1	1175.7	1	1199.55	567.7	1	1289.9	0.999341	1310.3	0.999341	1908.8	1	1300.1	1283.3	1	2037.2	1
GI_13129119-S	NM_024108.1	MGC2650	Homo sapiens hypothetical protein MGC2650 (MGC2650), mRNA.		83.8	1	19.3	0.927742	51.55	91.6	1	45.2	0.989677	63.2	1	54.2	125.7	1	125.6	1	125.65	75.8	0.989453	61.3	0.989453	68.55	312.7	1	146.2	0.997419	229.45	27.1	0.981935	231.1	0.988794	308.7	0.990112	387.7	1	269.9	184.5	1	278.3	1
GI_13129121-S	NM_024109.1	MGC2654	Homo sapiens hypothetical protein MGC2654 (MGC2654), mRNA.	FLJ12433	286.3	1	409.9	1	348.1	260.6	1	506.3	1	322.3	1	414.3	161.3	1	226.3	1	193.8	862.1	1	807.4	1	834.75	257	1	232.4	1	244.7	297.2	1	1042.2	0.999341	882.4	0.997363	1196.7	1	962.3	555.9	1	717.8	1
GI_13129133-S	NM_024115.1	MGC4309	Homo sapiens hypothetical protein MGC4309 (MGC4309), mRNA.		6.8	0.731613	13.9	0.869677	10.35	7.3	0.750968	15	0.852903	12.8	0.84129	13.9	-8	0.254194	15.2	0.891613	3.6	-4.9	0.369809	7.6	0.789057	1.35	7.4	0.739355	-7.6	0.28	-0.1	7.5	0.730323	-7.8	0.510218	-21	0.361898	12	0.753548	-14.4	0.2	0.530323	-4.2	0.410323
GI_13129135-S	NM_024116.1	MGC5306	Homo sapiens hypothetical protein MGC5306 (MGC5306), mRNA.		138.9	1	330.1	1	234.5	272.7	1	522	1	311.4	1	416.7	160	1	212.3	1	186.15	309.6	1	292.4	0.999341	301	118.3	0.994839	113.9	0.996129	116.1	273.6	1	371.5	0.995386	303.6	0.990112	283.7	1	337.55	320.2	1	658.4	1
GI_13129141-S	NM_024119.1	LGP2	Homo sapiens likely ortholog of mouse D11lgp2 (LGP2), mRNA.	FLJ11354	19	0.965161	26.1	0.972903	22.55	22.8	0.956129	23.4	0.931613	24.7	0.969032	24.05	27.8	0.980645	19.7	0.939355	23.75	9	0.798286	13.8	0.891233	11.4	69.5	0.990968	12.4	0.843871	40.95	3.1	0.592258	220.3	0.988794	183.2	0.978247	359.1	1	201.75	40.7	0.993548	192.3	0.99871
GI_13129143-S	NM_024120.1	C20orf7	Homo sapiens chromosome 20 open reading frame 7 (C20orf7), transcript variant 1, mRNA.	FLJ22324;dJ842G6.1	38.7	0.997419	73.5	0.99871	56.1	45.8	0.996129	73.1	0.99871	50.6	1	61.85	36.5	0.993548	56.6	0.99871	46.55	111.6	0.996045	77.5	0.99209	94.55	56.8	0.989677	65	0.993548	60.9	36.3	0.992258	190.9	0.986157	179.3	0.978247	88	0.99871	185.1	48.5	0.996129	58.1	0.997419
GI_13162281-S	NM_000351.2	STS	Homo sapiens steroid sulfatase (microsomal), arylsulfatase C, isozyme S (STS), mRNA.	ES;ASC;ARSC;SSDD;ARSC1	153.8	1	97.7	1	125.75	134	1	95.5	0.99871	58.7	1	77.1	101.1	1	153.4	1	127.25	139.6	0.996045	165.9	0.997363	152.75	43.3	0.979355	93.8	0.996129	68.55	78.5	1	203.5	0.986157	189.1	0.980224	266.4	0.99871	196.3	250.5	1	323.1	1
GI_13162284-S	NM_024033.1	MGC5242	Homo sapiens hypothetical protein MGC5242 (MGC5242), mRNA.	FLJ22450	131.8	1	37.2	0.990968	84.5	113.7	1	54.3	0.992258	31.4	0.989677	42.85	116.3	1	133.6	1	124.95	100.4	0.994067	78	0.99209	89.2	134.8	0.996129	157.3	0.997419	146.05	26.6	0.979355	254.5	0.990771	281.2	0.988134	217.2	0.99871	267.85	259.7	1	384.2	1
GI_13184045-S	NM_023944.1	CYP4F12	Homo sapiens cytochrome P450, family 4, subfamily F, polypeptide 12 (CYP4F12), mRNA.	F22329_1	9	0.796129	13.3	0.858065	11.15	16.5	0.910968	34	0.971613	1.4	0.550968	17.7	20.1	0.938065	12.5	0.84	16.3	4.4	0.684245	6.3	0.76269	5.35	7.5	0.740645	6.9	0.730323	7.2	10.9	0.812903	39.1	0.888596	26.3	0.822676	40.1	0.975484	32.7	14.8	0.867097	16.4	0.851613
GI_13184051-S	NM_024018.1	BTN2A3	Homo sapiens butyrophilin, subfamily 2, member A3 (BTN2A3), mRNA.		2.8	0.597419	-17.1	0.0787097	-7.15	-10.3	0.176774	-0.2	0.514839	0.1	0.517419	-0.05	-11.5	0.178065	-2.9	0.423226	-7.2	-0.6	0.533289	2.3	0.636124	0.85	-6.9	0.330323	4.3	0.667097	-1.3	-8.6	0.237419	-15.5	0.317073	2.6	0.697429	-8.3	0.32129	-6.45	23	0.953548	11.2	0.772903
GI_13186246-A	NM_023110.1	FGFR1	Homo sapiens fibroblast growth factor receptor 1 (fms-related tyrosine kinase 2, Pfeiffer syndrome) (FGFR1), transcript variant 8, mRNA.	H2;H3;H4;H5;CEK;FLG;FLT2;KAL2;BFGFR;C-FGR;N-SAM	32.2	0.997419	2.7	0.594839	17.45	28.9	0.979355	22.2	0.926452	2.8	0.59871	12.5	23.9	0.962581	46.7	0.997419	35.3	23	0.937376	21.5	0.945287	22.25	147	0.996129	222.8	1	184.9	-5.6	0.330323	71.7	0.948583	46.4	0.882004	-3.6	0.420645	59.05	35.5	0.987097	37.8	0.979355
GI_13186246-I	NM_023110.1	FGFR1	Homo sapiens fibroblast growth factor receptor 1 (fms-related tyrosine kinase 2, Pfeiffer syndrome) (FGFR1), transcript variant 8, mRNA.	H2;H3;H4;H5;CEK;FLG;FLT2;KAL2;BFGFR;C-FGR;N-SAM	-4.1	0.363871	-1.1	0.465806	-2.6	-1.2	0.473548	-2.9	0.423226	-14.5	0.130323	-8.7	-6	0.304516	-3.8	0.39871	-4.9	5.3	0.704021	12	0.869479	8.65	1.9	0.590968	-7.7	0.274839	-2.9	-7.3	0.274839	28.4	0.862887	66.6	0.911668	-9	0.308387	47.5	6.3	0.694194	-2.6	0.447742
GI_13186256-I	NM_022971.1	FGFR2	Homo sapiens fibroblast growth factor receptor 2 (bacteria-expressed kinase, keratinocyte growth factor receptor, craniofacial dysostosis 1, Crouzon syndrome, Pfeiffer syndrome, Jackson-Weiss syndrome) (FGFR2), transcript variant 4, mRNA.	BEK;JWS;CEK3;CFD1;ECT1;KGFR;TK14;TK25;BFR-1;K-SAM	3.7	0.625806	-4.6	0.35871	-0.45	-10.4	0.175484	2.2	0.583226	-4.1	0.385806	-0.95	-28.8	0.0141935	-7.6	0.282581	-18.2	-13	0.121292	-6.4	0.284113	-9.7	0.5	0.554839	-11.6	0.169032	-5.55	-7.3	0.274839	-21.9	0.174028	-14.5	0.475939	-13.7	0.225806	-18.2	-5.2	0.345806	-27.3	0.0322581
GI_13186266-A	NM_022976.1	FGFR2	Homo sapiens fibroblast growth factor receptor 2 (bacteria-expressed kinase, keratinocyte growth factor receptor, craniofacial dysostosis 1, Crouzon syndrome, Pfeiffer syndrome, Jackson-Weiss syndrome) (FGFR2), transcript variant 9, mRNA.	BEK;JWS;CEK3;CFD1;ECT1;KGFR;TK14;TK25;BFR-1;K-SAM	-4.7	0.338065	14.3	0.873548	4.8	6.9	0.739355	15.1	0.852903	21.8	0.953548	18.45	2.9	0.576774	2.2	0.55871	2.55	5.7	0.716546	0.8	0.574819	3.25	2.4	0.607742	8.1	0.754839	5.25	-5.4	0.339355	-19.9	0.210943	-19.8	0.382993	-13.2	0.23871	-19.85	-3.6	0.40129	-3.8	0.421935
GI_13186299-S	NM_005083.2	U2AF1L1	Homo sapiens U2(RNU2) small nuclear RNA auxillary factor 1-like 1 (U2AF1L1), mRNA.	U2AF1P;U2AFBPL;U2AF1RS1;U2AF1-RS1	37.9	0.997419	95.2	1	66.55	23.5	0.957419	113.1	1	63.8	1	88.45	17	0.912258	17.9	0.92129	17.45	86.6	0.993408	75.6	0.99209	81.1	15.7	0.87871	30	0.963871	22.85	79.8	1	2.2	0.68886	-9.2	0.563612	32	0.95871	-3.5	20.8	0.932903	16.1	0.846452
GI_13186300-A	NM_021251.2	CAPN10	Homo sapiens calpain 10 (CAPN10), transcript variant 8, mRNA.		14.6	0.922581	18.3	0.92129	16.45	11.2	0.842581	19.6	0.904516	9.3	0.776774	14.45	13.4	0.851613	6.2	0.683871	9.8	13.3	0.864865	6.8	0.772577	10.05	12.4	0.837419	6.7	0.726452	9.55	5.4	0.67871	-16.8	0.287409	-11.5	0.530653	-9.3	0.303226	-14.15	14.7	0.865806	-6.3	0.365161
GI_13186309-I	NM_023087.1	CAPN10	Homo sapiens calpain 10 (CAPN10), transcript variant 5, mRNA.		-4.4	0.348387	21.5	0.945806	8.55	7.5	0.754839	8.1	0.731613	15.3	0.87871	11.7	-5	0.330323	1.5	0.544516	-1.75	28.8	0.957811	11.3	0.86025	20.05	28.6	0.956129	34.7	0.979355	31.65	-1.2	0.459355	110.4	0.970995	90.6	0.935399	-5.3	0.381935	100.5	3	0.59871	4	0.612903
GI_13186313-I	NM_023089.1	CAPN10	Homo sapiens calpain 10 (CAPN10), transcript variant 7, mRNA.		-5	0.322581	0.4	0.51871	-2.3	2.8	0.605161	3.6	0.621935	-10.2	0.20129	-3.3	-10.1	0.20129	-5.6	0.340645	-7.85	-6.3	0.3118	6.8	0.773896	0.25	-6.2	0.341935	-1.3	0.482581	-3.75	-1.7	0.447742	-13	0.37706	-25.4	0.25445	18.5	0.855484	-19.2	-7.6	0.282581	16.6	0.855484
GI_13186315-S	NM_014289.2	CAPN6	Homo sapiens calpain 6 (CAPN6), mRNA.	CANPX;CAPNX;CalpM;DJ914P14.1	20.8	0.972903	50.6	0.99871	35.7	27.4	0.974194	52.2	0.992258	31.8	0.990968	42	25.8	0.969032	40.8	0.997419	33.3	44.7	0.976928	46	0.986157	45.35	38.2	0.975484	52.4	0.993548	45.3	42.2	0.99871	55.3	0.928807	42.4	0.872775	82	0.99871	48.85	29	0.975484	75	0.99871
GI_13186317-I	NM_023032.1	METTL1	Homo sapiens methyltransferase-like 1 (METTL1), transcript variant 2, mRNA.	C12orf1;YDL201w	-13.2	0.0967742	7.5	0.731613	-2.85	-4.8	0.341935	11.8	0.806452	4.5	0.643871	8.15	-4.5	0.345806	-4.7	0.362581	-4.6	2.4	0.629532	3.1	0.662492	2.75	8.8	0.762581	-0.4	0.510968	4.2	8.2	0.749677	-14.5	0.340145	-24.7	0.274885	-7.5	0.332903	-19.6	-0.4	0.503226	9.4	0.741935
GI_13186319-A	NM_023033.1	METTL1	Homo sapiens methyltransferase-like 1 (METTL1), transcript variant 3, mRNA.	C12orf1;YDL201w	576.8	1	326.9	1	451.85	618.4	1	336.1	1	220	1	278.05	534.4	1	601	1	567.7	477.3	1	401.4	1	439.35	460	1	463	1	461.5	245.6	1	428.8	0.996704	394.7	0.992749	611.5	1	411.75	588.4	1	869.7	1
GI_13194196-S	NM_015254.1	KIF13B	Homo sapiens kinesin family member 13B (KIF13B), mRNA.	GAKIN;KIAA0639	205.7	1	157.7	1	181.7	274.1	1	169	1	159.5	1	164.25	135.6	1	273	1	204.3	193.9	0.997363	203.4	0.997363	198.65	483.5	1	398.3	1	440.9	104.1	1	423.4	0.996704	328.9	0.990771	322.4	1	376.15	337.5	1	395.6	1
GI_13194198-S	NM_023003.1	TM6SF1	Homo sapiens transmembrane 6 superfamily member 1 (TM6SF1), mRNA.		4.4	0.654194	-6	0.314839	-0.8	-7.2	0.269677	-14.5	0.140645	-0.5	0.495484	-7.5	-13.8	0.134194	-11.2	0.176774	-12.5	-14.3	0.0949242	-2.8	0.437706	-8.55	-10.5	0.211613	0.1	0.532903	-5.2	11.8	0.827097	60.2	0.931444	45.3	0.880026	55.2	0.993548	52.75	32.5	0.983226	-3.9	0.419355
GI_13236491-S	NM_024123.1	LY6G6E	Homo sapiens lymphocyte antigen 6 complex, locus G6E (LY6G6E), mRNA.	G6e;C6orf22	-4.4	0.347097	6	0.682581	0.8	3.4	0.627097	2.6	0.596129	-0.8	0.487742	0.9	2.3	0.56	10	0.783226	6.15	-5.1	0.359921	4.8	0.725115	-0.15	0.9	0.563871	-5.4	0.341935	-2.25	15.1	0.882581	41.4	0.897165	43.9	0.876071	-5.5	0.379355	42.65	-1.8	0.463226	11.7	0.784516
GI_13236496-S	NM_024012.1	HTR5A	Homo sapiens 5-hydroxytryptamine (serotonin) receptor 5A (HTR5A), mRNA.		-3.6	0.370323	-12.3	0.149677	-7.95	-12.6	0.127742	-14.2	0.145806	-3	0.424516	-8.6	-17	0.0929032	-20.5	0.0464516	-18.75	-6.1	0.319051	-16.1	0.0408701	-11.1	-25.5	0.0180645	-9.1	0.229677	-17.3	-13.1	0.147097	-18	0.252472	-38.4	0.036915	-10.1	0.291613	-28.2	-16.7	0.109677	-22.8	0.0567742
GI_13236498-S	NM_018491.2	LOC55871	Homo sapiens COBW-like protein (LOC55871), mRNA.		0.6	0.508387	-0.4	0.487742	0.1	10.3	0.825806	3.5	0.620645	-9	0.234839	-2.75	15.6	0.891613	-1.4	0.472258	7.1	-5.8	0.332235	5.7	0.753461	-0.05	3.7	0.652903	0.5	0.554839	2.1	-3.5	0.393548	-16.4	0.294661	-17.6	0.424522	-13.5	0.229677	-17	-1.7	0.469677	-2.6	0.447742
GI_13236513-S	NM_024294.1	MGC4614	Homo sapiens hypothetical protein MGC4614 (MGC4614), mRNA.		34	0.997419	12.3	0.842581	23.15	26.4	0.971613	23.9	0.934194	-4.2	0.383226	9.85	8.2	0.745806	9	0.765161	8.6	93	0.993408	65.6	0.99209	79.3	32.9	0.962581	23.2	0.941935	28.05	-3.3	0.39871	94.3	0.963744	110.2	0.953856	14.1	0.789677	102.25	88.8	0.99871	97.4	0.99871
GI_13236519-S	NM_024297.1	MGC2941	Homo sapiens hypothetical protein MGC2941 (MGC2941), mRNA.	FLJ22884	1434.7	1	1012.9	1	1223.8	1603.3	1	1199.6	1	632.5	1	916.05	1374.9	1	1497.9	1	1436.4	1510.3	1	1555.6	1	1532.95	1437	1	1634.3	1	1535.65	817.7	1	2912.4	1	2665.1	1	3945.9	1	2788.75	1727.3	1	2549.4	1
GI_13236531-S	NM_024303.1	ZNF495	Homo sapiens zinc finger protein 495 (ZNF495), mRNA.	MGC4161	77.3	1	37.8	0.990968	57.55	59.1	0.997419	34.7	0.972903	34.9	0.997419	34.8	62.8	1	50.4	0.997419	56.6	76	0.989453	96.3	0.995386	86.15	74	0.992258	68.7	0.993548	71.35	22.6	0.956129	37.8	0.885959	-4.4	0.629532	68.3	0.996129	16.7	45.8	0.996129	76.7	0.99871
GI_13236539-S	NM_024307.1	MGC4171	Homo sapiens hypothetical protein MGC4171 (MGC4171), mRNA.	FLJ22603	51.3	0.99871	309.2	1	180.25	58.3	0.997419	313.8	1	328.2	1	321	33.8	0.990968	51.1	0.997419	42.45	280.9	1	257.1	0.998682	269	68	0.990968	55.2	0.993548	61.6	243.8	1	41.6	0.897825	34.3	0.850363	49.4	0.989677	37.95	39.3	0.990968	83.1	0.99871
GI_13236552-S	NM_024313.1	MGC3731	Homo sapiens hypothetical protein MGC3731 (MGC3731), mRNA.		246.6	1	216.9	1	231.75	212.6	1	247.6	1	127.7	1	187.65	196.1	1	228.9	1	212.5	358.8	1	340.7	1	349.75	194.5	0.99871	192.3	1	193.4	164.5	1	146.8	0.978906	135.1	0.965722	226.4	0.99871	140.95	223	1	344.9	1
GI_13236564-S	NM_024322.1	MGC11266	Homo sapiens hypothetical protein MGC11266 (MGC11266), mRNA.		88.4	1	12.6	0.846452	50.5	60.9	0.997419	17.8	0.890323	9.9	0.785806	13.85	60	1	87.3	1	73.65	36.4	0.969677	43.9	0.986157	40.15	96.5	0.993548	83.5	0.994839	90	-15.6	0.0941936	30.8	0.868161	26.7	0.824654	-15.9	0.188387	28.75	132.8	0.99871	218.4	1
GI_13236574-S	NM_024327.1	ZNF576	Homo sapiens zinc finger protein 576 (ZNF576), mRNA.	MGC2508;FLJ22700	74.7	1	61.4	0.99871	68.05	112.4	1	50.5	0.992258	37.4	0.99871	43.95	61	1	108.9	1	84.95	175.6	0.997363	156.1	0.996704	165.85	124.1	0.996129	131.5	0.997419	127.8	55.3	0.99871	342.8	0.995386	300.1	0.990112	181.5	0.99871	321.45	107	0.99871	158.2	0.99871
GI_13236578-S	NM_024330.1	SLC27A3	Homo sapiens solute carrier family 27 (fatty acid transporter), member 3 (SLC27A3), mRNA.	FATP3;MGC4365	339.6	1	268.2	1	303.9	421.5	1	209.2	1	308	1	258.6	374.4	1	476.2	1	425.3	408.3	1	333	1	370.65	794	1	954.9	1	874.45	159.6	1	314.6	0.99209	290.5	0.988794	505.5	1	302.55	18	0.901935	49.2	0.990968
GI_13236584-S	NM_024333.1	FSD1	Homo sapiens fibronectin type 3 and SPRY (spla, ryanodine) domain containing (with coiled-coil motif) 1 (FSD1), mRNA.	MIR1;MGC3213	397.1	1	751.6	1	574.35	526.5	1	837.7	1	547.5	1	692.6	349.9	1	520.4	1	435.15	685.5	1	579.3	1	632.4	362.8	1	384.4	1	373.6	559.2	1	346.3	0.995386	356.1	0.99209	432.7	1	351.2	561.6	1	803.7	1
GI_13236586-S	NM_024334.1	MGC3222	Homo sapiens hypothetical protein MGC3222 (MGC3222), mRNA.	DKFZp586G1919	465	1	816.7	1	640.85	731.9	1	959.6	1	570.5	1	765.05	302.6	1	640.3	1	471.45	1108.3	1	1221.4	1	1164.85	528.4	1	707.9	1	618.15	636.5	1	2050.1	1	1930.7	1	2664	1	1990.4	821.8	1	1359.9	1
GI_13236592-S	NM_024341.1	ZNF557	Homo sapiens zinc finger protein 557 (ZNF557), mRNA.	MGC4054	24.8	0.993548	25.6	0.971613	25.2	42.6	0.996129	39.9	0.983226	21.3	0.950968	30.6	10.6	0.803871	29.9	0.981935	20.25	14.1	0.872775	16.6	0.914964	15.35	25.1	0.947097	22.8	0.940645	23.95	21.8	0.953548	27.1	0.86025	16.4	0.785102	37.5	0.971613	21.75	21.8	0.938065	26.7	0.944516
GI_13236596-S	NM_024345.1	MGC10765	Homo sapiens hypothetical protein MGC10765 (MGC10765), mRNA.	FLJ23201	187.4	1	287.9	1	237.65	264	1	346.5	1	111.8	1	229.15	148.8	1	242	1	195.4	372.8	1	386.3	1	379.55	473.2	1	532.6	1	502.9	267.6	1	478.8	0.996704	434.5	0.993408	646.5	1	456.65	243.2	1	451.2	1
GI_13249345-S	NM_024409.1	NPPC	Homo sapiens natriuretic peptide precursor C (NPPC), mRNA.	CNP	-20.5	0.0232258	-8.6	0.233548	-14.55	-16	0.0774193	-21.2	0.0606452	-19.2	0.0619355	-20.2	-15.6	0.107097	-4.8	0.35871	-10.2	11.4	0.845748	19.2	0.933421	15.3	-12.8	0.156129	-21.9	0.043871	-17.35	-14.7	0.112258	-25.5	0.116018	-33.6	0.0916282	-16.5	0.171613	-29.55	-0.4	0.503226	-11.4	0.254194
GI_13259496-I	NM_002892.2	ARID4A	Homo sapiens AT rich interactive domain 4A (RBP1-like) (ARID4A), transcript variant 1, mRNA.	RBP1;RBBP1;RBP-1	47.1	0.99871	72	0.99871	59.55	130.7	1	119.2	1	90.7	1	104.95	50.4	1	63.4	0.99871	56.9	166.5	0.997363	235.1	0.998022	200.8	65.7	0.990968	44.2	0.988387	54.95	71.2	0.99871	82.9	0.956493	35.7	0.853659	38.4	0.975484	59.3	16.2	0.883871	42.3	0.987097
GI_13259500-A	NM_023001.1	ARID4A	Homo sapiens AT rich interactive domain 4A (RBP1-like) (ARID4A), transcript variant 3, mRNA.	RBP1;RBBP1;RBP-1	179.1	1	225	1	202.05	287.7	1	249.4	1	218.5	1	233.95	107.4	1	187.7	1	147.55	382.5	1	462.1	1	422.3	211	1	207.1	1	209.05	204.4	1	174.1	0.984179	102	0.947264	112.4	0.99871	138.05	113.8	0.99871	138.9	0.99871
GI_13259502-S	NM_021969.1	NR0B2	Homo sapiens nuclear receptor subfamily 0, group B, member 2 (NR0B2), mRNA.	SHP;SHP1	-17.8	0.0374193	-18.8	0.0567742	-18.3	-20.9	0.0387097	-18.8	0.0864516	-8.2	0.259355	-13.5	-27.4	0.0180645	-16.8	0.0877419	-22.1	-4	0.400791	-6.4	0.280158	-5.2	-7.2	0.313548	-11.3	0.176774	-9.25	-21.1	0.043871	20.2	0.831246	33.2	0.847067	-28.8	0.043871	26.7	-23.1	0.0309677	-24.1	0.043871
GI_13259504-S	NM_002893.2	RBBP7	Homo sapiens retinoblastoma binding protein 7 (RBBP7), mRNA.	RbAp46	1432.9	1	499.4	1	966.15	1293	1	644	1	536.7	1	590.35	1364.9	1	1572.8	1	1468.85	1184.9	1	1216.2	1	1200.55	1472.7	1	1815.3	1	1644	375.6	1	1484.3	1	1341.1	0.999341	1551.6	1	1412.7	3001.7	1	3405.2	1
GI_13259505-S	NM_007036.2	ESM1	Homo sapiens endothelial cell-specific molecule 1 (ESM1), mRNA.		3.5	0.618065	6	0.685161	4.75	12.1	0.859355	16.4	0.872258	13.6	0.858065	15	0.9	0.51871	17.4	0.92	9.15	3.4	0.657218	-5.4	0.324324	-1	-18.6	0.0606452	0.8	0.565161	-8.9	1.1	0.536774	-20.2	0.202373	-21.1	0.361239	2.1	0.549677	-20.65	13.8	0.856774	66.4	0.99871
GI_13259507-A	NM_023019.1	DCTN1	Homo sapiens dynactin 1 (p150, glued homolog, Drosophila) (DCTN1), transcript variant 2, mRNA.	P135;DP-150;DAP-150	591.2	1	692.6	1	641.9	493.6	1	1141	1	455.4	1	798.2	321.2	1	434.9	1	378.05	662.4	1	782.8	1	722.6	336.5	1	334.2	1	335.35	469.1	1	1097.7	0.999341	1011.4	0.998682	1813.8	1	1054.55	492.6	1	938.3	1
GI_13259509-I	NM_004082.2	DCTN1	Homo sapiens dynactin 1 (p150, glued homolog, Drosophila) (DCTN1), transcript variant 1, mRNA.	P135;DP-150;DAP-150	14.8	0.927742	20.7	0.936774	17.75	13.6	0.87871	40.3	0.983226	10.4	0.794839	25.35	28.6	0.981935	14.6	0.886452	21.6	21.5	0.931444	3.5	0.679631	12.5	22	0.935484	11.3	0.830968	16.65	19.8	0.939355	-11.5	0.413975	-4.8	0.626236	21.4	0.900645	-8.15	13.1	0.843871	12.8	0.803871
GI_13259511-A	NM_022874.1	SMN1	Homo sapiens survival of motor neuron 1, telomeric (SMN1), transcript variant b, mRNA.	SMN;SMA1;SMA2;SMA3;SMA4;SMNT;BCD541;T-BCD541	433	1	363.7	1	398.35	676.3	1	417.9	1	338.2	1	378.05	612.1	1	642	1	627.05	816.4	1	702.2	1	759.3	919.6	1	1028.4	1	974	312.9	1	693.4	0.998022	471.9	0.994067	425.9	1	582.65	776.4	1	832.3	1
GI_13259517-I	NM_003474.2	ADAM12	Homo sapiens a disintegrin and metalloproteinase domain 12 (meltrin alpha) (ADAM12), transcript variant 1, mRNA.	MCMP;MLTN;MLTNA;MCMPMltna	0.8	0.510968	-7.6	0.265806	-3.4	2.4	0.588387	-5.2	0.36	10.8	0.807742	2.8	7.3	0.72129	6	0.676129	6.65	1.9	0.617007	-6.6	0.273566	-2.35	-1.2	0.508387	6.3	0.716129	2.55	-4	0.379355	-14.4	0.342782	1.1	0.686223	19	0.865806	-6.65	23.3	0.956129	23.8	0.922581
GI_13259519-S	NM_006037.2	HDAC4	Homo sapiens histone deacetylase 4 (HDAC4), mRNA.	HD4;HDACA;HA6116;HDAC-A;KIAA0288	404.8	1	543.4	1	474.1	474.8	1	641	1	677.7	1	659.35	260.7	1	438.8	1	349.75	882.1	1	935.4	1	908.75	335	1	337.4	1	336.2	486.1	1	163.8	0.98352	145	0.970336	290.9	1	154.4	82.5	0.99871	169.5	0.99871
GI_13259521-I	NM_015401.1	HDAC7A	Homo sapiens histone deacetylase 7A (HDAC7A), transcript variant 1, mRNA.	HDAC7;DKFZP586J0917	-6	0.282581	-13.8	0.123871	-9.9	3.5	0.632258	-14.2	0.145806	-0.6	0.494194	-7.4	4.1	0.616774	-1.5	0.469677	1.3	-3.8	0.407383	-11.1	0.131839	-7.45	-9.3	0.251613	1.2	0.581935	-4.05	-0.3	0.489032	-8.8	0.487805	-2.9	0.647989	-23.1	0.0980645	-5.85	-2.9	0.421935	-3.9	0.420645
GI_13259523-A	NM_016596.2	HDAC7A	Homo sapiens histone deacetylase 7A (HDAC7A), transcript variant 2, mRNA.	HDAC7;DKFZP586J0917	0.8	0.513548	22.5	0.949677	11.65	9.4	0.80129	23.8	0.931613	2.4	0.590968	13.1	10.4	0.79871	28.5	0.981935	19.45	10.4	0.826632	2.9	0.656559	6.65	2.5	0.609032	4.1	0.663226	3.3	9.6	0.781935	-7.1	0.524061	-16	0.450231	14	0.789677	-11.55	-1.3	0.47871	21.7	0.903226
GI_13259530-A	NM_022877.1	SMN2	Homo sapiens survival of motor neuron 2, centromeric (SMN2), transcript variant c, mRNA.	SMNC;BCD541;C-BCD541	5.6	0.694194	0.1	0.504516	2.85	0.7	0.530323	11.1	0.8	-8.6	0.23871	1.25	-4.7	0.343226	10.8	0.803871	3.05	-13.2	0.114041	-8.1	0.22149	-10.65	28	0.956129	56.8	0.993548	42.4	-4.6	0.36	-7.5	0.516809	-14.6	0.473303	-8.2	0.325161	-11.05	29.1	0.975484	43.4	0.988387
GI_13259532-S	NM_000490.2	AVP	Homo sapiens arginine vasopressin (neurophysin II, antidiuretic hormone, diabetes insipidus, neurohypophyseal) (AVP), mRNA.	VP;ADH;ARVP;AVRP;AVP-NPII	3.6	0.623226	-17	0.0787097	-6.7	3.7	0.637419	-15.8	0.117419	0.6	0.534194	-7.6	0.4	0.503226	-16.1	0.0980645	-7.85	-4.3	0.390903	-7.4	0.247198	-5.85	-3	0.427097	-5.5	0.339355	-4.25	0.5	0.516129	7.4	0.748846	4.1	0.711931	-1.3	0.474839	5.75	1.8	0.575484	-5.5	0.380645
GI_13259536-S	NM_004967.2	IBSP	Homo sapiens integrin-binding sialoprotein (bone sialoprotein, bone sialoprotein II) (IBSP), mRNA.	BSP;BNSP;SP-II;BSP-II	-7.6	0.251613	-3.1	0.406452	-5.35	4.6	0.663226	-9.5	0.24	-18.6	0.0658065	-14.05	-16.5	0.0980645	-8.9	0.247742	-12.7	-15.4	0.0758075	2.6	0.644693	-6.4	-1.8	0.477419	-15.6	0.0993548	-8.7	-7.2	0.277419	-32.6	0.0349374	-33	0.100857	-26	0.0658065	-32.8	-17.9	0.0851613	-0.7	0.491613
GI_13259537-S	NM_002231.2	KAI1	Homo sapiens kangai 1 (suppression of tumorigenicity 6, prostate; CD82 antigen (R2 leukocyte antigen, antigen detected by monoclonal and antibody IA4)) (KAI1), mRNA.	R2;4F9;C33;IA4;ST6;CD82;GR15;SAR2	14.9	0.927742	-11.2	0.174194	1.85	4.1	0.649032	-18.5	0.0890323	-19.7	0.0593548	-19.1	19	0.931613	39.4	0.997419	29.2	1.1	0.586684	5.4	0.744891	3.25	116.8	0.994839	242.3	1	179.55	5.8	0.692903	153.1	0.981543	146.4	0.970336	31.9	0.95871	149.75	61.8	0.996129	100.4	0.99871
GI_13259538-S	NM_012331.2	MSRA	Homo sapiens methionine sulfoxide reductase A (MSRA), mRNA.		297.9	1	251.4	1	274.65	330.3	1	378.7	1	142.4	1	260.55	180.8	1	271.1	1	225.95	208.4	0.997363	191.7	0.997363	200.05	256.4	1	315.3	1	285.85	180.6	1	201.1	0.986157	188.5	0.979565	185.7	0.99871	194.8	84.5	0.99871	79.2	0.99871
GI_13259540-S	NM_003355.2	UCP2	Homo sapiens uncoupling protein 2 (mitochondrial, proton carrier) (UCP2), nuclear gene encoding mitochondrial protein, mRNA.	UCPH;SLC25A8	588.7	1	148.7	1	368.7	459.7	1	224	1	181	1	202.5	431.5	1	731	1	581.25	368.6	1	676.8	1	522.7	496.8	1	434.6	1	465.7	64.3	0.99871	452.2	0.996704	402.1	0.992749	489.5	1	427.15	1532.9	1	1579.5	1
GI_13259542-A	NM_022810.1	SLC25A14	Homo sapiens solute carrier family 25 (mitochondrial carrier, brain), member 14 (SLC25A14), nuclear gene encoding mitochondrial protein, transcript variant short, mRNA.	UCP5;BMCP1	548	1	518.4	1	533.2	687.2	1	572.6	1	627.9	1	600.25	420.4	1	621.8	1	521.1	789.3	1	668	1	728.65	551.2	1	576.8	1	564	448	1	516.8	0.996704	456.5	0.994067	749.2	1	486.65	671	1	1033.1	1
GI_13259544-I	NM_003356.2	UCP3	Homo sapiens uncoupling protein 3 (mitochondrial, proton carrier) (UCP3), nuclear gene encoding mitochondrial protein, transcript variant long, mRNA.	SLC25A9	17.9	0.95871	109.4	1	63.65	52.8	0.997419	108.4	0.99871	82.8	1	95.6	7.7	0.732903	31.1	0.987097	19.4	119.1	0.996045	129.4	0.996704	124.25	18	0.894194	10.2	0.809032	14.1	63.6	0.99871	-6.3	0.538563	-17.2	0.433751	11.9	0.748387	-11.75	19.8	0.923871	9	0.729032
GI_13259545-A	NM_022803.1	UCP3	Homo sapiens uncoupling protein 3 (mitochondrial, proton carrier) (UCP3), nuclear gene encoding mitochondrial protein, transcript variant short, mRNA.	SLC25A9	-7.2	0.267097	-14.4	0.112258	-10.8	-16	0.0774193	-4.3	0.376774	-16.7	0.0954839	-10.5	-18.2	0.0812903	-8.3	0.261935	-13.25	-13.1	0.118655	-3.7	0.399473	-8.4	-10.9	0.196129	-14.7	0.110968	-12.8	-8.4	0.246452	-18.9	0.239947	-16.7	0.444298	-16.7	0.166452	-17.8	-18.1	0.0825807	2	0.56129
GI_13259545-I	NM_022803.1	UCP3	Homo sapiens uncoupling protein 3 (mitochondrial, proton carrier) (UCP3), nuclear gene encoding mitochondrial protein, transcript variant short, mRNA.	SLC25A9	0.1	0.490323	20.5	0.934194	10.3	6.2	0.723871	11.1	0.80129	9.6	0.783226	10.35	-5.2	0.32129	-5.6	0.340645	-5.4	11.4	0.845089	3.1	0.665788	7.25	-21.8	0.0348387	-5.1	0.352258	-13.45	7.9	0.740645	-18.5	0.248517	-35.1	0.0725115	-6.1	0.365161	-26.8	-13.2	0.153548	0.8	0.529032
GI_13259551-A	NM_002038.2	G1P3	Homo sapiens interferon, alpha-inducible protein (clone IFI-6-16) (G1P3), transcript variant 1, mRNA.	6-16;IFI616	769.2	1	984.8	1	877	1292.5	1	876.8	1	698.8	1	787.8	1244.1	1	1319.6	1	1281.85	1025.3	1	771.9	1	898.6	2162.6	1	1300.6	1	1731.6	695.1	1	1848.6	1	1898.1	1	2090.5	1	1873.35	3202.1	1	3519.4	1
GI_13324673-S	NM_003308.2	TSPY	Homo sapiens testis specific protein, Y-linked (TSPY), mRNA.	DYS14;pJA923	11	0.851613	3.3	0.615484	7.15	18.9	0.930323	13.5	0.830968	17.7	0.912258	15.6	5.8	0.673548	16.6	0.913548	11.2	3	0.645353	-10.1	0.154252	-3.55	-10.5	0.209032	-12.7	0.143226	-11.6	2.6	0.575484	-13.4	0.367172	-19	0.398154	15.1	0.806452	-16.2	9.9	0.780645	2.1	0.56129
GI_13324676-S	NM_006208.1	ENPP1	Homo sapiens ectonucleotide pyrophosphatase/phosphodiesterase 1 (ENPP1), mRNA.	M6S1;NPP1;NPPS;PC-1;PCA1;PDNP1	30.4	0.996129	0.7	0.529032	15.55	26	0.969032	-17.5	0.100645	9.5	0.783226	-4	23	0.962581	50.2	0.997419	36.6	11.7	0.849703	22.7	0.95056	17.2	3.1	0.633548	3.4	0.636129	3.25	2.2	0.562581	620.2	0.996704	525.5	0.994067	299.3	1	572.85	172.2	1	326.3	1
GI_13324681-S	NM_021806.1	FAM3A	Homo sapiens family with sequence similarity 3, member A (FAM3A), mRNA.	2-19;2.19;XAP-7;DXS560S	315	1	240.4	1	277.7	284.1	1	336.9	1	177.7	1	257.3	157.2	1	282.7	1	219.95	239.2	0.999341	293.1	0.999341	266.15	325	1	359	1	342	185.3	1	628.2	0.997363	562.9	0.994726	639.1	1	595.55	355.7	1	553	1
GI_13324689-S	NM_024318.1	ILT8	Homo sapiens leukocyte immunoglobulin-like receptor, subfamily B (with TM and ITIM domains), member 6 (ILT8), mRNA.	LILRB6	1.4	0.539355	12.8	0.850323	7.1	6.5	0.731613	11.2	0.802581	10.3	0.790968	10.75	15.4	0.887742	17	0.91871	16.2	-15	0.0850363	-5	0.334212	-10	6.6	0.717419	22.7	0.940645	14.65	0.1	0.508387	-4.8	0.56559	7.8	0.733685	-11.4	0.264516	1.5	21.7	0.936774	1.8	0.55871
GI_13325053-S	NM_000499.2	CYP1A1	Homo sapiens cytochrome P450, family 1, subfamily A, polypeptide 1 (CYP1A1), mRNA.	AHH;AHRR;CP11;CYP1;P1-450;P450-C;P450DX	5.7	0.701935	12	0.83871	8.85	5.7	0.708387	6.1	0.687742	22.7	0.95871	14.4	5	0.647742	21	0.943226	13	-5.9	0.325643	4.1	0.697429	-0.9	27	0.954839	10.4	0.814194	18.7	9.1	0.771613	-20.7	0.191167	-23	0.315096	15.7	0.815484	-21.85	21.6	0.935484	25.6	0.938065
GI_13325054-S	NM_014031.1	SLC27A6	Homo sapiens solute carrier family 27 (fatty acid transporter), member 6 (SLC27A6), mRNA.	FATP6;VLCS-H1	2.9	0.6	-14.3	0.113548	-5.7	3	0.615484	1.6	0.566452	17.4	0.908387	9.5	-0.8	0.461935	-1.5	0.469677	-1.15	-13.7	0.106131	3.1	0.662492	-5.3	-9.8	0.233548	6.2	0.714839	-1.8	2.6	0.576774	-34.7	0.0237311	-37.2	0.0514173	-14.1	0.218065	-35.95	-3.5	0.402581	-11.7	0.247742
GI_13325056-S	NM_012254.1	SLC27A5	Homo sapiens solute carrier family 27 (fatty acid transporter), member 5 (SLC27A5), mRNA.	FATP5;FACVL3;VLACSR;VLCSH2;VLCS-H2;FLJ22987	109.5	1	15.8	0.891613	62.65	120.2	1	25.7	0.945806	46.5	1	36.1	114.9	1	143.3	1	129.1	38.8	0.972314	40.4	0.982861	39.6	195.2	1	169	1	182.1	25.5	0.971613	136.3	0.976928	117.2	0.957152	242.8	0.99871	126.75	100.1	0.99871	125.3	0.99871
GI_13325058-S	NM_005736.2	ACTR1A	Homo sapiens ARP1 actin-related protein 1 homolog A, centractin alpha (yeast) (ACTR1A), mRNA.	ARP1	1619.4	1	1351.8	1	1485.6	1704.4	1	1541.2	1	928.1	1	1234.65	1264.6	1	1708.7	1	1486.65	3031.5	1	2401	1	2716.25	1609.6	1	1620.2	1	1614.9	990.5	1	3788.7	1	3695.5	1	4347.4	1	3742.1	2555.6	1	3297.7	1
GI_13325059-S	NM_000104.2	CYP1B1	Homo sapiens cytochrome P450, family 1, subfamily B, polypeptide 1 (CYP1B1), mRNA.	CP1B;GLC3A	9.5	0.807742	5.8	0.67871	7.65	98.9	1	15.8	0.864516	13.1	0.845161	14.45	-0.3	0.477419	34.8	0.990968	17.25	3.6	0.66381	3.2	0.668425	3.4	-21.6	0.0374193	0.1	0.531613	-10.75	7.9	0.740645	9220.7	1	7986.4	1	4400	1	8603.55	393.5	1	371.3	1
GI_13325060-S	NM_005735.2	ACTR1B	Homo sapiens ARP1 actin-related protein 1 homolog B, centractin beta (yeast) (ACTR1B), mRNA.	ARP1B;CTRN2	267.5	1	266.7	1	267.1	337.4	1	399.1	1	261.2	1	330.15	191.7	1	364.2	1	277.95	377.4	1	363.7	1	370.55	552.8	1	492.7	1	522.75	189.4	1	720	0.998682	694.2	0.996704	763.4	1	707.1	492.4	1	817.5	1
GI_13325061-S	NM_000761.2	CYP1A2	Homo sapiens cytochrome P450, family 1, subfamily A, polypeptide 2 (CYP1A2), mRNA.	CP12;P3-450;P450(PA)	11.8	0.867097	15.6	0.890323	13.7	0.1	0.505806	-0.3	0.514839	8.4	0.757419	4.05	9.6	0.776774	11.2	0.812903	10.4	139.6	0.996045	112.4	0.995386	126	105.4	0.993548	64	0.993548	84.7	-5	0.347097	460	0.996704	429.7	0.993408	23.3	0.914839	444.85	26	0.965161	13.4	0.815484
GI_13325062-S	NM_004972.2	JAK2	Homo sapiens Janus kinase 2 (a protein tyrosine kinase) (JAK2), mRNA.		36.4	0.997419	33.1	0.983226	34.75	65.7	0.997419	53.6	0.992258	28.4	0.983226	41	24.1	0.963871	68.6	1	46.35	44.3	0.976928	57	0.988134	50.65	67.8	0.990968	32.2	0.971613	50	16.6	0.909677	31.8	0.870138	6.4	0.727093	37.1	0.971613	19.1	22	0.941935	50.5	0.993548
GI_13325063-S	NM_001408.1	CELSR2	Homo sapiens cadherin, EGF LAG seven-pass G-type receptor 2 (flamingo homolog, Drosophila) (CELSR2), mRNA.	EGFL2;MEGF3;CDHF10;KIAA0279;Flamingo1	1085.2	1	1492.3	1	1288.75	1694.6	1	1790.6	1	1552.5	1	1671.55	589.9	1	1168.8	1	879.35	1349.7	1	1367.2	1	1358.45	1005.1	1	1255	1	1130.05	1061.8	1	29.8	0.866183	16.2	0.784443	34.2	0.962581	23	255.4	1	273.9	1
GI_13325065-S	NM_001407.1	CELSR3	Homo sapiens cadherin, EGF LAG seven-pass G-type receptor 3 (flamingo homolog, Drosophila) (CELSR3), mRNA.	FMI1;EGFL1;HFMI1;MEGF2;CDHF11	603.3	1	2003.9	1	1303.6	851	1	2091.8	1	1936.8	1	2014.3	113.8	1	357.2	1	235.5	1440	1	1297.8	1	1368.9	350.4	1	509.5	1	429.95	1793.4	1	132	0.976269	129.4	0.963085	115.9	0.99871	130.7	47	0.996129	39.8	0.983226
GI_13325067-I	NM_024010.1	MTRR	Homo sapiens 5-methyltetrahydrofolate-homocysteine methyltransferase reductase (MTRR), transcript variant 2, mRNA.	MSR	-13.1	0.101935	-1.8	0.447742	-7.45	-4.5	0.353548	-3.3	0.406452	-4.1	0.387097	-3.7	-6.3	0.295484	7.7	0.730323	0.7	-8.5	0.242584	0.9	0.578774	-3.8	-16.1	0.0993548	-14.5	0.116129	-15.3	4	0.628387	-22.8	0.158207	-34.4	0.0830587	-3.2	0.429677	-28.6	-7.5	0.290323	-13.1	0.227097
GI_13325073-S	NM_000256.2	MYBPC3	Homo sapiens myosin binding protein C, cardiac (MYBPC3), mRNA.	FHC;CMH4;MYBP-C	13	0.892903	11.3	0.823226	12.15	8.4	0.779355	35.4	0.974194	11.5	0.819355	23.45	7.1	0.713548	21.3	0.944516	14.2	-0.6	0.531971	1.8	0.618326	0.6	5.5	0.694194	6.3	0.717419	5.9	12.1	0.836129	12.6	0.795649	20.8	0.802241	17.9	0.845161	16.7	0.3	0.531613	2	0.56129
GI_13325074-S	NM_002826.2	QSCN6	Homo sapiens quiescin Q6 (QSCN6), mRNA.	Q6	431.5	1	541.9	1	486.7	682.9	1	574	1	512.3	1	543.15	379.7	1	619.2	1	499.45	420.3	1	342.9	1	381.6	902.9	1	1637.6	1	1270.25	373	1	8966.7	1	8230.8	1	8175.7	1	8598.75	5993.6	1	7883.4	1
GI_13346499-S	NM_024491.1	BITE	Homo sapiens p10-binding protein (BITE), mRNA.		58.4	0.99871	36.4	0.989677	47.4	79.3	0.99871	69.7	0.99871	106.5	1	88.1	55.6	1	94.4	1	75	100.4	0.994067	128.2	0.996045	114.3	88.6	0.993548	83.6	0.994839	86.1	52.5	0.99871	117.6	0.972314	79.3	0.924192	142.8	0.99871	98.45	114.3	0.99871	195.3	0.99871
GI_13346505-S	NM_006926.1	SFTPA2	Homo sapiens surfactant, pulmonary-associated protein A2 (SFTPA2), mRNA.	SP-A2;SPAII;COLEC5	-8.3	0.225806	10.5	0.806452	1.1	12.4	0.861935	5.2	0.661935	4.6	0.646452	4.9	3.1	0.579355	-9.7	0.227097	-3.3	-4.8	0.371786	-7.4	0.24588	-6.1	-0.5	0.530323	-14.9	0.108387	-7.7	10.8	0.811613	-5.8	0.552406	-19.6	0.386948	-1.7	0.467097	-12.7	9.7	0.775484	12.7	0.802581
GI_13374556-S	NM_024498.1	ZNF117	Homo sapiens zinc finger protein 117 (HPF9) (ZNF117), mRNA.	HPF9	-2.1	0.421935	-3.2	0.405161	-2.65	-12.9	0.12129	1.8	0.571613	-4.2	0.384516	-1.2	-9.8	0.207742	-13.2	0.140645	-11.5	-8.2	0.25445	-5.2	0.32828	-6.7	-21.4	0.04	-7.3	0.286452	-14.35	-3.1	0.40129	-7.3	0.520765	3.3	0.706658	-13.5	0.229677	-2	-20.1	0.0516129	18	0.865806
GI_13375617-S	NM_014762.1	DHCR24	Homo sapiens 24-dehydrocholesterol reductase (DHCR24), mRNA.	KIAA0018;SELADIN1	2074.8	1	822.6	1	1448.7	2508.3	1	858	1	244.6	1	551.3	2685.6	1	2944.2	1	2814.9	552.1	1	432.3	1	492.2	1559	1	3606.4	1	2582.7	587.3	1	2459.9	1	2179.8	1	2167.1	1	2319.85	3294	1	3272.7	1
GI_13375631-S	NM_024501.1	HOXD1	Homo sapiens homeo box D1 (HOXD1), mRNA.	HOX4;HOX4G	5	0.669677	-1.9	0.443871	1.55	-9.9	0.190968	-8.4	0.261935	-20.4	0.0516129	-14.4	-11.7	0.171613	-13.6	0.136774	-12.65	4.6	0.689519	-17.6	0.0263678	-6.5	3.8	0.654194	-14.5	0.117419	-5.35	-0.6	0.47871	-20.3	0.201714	9.9	0.746869	1.1	0.531613	-5.2	-0.4	0.503226	4.4	0.624516
GI_13375633-S	NM_024503.1	HIVEP3	Homo sapiens human immunodeficiency virus type I enhancer binding protein 3 (HIVEP3), mRNA.	KRC;KBP1;KIAA1555	-4.5	0.345806	8.8	0.766452	2.15	-1.4	0.465806	-0.1	0.526452	-15.6	0.107097	-7.85	-14.5	0.123871	-11.2	0.176774	-12.85	28.1	0.954515	13.4	0.887937	20.75	12.1	0.834839	1.3	0.585806	6.7	0	0.504516	44.3	0.906394	48.8	0.8853	4.2	0.59871	46.55	4.8	0.658065	36.6	0.978065
GI_13375635-S	NM_024504.1	PRDM14	Homo sapiens PR domain containing 14 (PRDM14), mRNA.	PFM11;MGC59730	-15.5	0.0670968	-16.9	0.0825807	-16.2	-12.7	0.125161	-28	0.0167742	-18	0.08	-23	-25.4	0.0309677	-25.7	0.0193548	-25.55	-27.9	0.00131839	-7	0.256427	-17.45	-16.4	0.0916129	-17.9	0.0812903	-17.15	-28.4	0.00387097	-21.2	0.183256	-40.8	0.0263678	-24.1	0.0825807	-31	-20.2	0.0516129	-20.5	0.0825807
GI_13375643-S	NM_024508.1	ZBED2	Homo sapiens zinc finger, BED domain containing 2 (ZBED2), mRNA.	MGC10796	-12.8	0.109677	-10	0.2	-11.4	-9.7	0.194839	-7.2	0.292903	-10.1	0.20129	-8.65	-8.2	0.246452	-3.7	0.39871	-5.95	-7.6	0.266315	-3.4	0.410679	-5.5	-2	0.464516	-9.1	0.229677	-5.55	-9.1	0.227097	-24.4	0.132498	-32.9	0.100857	-9.5	0.300645	-28.65	-5.1	0.347097	1.9	0.56
GI_13375645-S	NM_024509.1	LRFN3	Homo sapiens leucine rich repeat and fibronectin type III domain containing 3 (LRFN3), mRNA.	MGC2656	462.5	1	339.1	1	400.8	478.7	1	332.7	1	245	1	288.85	347.3	1	552	1	449.65	288.2	1	264.4	0.999341	276.3	876	1	1309.2	1	1092.6	264.7	1	482.1	0.996704	388.3	0.992749	719.1	1	435.2	302.8	1	418.3	1
GI_13375655-S	NM_024518.1	ULBP3	Homo sapiens UL16 binding protein 3 (ULBP3), mRNA.	RAET1N	-7	0.269677	-2.8	0.420645	-4.9	-2.4	0.424516	-12.6	0.184516	-5.5	0.341935	-9.05	-17.6	0.0877419	-5.1	0.349677	-11.35	-10.4	0.17996	11.7	0.867502	0.65	-2.5	0.447742	-9.1	0.229677	-5.8	-3	0.405161	-8.9	0.486486	-16.4	0.446935	-15.1	0.20129	-12.65	1.1	0.548387	-9.4	0.292903
GI_13375659-S	NM_024520.1	FLJ22555	Homo sapiens hypothetical protein FLJ22555 (FLJ22555), mRNA.		471.8	1	319.6	1	395.7	565.6	1	378.8	1	229.1	1	303.95	406.5	1	625.7	1	516.1	602.1	1	682.2	1	642.15	557.3	1	546.9	1	552.1	225.7	1	967.4	0.999341	887.7	0.997363	1127.6	1	927.55	704.6	1	859.1	1
GI_13375663-S	NM_024522.1	FLJ12650	Homo sapiens hypothetical protein FLJ12650 (FLJ12650), mRNA.		658.3	1	1481.4	1	1069.85	787.3	1	1661.2	1	1349.5	1	1505.35	129.9	1	272.5	1	201.2	1831.3	1	1903.9	1	1867.6	74.1	0.992258	44.1	0.988387	59.1	1053	1	9.5	0.773237	7.6	0.733026	-10.7	0.28	8.55	-12.9	0.156129	-17.5	0.130323
GI_13375675-S	NM_024528.1	NKAP	Homo sapiens NF-kappaB activating protein (NKAP), mRNA.	FLJ22626	175.5	1	89.1	1	132.3	166.8	1	151.6	1	79	1	115.3	150.7	1	184.2	1	167.45	180.3	0.997363	282.1	0.999341	231.2	190.4	0.99871	195.8	1	193.1	71.4	0.99871	337.6	0.994726	401.8	0.992749	538.9	1	369.7	262.9	1	379.5	1
GI_13375679-S	NM_024530.1	FLJ23306	Homo sapiens hypothetical protein FLJ23306 (FLJ23306), mRNA.		15.7	0.938065	30.3	0.981935	23	27.1	0.972903	39.9	0.983226	2.5	0.590968	21.2	18.8	0.930323	26.8	0.975484	22.8	145.8	0.997363	108.1	0.995386	126.95	25	0.945806	15.2	0.876129	20.1	32.2	0.988387	143.3	0.978247	119.3	0.957811	207.6	0.99871	131.3	163.2	1	266.3	1
GI_13375689-S	NM_024535.1	FLJ22021	Homo sapiens hypothetical protein FLJ22021 (FLJ22021), mRNA.		141.3	1	112.7	1	127	61.7	0.997419	180.8	1	52.2	1	116.5	95.4	1	140.3	1	117.85	125.1	0.996045	119.4	0.996045	122.25	203.5	1	188.8	1	196.15	87.6	1	223.1	0.988794	209.6	0.981543	69.2	0.996129	216.35	51.7	0.996129	93.7	0.99871
GI_13375694-S	NM_024537.1	FLJ12118	Homo sapiens hypothetical protein FLJ12118 (FLJ12118), mRNA.		947.8	1	1254	1	1100.9	1079.9	1	1182.6	1	987.3	1	1084.95	966.3	1	1291.7	1	1129	1200.3	1	1222.7	1	1211.5	1193.5	1	1412.8	1	1303.15	1010.5	1	2489.4	1	2275.7	1	4134	1	2382.55	823.6	1	1155.9	1
GI_13375700-S	NM_024541.1	C10orf76	Homo sapiens chromosome 10 open reading frame 76 (C10orf76), mRNA.	FLJ13114	225	1	177.1	1	201.05	223.4	1	222.3	1	204.6	1	213.45	154.7	1	233.1	1	193.9	254.6	1	294	0.999341	274.3	253.2	1	274.2	1	263.7	131.9	1	209.3	0.987475	216.7	0.982202	294.2	1	213	198.4	1	294.7	1
GI_13375704-S	NM_024544.1	FLJ12875	Homo sapiens hypothetical protein FLJ12875 (FLJ12875), mRNA.		105.9	1	31.4	0.983226	68.65	94	1	51.3	0.992258	29.7	0.988387	40.5	54.4	1	83.4	1	68.9	155.6	0.997363	136.8	0.996704	146.2	178.4	0.99871	126.9	0.997419	152.65	30.9	0.984516	191.1	0.986157	154.4	0.971655	180.8	0.99871	172.75	96.5	0.99871	148	0.99871
GI_13375716-S	NM_024552.1	LASS4	Homo sapiens LAG1 longevity assurance homolog 4 (S. cerevisiae) (LASS4), mRNA.	Trh1;FLJ12089	10	0.825806	15.8	0.891613	12.9	30.1	0.981935	40	0.983226	37.9	0.99871	38.95	6.4	0.696774	33.9	0.990968	20.15	42.6	0.976269	44.7	0.986157	43.65	52.5	0.984516	88.3	0.994839	70.4	23.5	0.96129	-16.6	0.292683	-3.6	0.640079	-1.7	0.467097	-10.1	6.1	0.687742	-2.4	0.451613
GI_13375720-S	NM_024556.1	FLJ21103	Homo sapiens hypothetical protein FLJ21103 (FLJ21103), mRNA.		63	1	46.3	0.99871	54.65	60.9	0.997419	30.5	0.966452	16.4	0.895484	23.45	50.1	1	59.1	0.99871	54.6	72.8	0.989453	57.1	0.988134	64.95	87.4	0.993548	66	0.993548	76.7	8.8	0.763871	146.2	0.978906	160.2	0.972973	126	0.99871	153.2	74.5	0.99871	66.4	0.99871
GI_13375724-S	NM_024558.1	C14orf138	Homo sapiens chromosome 14 open reading frame 138 (C14orf138), mRNA.	FLJ13920	47.8	0.99871	100.4	1	74.1	82.2	1	121.6	1	122.5	1	122.05	50.5	1	88.2	1	69.35	202.3	0.997363	238.3	0.998022	220.3	123.8	0.996129	122.5	0.997419	123.15	92	1	43.4	0.902439	27.9	0.829927	28	0.943226	35.65	124.6	0.99871	147.7	0.99871
GI_13375737-S	NM_024567.1	FLJ21616	Homo sapiens hypothetical protein FLJ21616 (FLJ21616), mRNA.		301	1	576.5	1	438.75	405	1	774.1	1	493.2	1	633.65	245.6	1	383.3	1	314.45	423.8	1	428.5	1	426.15	401	1	265.2	1	333.1	335.7	1	202.1	0.986157	194.6	0.980224	130.8	0.99871	198.35	173.8	1	298.7	1
GI_13375741-S	NM_024570.1	FLJ11712	Homo sapiens hypothetical protein FLJ11712 (FLJ11712), mRNA.		701.7	1	674.2	1	687.95	693.8	1	914.3	1	486.5	1	700.4	512	1	701.7	1	606.85	884	1	1153.3	1	1018.65	554	1	484.8	1	519.4	385.2	1	635.4	0.997363	531.2	0.994067	519	1	583.3	385.5	1	616.3	1
GI_13375743-S	NM_024572.1	GALNT14	Homo sapiens UDP-N-acetyl-alpha-D-galactosamine:polypeptide N-acetylgalactosaminyltransferase 14 (GalNAc-T14) (GALNT14), mRNA.	FLJ12691;GalNac-T10;GalNac-T14	28.2	0.996129	16	0.894194	22.1	17.5	0.923871	21.6	0.925161	8.9	0.767742	15.25	20.1	0.938065	5	0.655484	12.55	33.1	0.963085	25.9	0.960448	29.5	9.9	0.781935	5.5	0.696774	7.7	14.6	0.876129	-13.5	0.362558	-19.8	0.383652	12.8	0.766452	-16.65	7.1	0.714839	10.7	0.769032
GI_13375745-S	NM_024573.1	C6orf211	Homo sapiens chromosome 6 open reading frame 211 (C6orf211), mRNA.	FLJ12910	83.8	1	39.1	0.992258	61.45	114.9	1	73.7	0.99871	34.6	0.997419	54.15	76.9	1	139.8	1	108.35	134	0.996045	138.8	0.996704	136.4	135.8	0.996129	151.9	0.997419	143.85	52.7	0.99871	319.8	0.993408	269.6	0.987475	462.5	1	294.7	283.2	1	479.3	1
GI_13375749-S	NM_024575.1	FLJ23467	Homo sapiens hypothetical protein FLJ23467 (FLJ23467), mRNA.		-18.2	0.0335484	-12.2	0.150968	-15.2	-10.4	0.175484	-14	0.152258	-28.5	0.0103226	-21.25	-10.9	0.187097	-27.2	0.0167742	-19.05	10.2	0.825972	7.6	0.789717	8.9	-6.8	0.331613	0.4	0.545806	-3.2	-2.3	0.428387	41.8	0.898484	54.5	0.894529	-44.3	0.00258065	48.15	-27.8	0.0206452	-35	0.00129032
GI_13375755-S	NM_024578.1	FLJ22709	Homo sapiens hypothetical protein FLJ22709 (FLJ22709), mRNA.		139	1	92	1	115.5	147.3	1	71.3	0.99871	82.2	1	76.75	91.2	1	149.9	1	120.55	253.6	1	289	0.999341	271.3	261.9	1	207.2	1	234.55	54.8	0.99871	1187.1	0.999341	1147.6	0.998682	1013.2	1	1167.35	519.8	1	787.9	1
GI_13375757-S	NM_024579.1	FLJ23221	Homo sapiens hypothetical protein FLJ23221 (FLJ23221), mRNA.		54.4	0.99871	42.7	0.993548	48.55	87.3	1	76.3	0.99871	6	0.689032	41.15	57.3	1	147.8	1	102.55	84.5	0.992749	69.7	0.99209	77.1	1225.5	1	614.6	1	920.05	124.9	1	997.1	0.999341	986.1	0.998022	1567.2	1	991.6	1367.2	1	1533	1
GI_13375763-S	NM_024582.1	FLJ23056	Homo sapiens hypothetical protein FLJ23056 (FLJ23056), mRNA.		139.5	1	169	1	154.25	125	1	212.5	1	335.8	1	274.15	31.2	0.989677	136.5	1	83.85	221.6	0.998022	229.5	0.998022	225.55	454.2	1	897.3	1	675.75	112.1	1	266.4	0.99143	236.2	0.985498	289.2	1	251.3	161.7	1	201.6	0.99871
GI_13375778-S	NM_024589.1	FLJ22386	Homo sapiens leucine zipper domain protein (FLJ22386), mRNA.		128.2	1	180.8	1	154.5	182	1	282.8	1	195.3	1	239.05	92.5	1	105.6	1	99.05	185.6	0.997363	200.2	0.997363	192.9	108.2	0.994839	143.8	0.997419	126	131.7	1	135.1	0.976928	156.4	0.972314	140.1	0.99871	145.75	106.1	0.99871	147.3	0.99871
GI_13375784-S	NM_024592.1	FLJ13352	Homo sapiens hypothetical protein FLJ13352 (FLJ13352), mRNA.		18.5	0.963871	27.6	0.975484	23.05	24.8	0.966452	20.2	0.909677	42.3	0.99871	31.25	0.5	0.504516	15.4	0.895484	7.95	41	0.97561	51.4	0.987475	46.2	29.4	0.957419	41.4	0.985806	35.4	24.3	0.963871	23.1	0.841793	0	0.676994	-1.7	0.467097	11.55	20.2	0.925161	34.7	0.971613
GI_13375790-S	NM_024595.1	FLJ12666	Homo sapiens hypothetical protein FLJ12666 (FLJ12666), mRNA.		386	1	253.7	1	319.85	483.1	1	345.5	1	91.8	1	218.65	309.6	1	387.3	1	348.45	664.5	1	643.4	1	653.95	569.8	1	378.1	1	473.95	214.8	1	414.8	0.996704	360.1	0.99209	246.7	0.99871	387.45	269.4	1	295.6	1
GI_13375792-S	NM_024596.1	FLJ12847	Homo sapiens hypothetical protein FLJ12847 (FLJ12847), mRNA.	MCPH1	38	0.997419	36	0.988387	37	52	0.997419	52.8	0.992258	25.5	0.970323	39.15	39.4	0.994839	35.8	0.993548	37.6	26.5	0.949901	38.1	0.980224	32.3	33.2	0.962581	37.4	0.981935	35.3	37.1	0.992258	26.9	0.859591	15.5	0.77851	31.9	0.95871	21.2	12.7	0.837419	44	0.988387
GI_13375800-S	NM_024600.1	FLJ20898	Homo sapiens hypothetical protein FLJ20898 (FLJ20898), mRNA.		-1.8	0.436129	8.8	0.766452	3.5	2.1	0.578065	7.7	0.716129	2.3	0.587097	5	-3.7	0.374194	-1.4	0.472258	-2.55	-6.2	0.317732	-1.7	0.477258	-3.95	-11.9	0.170323	3.2	0.632258	-4.35	16.5	0.907097	37	0.883322	36.2	0.856295	37.7	0.971613	36.6	47	0.996129	39	0.979355
GI_13375806-S	NM_024603.1	FLJ11588	Homo sapiens hypothetical protein FLJ11588 (FLJ11588), mRNA.		408.4	1	963.5	1	685.95	541.3	1	1109	1	886	1	997.5	258.1	1	370.3	1	314.2	1645.5	1	1550.7	1	1598.1	304.4	1	313.6	1	309	740.3	1	41.1	0.897165	34.5	0.851681	55.4	0.993548	37.8	3.1	0.605161	-5.8	0.378065
GI_13375808-S	NM_024604.1	FLJ21908	Homo sapiens hypothetical protein FLJ21908 (FLJ21908), mRNA.		326.1	1	186.7	1	256.4	341.5	1	248.8	1	93	1	170.9	230.3	1	382.7	1	306.5	344.8	1	409.1	1	376.95	311.8	1	393	1	352.4	121.7	1	398.5	0.996704	302.1	0.990112	290	1	350.3	442.5	1	582.2	1
GI_13375814-S	NM_024607.1	PPP1R3B	Homo sapiens protein phosphatase 1, regulatory (inhibitor) subunit 3B (PPP1R3B), mRNA.	GL;PPP1R4;FLJ14005	45.3	0.99871	21	0.938065	33.15	52.3	0.997419	35.4	0.974194	38.9	0.99871	37.15	31.8	0.990968	62.1	0.99871	46.95	29.3	0.958471	29.1	0.967699	29.2	41	0.979355	44.1	0.988387	42.55	25.8	0.974194	60.1	0.931444	63.7	0.907713	47.5	0.985806	61.9	53.5	0.996129	60	0.997419
GI_13375816-S	NM_024608.1	NEIL1	Homo sapiens nei endonuclease VIII-like 1 (E. coli) (NEIL1), mRNA.	NEI1;hFPG1;FLJ22402	71.7	1	174.8	1	123.25	175.4	1	149.1	1	426	1	287.55	75.1	1	139	1	107.05	96.4	0.994067	100.4	0.995386	98.4	168.8	0.997419	223.6	1	196.2	131.6	1	183.6	0.985498	152.1	0.971655	171.2	0.99871	167.85	38.9	0.990968	63	0.997419
GI_13375829-S	NM_024614.1	FLJ13197	Homo sapiens hypothetical protein FLJ13197 (FLJ13197), mRNA.		15.3	0.932903	52.3	0.99871	33.8	34.9	0.990968	82.6	0.99871	186.3	1	134.45	7.4	0.722581	11.6	0.823226	9.5	24.2	0.94265	19.3	0.933421	21.75	4.3	0.670968	10.8	0.816774	7.55	15.6	0.896774	-9.8	0.459459	-21	0.361239	-4.8	0.393548	-15.4	0.4	0.534194	-8.5	0.312258
GI_13375833-S	NM_024616.1	FLJ23186	Homo sapiens hypothetical protein FLJ23186 (FLJ23186), mRNA.		2.7	0.592258	6.3	0.691613	4.5	9.4	0.80129	4.8	0.652903	-0.3	0.501935	2.25	0.9	0.51871	16.4	0.912258	8.65	5.9	0.72116	26.5	0.962426	16.2	-0.2	0.538065	-3.9	0.389677	-2.05	0.4	0.514839	-16.3	0.298616	-12.6	0.507581	13.5	0.771613	-14.45	231.6	1	268.4	1
GI_13375845-S	NM_024623.1	FLJ13491	Homo sapiens hypothetical protein FLJ13491 (FLJ13491), mRNA.		45.1	0.99871	38.5	0.990968	41.8	65.7	0.997419	37.2	0.978065	62.3	1	49.75	36.3	0.993548	65.5	0.99871	50.9	35.4	0.969018	44.3	0.986157	39.85	61.6	0.989677	86.1	0.994839	73.85	27	0.981935	178.6	0.984179	179	0.978247	120.6	0.99871	178.8	83.3	0.99871	146.2	0.99871
GI_13375849-S	NM_024626.1	B7-H4	Homo sapiens immune costimulatory protein B7-H4 (B7-H4), mRNA.	B7X;B7S1;FLJ22418	-14.3	0.08	-17.2	0.0774193	-15.75	1.7	0.562581	-11.8	0.20129	-11.6	0.175484	-11.7	-17.3	0.0916129	-17.8	0.0696774	-17.55	12.8	0.86091	-8.3	0.214898	2.25	-3.3	0.416774	-4.6	0.362581	-3.95	-18.1	0.0606452	48.3	0.914305	61.9	0.905076	-6.1	0.366452	55.1	-12	0.169032	-6.9	0.345806
GI_13375859-S	NM_024631.1	FLJ23342	Homo sapiens hypothetical protein FLJ23342 (FLJ23342), mRNA.		243.6	1	380.5	1	312.05	318.9	1	468.7	1	417.2	1	442.95	207.5	1	299.4	1	253.45	455.2	1	412	1	433.6	212.6	1	260.3	1	236.45	348.3	1	310.5	0.99209	269.6	0.987475	251.8	0.99871	290.05	124.2	0.99871	157.3	0.99871
GI_13375867-S	NM_024636.1	FLJ23153	Homo sapiens likely ortholog of mouse tumor necrosis-alpha-induced adipose-related protein (FLJ23153), mRNA.	TIARP	3.2	0.611613	24.9	0.969032	14.05	3.2	0.621935	6.7	0.696774	11.3	0.818065	9	-0.5	0.469677	-7	0.301935	-3.75	14.4	0.87739	7.6	0.790376	11	1.9	0.592258	-0.6	0.501935	0.65	1.1	0.536774	-5.3	0.558998	4.9	0.716546	30.7	0.953548	-0.2	24.5	0.95871	19	0.876129
GI_13375882-S	NM_024643.1	C14orf140	Homo sapiens chromosome 14 open reading frame 140 (C14orf140), mRNA.	FLJ23093	21.3	0.975484	-6.8	0.289032	7.25	60	0.997419	15.8	0.864516	39.8	0.99871	27.8	19.3	0.934194	54.7	0.99871	37	27.2	0.952538	32.2	0.972973	29.7	28.1	0.956129	18.3	0.903226	23.2	24.5	0.963871	22	0.838497	11.3	0.756098	73	0.997419	16.65	24.6	0.95871	62	0.997419
GI_13375884-S	NM_024644.1	C14orf169	Homo sapiens chromosome 14 open reading frame 169 (C14orf169), mRNA.	FLJ21802	139.1	1	142.4	1	140.75	160.3	1	222.2	1	139.7	1	180.95	80.5	1	164.4	1	122.45	179.5	0.997363	151.3	0.996704	165.4	115	0.994839	141.5	0.997419	128.25	105.2	1	140.3	0.977587	127.7	0.961767	213.9	0.99871	134	172.9	1	204.1	0.99871
GI_13375886-S	NM_024645.1	FLJ13842	Homo sapiens hypothetical protein FLJ13842 (FLJ13842), mRNA.		170.9	1	12.6	0.849032	91.75	248.4	1	15.2	0.856774	7.4	0.725161	11.3	93.3	1	253	1	173.15	42.9	0.976269	44.6	0.986157	43.75	63.4	0.990968	179.9	1	121.65	12.9	0.847742	-8.1	0.507581	-2.6	0.651945	-12.4	0.251613	-5.35	-14.5	0.140645	-16.8	0.139355
GI_13375890-A	NM_024648.1	FLJ22222	Homo sapiens hypothetical protein FLJ22222 (FLJ22222), mRNA.		187.4	1	82.3	1	134.85	177.1	1	66.6	0.997419	71.6	1	69.1	144.8	1	224.5	1	184.65	241.4	0.999341	195.6	0.997363	218.5	512.8	1	358	1	435.4	73.1	1	650.5	0.997363	679.3	0.996704	941.4	1	664.9	742.3	1	1019.4	1
GI_13375900-S	NM_024653.1	PRKRIP1	Homo sapiens PRKR interacting protein 1 (IL11 inducible) (PRKRIP1), mRNA.	C114;FLJ13902	289.9	1	676.6	1	483.25	468.8	1	749.3	1	581.1	1	665.2	271.7	1	389.5	1	330.6	812.7	1	713.7	1	763.2	581.5	1	503.2	1	542.35	558.8	1	432	0.996704	420.9	0.993408	644.6	1	426.45	532	1	759.7	1
GI_13375912-S	NM_024660.1	FLJ22573	Homo sapiens hypothetical protein FLJ22573 (FLJ22573), mRNA.		94.2	1	43.5	0.994839	68.85	65	0.997419	36.9	0.976774	26.1	0.972903	31.5	84.6	1	110.4	1	97.5	46.5	0.980883	34.6	0.976269	40.55	107.8	0.994839	79.2	0.993548	93.5	7.9	0.739355	23.2	0.841793	9.7	0.74621	20.7	0.891613	16.45	100.8	0.99871	159.5	0.99871
GI_13375918-S	NM_024664.1	FLJ11838	Homo sapiens hypothetical protein FLJ11838 (FLJ11838), mRNA.		36.6	0.997419	30	0.981935	33.3	63.4	0.997419	54	0.992258	14.5	0.868387	34.25	17.4	0.91871	51.8	0.997419	34.6	20.6	0.926829	23.7	0.955834	22.15	17.6	0.891613	23.3	0.941935	20.45	26.2	0.974194	354.1	0.995386	201.2	0.980883	174.7	0.99871	277.65	67.6	0.997419	113.5	0.99871
GI_13375925-S	NM_024667.1	FLJ12750	Homo sapiens hypothetical protein FLJ12750 (FLJ12750), mRNA.		2143.2	1	1565.8	1	1854.5	3015.7	1	1418.9	1	1367.2	1	1393.05	2052.5	1	3131.4	1	2591.95	3821.5	1	3240.7	1	3531.1	4731.2	1	4509.5	1	4620.35	1382.1	1	1933.5	1	1744.7	1	2676.2	1	1839.1	1792.3	1	2352.9	1
GI_13375927-S	NM_024669.1	FLJ11795	Homo sapiens hypothetical protein FLJ11795 (FLJ11795), mRNA.		-13.5	0.0941936	-21	0.0387097	-17.25	-11.7	0.141935	-19.9	0.0722581	-9.5	0.221935	-14.7	-29.8	0.0129032	-2.2	0.44129	-16	-21.3	0.0125247	-8.8	0.199736	-15.05	-5.7	0.344516	-11.6	0.169032	-8.65	-18.5	0.0580645	-24.4	0.132498	-34.1	0.0856955	-19.8	0.130323	-29.25	-17.9	0.0851613	-20.7	0.08
GI_13375951-S	NM_024682.1	TBC1D17	Homo sapiens TBC1 domain family, member 17 (TBC1D17), mRNA.	FLJ12168	21.7	0.976774	27.1	0.975484	24.4	14.8	0.886452	86.6	0.99871	37.1	0.99871	61.85	-3.4	0.383226	21.7	0.947097	9.15	57.9	0.984179	65.5	0.99143	61.7	38.8	0.976774	42.6	0.988387	40.7	12.1	0.836129	50.8	0.918919	84.3	0.929466	203.9	0.99871	67.55	53.9	0.996129	88.7	0.99871
GI_13375953-S	NM_024683.1	FLJ22729	Homo sapiens hypothetical protein FLJ22729 (FLJ22729), mRNA.		177.1	1	168.5	1	172.8	252.7	1	194.4	1	179.9	1	187.15	162.6	1	251.8	1	207.2	118.8	0.996045	174.7	0.997363	146.75	120.4	0.994839	181.7	1	151.05	109.3	1	430.7	0.996704	362.6	0.99209	485.2	1	396.65	314.2	1	441.4	1
GI_13375959-S	NM_024687.1	FLJ23049	Homo sapiens hypothetical protein FLJ23049 (FLJ23049), mRNA.		-1	0.456774	0.2	0.510968	-0.4	3.2	0.621935	16.6	0.876129	33.3	0.996129	24.95	-6.4	0.294194	21.7	0.947097	7.65	35.9	0.969018	24.3	0.956493	30.1	7.8	0.743226	-4	0.384516	1.9	-5	0.347097	-5.9	0.549769	-25.9	0.240606	-16.9	0.163871	-15.9	3.2	0.605161	8.9	0.726452
GI_13375961-S	NM_024688.1	C10orf68	Homo sapiens chromosome 10 open reading frame 68 (C10orf68), mRNA.	FLJ13031	13.5	0.904516	-4.4	0.367742	4.55	4.6	0.661935	9	0.748387	15.8	0.889032	12.4	8.8	0.76	13.4	0.861935	11.1	-6.5	0.309163	10.1	0.841134	1.8	-0.1	0.541935	8.6	0.766452	4.25	18.4	0.925161	0.4	0.651945	-13.3	0.499011	21.9	0.904516	-6.45	-3.5	0.403871	-12.6	0.230968
GI_13375963-S	NM_024689.1	FLJ14103	Homo sapiens hypothetical protein FLJ14103 (FLJ14103), mRNA.		-6.1	0.282581	11.8	0.834839	2.85	-3.2	0.390968	8.6	0.743226	11.1	0.814194	9.85	3.9	0.606452	9.4	0.770323	6.65	-5	0.363217	2.2	0.632828	-1.4	-18.9	0.0580645	11.3	0.832258	-3.8	-1.6	0.447742	-8.9	0.485827	-8.3	0.580751	-9.9	0.294194	-8.6	-11	0.196129	-17.4	0.130323
GI_13375978-S	NM_024696.1	FLJ23058	Homo sapiens hypothetical protein FLJ23058 (FLJ23058), mRNA.		203.3	1	427.5	1	315.4	200.4	1	455.6	1	295.6	1	375.6	109	1	246.3	1	177.65	251.9	1	257.7	0.998682	254.8	370.5	1	568.9	1	469.7	332.3	1	360.2	0.995386	276	0.988134	368.7	1	318.1	141	0.99871	186.4	0.99871
GI_13375980-S	NM_024697.1	FLJ22419	Homo sapiens hypothetical protein FLJ22419 (FLJ22419), mRNA.		59.5	0.99871	49.4	0.99871	54.45	71.2	0.997419	44.9	0.988387	19.1	0.932903	32	20.6	0.941935	62.3	0.99871	41.45	174.9	0.997363	150.5	0.996704	162.7	44.9	0.980645	10.7	0.816774	27.8	64.6	0.99871	209.2	0.987475	196.7	0.980883	82.1	0.99871	202.95	-12.3	0.163871	6.5	0.664516
GI_13375984-S	NM_024699.1	FLJ14007	Homo sapiens hypothetical protein FLJ14007 (FLJ14007), mRNA.		88.1	1	166.7	1	127.4	150.3	1	209	1	144.4	1	176.7	69	1	131.1	1	100.05	300.4	1	338.8	1	319.6	115.8	0.994839	141.7	0.997419	128.75	121.1	1	507.1	0.996704	437.1	0.994067	623.2	1	472.1	243.5	1	460.9	1
GI_13375990-S	NM_024702.1	FLJ13841	Homo sapiens hypothetical protein FLJ13841 (FLJ13841), mRNA.		7.7	0.762581	4.5	0.646452	6.1	6.6	0.734194	9.5	0.762581	16.9	0.905806	13.2	-0.3	0.477419	17.2	0.91871	8.45	16.8	0.901121	17.8	0.922874	17.3	10.9	0.802581	11.8	0.83871	11.35	11.2	0.814194	-14.3	0.344759	-8.6	0.57416	34.8	0.967742	-11.45	45.2	0.996129	26.2	0.940645
GI_13375996-S	NM_024705.1	FLJ13639	Homo sapiens hypothetical protein FLJ13639 (FLJ13639), mRNA.		56.6	0.99871	77.2	1	66.9	80.4	1	91.3	0.99871	142	1	116.65	46.3	0.99871	99	1	72.65	129.7	0.996045	112.7	0.995386	121.2	68.7	0.990968	98.6	0.996129	83.65	37.5	0.993548	169.5	0.984179	159.2	0.972973	139.9	0.99871	164.35	13.7	0.851613	29.2	0.953548
GI_13376000-S	NM_024707.1	GEMIN7	Homo sapiens gem (nuclear organelle) associated protein 7 (GEMIN7), mRNA.	FLJ13956	2.6	0.585806	-3.6	0.389677	-0.5	1.3	0.545806	-7	0.300645	10.2	0.789677	1.6	17.1	0.913548	-5.2	0.347097	5.95	20	0.924192	4.7	0.723797	12.35	27.5	0.954839	6.8	0.729032	17.15	-6.5	0.301935	69.2	0.944628	75.2	0.923533	16.8	0.836129	72.2	5.2	0.664516	-0.2	0.507097
GI_13376006-S	NM_024710.1	FLJ23469	Homo sapiens hypothetical protein FLJ23469 (FLJ23469), mRNA.		307.4	1	114.4	1	210.9	320	1	168.4	1	120.6	1	144.5	198.8	1	292.9	1	245.85	138.4	0.996045	157.3	0.996704	147.85	498.2	1	465.6	1	481.9	76.4	1	924.1	0.998682	835.2	0.997363	889	1	879.65	507.5	1	848.8	1
GI_13376012-S	NM_024713.1	FLJ22557	Homo sapiens hypothetical protein FLJ22557 (FLJ22557), mRNA.		233	1	291.9	1	262.45	319.6	1	351.3	1	308.1	1	329.7	166	1	284.7	1	225.35	635.8	1	660.5	1	648.15	434.4	1	615.9	1	525.15	287.7	1	162.5	0.98352	107.7	0.95122	108.1	0.99871	135.1	100.1	0.99871	123.8	0.99871
GI_13376022-S	NM_024719.1	GRTP1	Homo sapiens growth hormone regulated TBC protein 1 (GRTP1), mRNA.	TBC1D6;FLJ22474	20.8	0.972903	17.7	0.908387	19.25	21.5	0.948387	17	0.882581	17.3	0.908387	17.15	22.9	0.962581	24	0.96	23.45	-5.3	0.350692	-0.8	0.515491	-3.05	15.1	0.868387	21.7	0.929032	18.4	7	0.71871	9.5	0.773237	-13.9	0.492419	-1.7	0.467097	-2.2	-4.7	0.36	-1.7	0.463226
GI_13376024-S	NM_024720.1	FLJ23510	Homo sapiens hypothetical protein FLJ23510 (FLJ23510), mRNA.		-0.1	0.483871	1.4	0.55871	0.65	-8.9	0.216774	-13.7	0.153548	3.2	0.605161	-5.25	-10.1	0.20129	1	0.523871	-4.55	0.7	0.572841	-0.7	0.518787	0	-9.1	0.251613	4.5	0.672258	-2.3	-8.4	0.242581	5.1	0.725115	4.3	0.712591	-22.2	0.104516	4.7	-1.8	0.464516	4.1	0.616774
GI_13376028-S	NM_024722.1	ACBD4	Homo sapiens acyl-Coenzyme A binding domain containing 4 (ACBD4), mRNA.	FLJ13322	15.6	0.935484	20	0.930323	17.8	13.7	0.88	-7.4	0.287742	23.1	0.96	7.85	2.6	0.566452	8.2	0.747097	5.4	83.5	0.99209	40.3	0.982861	61.9	56.6	0.989677	48.5	0.992258	52.55	7.9	0.740645	168.8	0.98352	143.5	0.970336	39.2	0.975484	156.15	26.1	0.965161	40	0.983226
GI_13376030-A	NM_024723.1	FLJ23471	Homo sapiens MICAL-like 2 (FLJ23471), transcript variant 2, mRNA.		24	0.992258	38.2	0.990968	31.1	43.5	0.996129	57.4	0.994839	14.9	0.877419	36.15	29.1	0.983226	36.3	0.994839	32.7	72.8	0.989453	64.8	0.99143	68.8	87.2	0.993548	110.2	0.996129	98.7	22.8	0.95871	159.7	0.982202	139	0.96704	63.9	0.996129	149.35	16.8	0.890323	67.6	0.99871
GI_13376039-S	NM_024727.1	FLJ23259	Homo sapiens hypothetical protein FLJ23259 (FLJ23259), mRNA.		-2.8	0.40129	-10.8	0.183226	-6.8	-7.5	0.267097	-11.2	0.214194	-3.8	0.394839	-7.5	10.3	0.79871	-16.8	0.0877419	-3.25	-3.4	0.42584	-3.8	0.388926	-3.6	-7.5	0.301935	-5.5	0.339355	-6.5	-2.3	0.428387	32.8	0.874094	37.3	0.861569	-21.7	0.112258	35.05	-11.5	0.184516	-6.4	0.36
GI_13376041-S	NM_024728.1	C7orf10	Homo sapiens chromosome 7 open reading frame 10 (C7orf10), mRNA.	ORF19;DERP13;FLJ11808	13.6	0.905806	-1.9	0.442581	5.85	11.7	0.852903	-24.6	0.0374193	-3.3	0.418065	-13.95	3.5	0.594839	29	0.981935	16.25	21.6	0.931444	47.5	0.986157	34.55	102.9	0.993548	89.3	0.996129	96.1	-10.4	0.19871	927.8	0.999341	895.2	0.997363	978.8	1	911.5	365.2	1	749.2	1
GI_13376049-S	NM_024732.1	FLJ14351	Homo sapiens hypothetical protein FLJ14351 (FLJ14351), mRNA.		15.1	0.929032	1.2	0.552258	8.15	24	0.96	0.1	0.535484	1.7	0.56129	0.9	11.3	0.812903	20.3	0.941935	15.8	15.9	0.888596	6.4	0.765326	11.15	15.1	0.868387	6	0.705806	10.55	13.7	0.864516	30.5	0.867502	11.5	0.758734	6.1	0.636129	21	13	0.84	-2	0.458065
GI_13376059-S	NM_024738.1	FLJ21415	Homo sapiens hypothetical protein FLJ21415 (FLJ21415), mRNA.		93.7	1	64.1	0.99871	78.9	126.8	1	91.3	0.99871	33.1	0.994839	62.2	55.7	1	102.3	1	79	154.2	0.997363	187.8	0.997363	171	143.7	0.996129	119.4	0.997419	131.55	44.4	0.99871	110.6	0.970995	83	0.926829	122.3	0.99871	96.8	122	0.99871	169.3	0.99871
GI_13376061-S	NM_024740.1	DIBD1	Homo sapiens disrupted in bipolar affective disorder 1 (DIBD1), mRNA.	FLJ21845;DKFZp586M2420	424.9	1	370.8	1	397.85	495	1	432.6	1	306.7	1	369.65	402.2	1	613.7	1	507.95	1141.7	1	953.7	1	1047.7	721.6	1	648.3	1	684.95	325.1	1	517.2	0.996704	493.7	0.994067	782.9	1	505.45	547.8	1	604.1	1
GI_13376063-S	NM_024741.1	ZNF408	Homo sapiens zinc finger protein 408 (ZNF408), mRNA.	FLJ12827	55.4	0.99871	82.2	1	68.8	71.2	0.997419	99.5	0.99871	63.7	1	81.6	42.5	0.997419	46.3	0.997419	44.4	179.1	0.997363	195.5	0.997363	187.3	81.6	0.993548	64	0.993548	72.8	70	0.99871	104.7	0.969018	93.6	0.938695	74.8	0.997419	99.15	55	0.996129	108	0.99871
GI_13376075-S	NM_024748.1	FLJ11539	Homo sapiens hypothetical protein FLJ11539 (FLJ11539), mRNA.		7.6	0.762581	-0.4	0.489032	3.6	-6.5	0.290323	-21.1	0.0606452	4.8	0.649032	-8.15	-10.8	0.190968	-17.8	0.0709677	-14.3	27.7	0.953856	-13.1	0.087673	7.3	-4	0.4	16	0.882581	6	-7.9	0.258065	34.9	0.882004	30	0.834542	3.4	0.574194	32.45	-32.2	0.0103226	-8.1	0.316129
GI_13376079-S	NM_024751.1	FLJ13273	Homo sapiens hypothetical protein FLJ13273 (FLJ13273), mRNA.		45.8	0.99871	63.9	0.99871	54.85	36.9	0.990968	94.1	0.99871	53.8	1	73.95	26.2	0.971613	24.7	0.963871	25.45	53.8	0.984179	57.5	0.988134	55.65	34.4	0.965161	4.4	0.669677	19.4	38.8	0.996129	59.1	0.929466	67.8	0.914305	-1.1	0.48129	63.45	6.9	0.707097	4.9	0.63871
GI_13376087-S	NM_024755.1	FLJ13213	Homo sapiens hypothetical protein FLJ13213 (FLJ13213), mRNA.	FLJ10005	442.5	1	724.3	1	583.4	611.6	1	836.5	1	668.2	1	752.35	340.2	1	536.1	1	438.15	1380.2	1	1499.4	1	1439.8	598.4	1	608.4	1	603.4	516.2	1	393.8	0.996704	292.8	0.988794	555.5	1	343.3	357.9	1	517.3	1
GI_13376090-S	NM_024756.1	MMRN2	Homo sapiens multimerin 2 (MMRN2), mRNA.	FLJ13465;ENDOGLYX1;EndoGlyx-1	34.5	0.997419	45.6	0.997419	40.05	50.7	0.997419	49	0.990968	29	0.983226	39	16.9	0.910968	50.6	0.997419	33.75	64.8	0.987475	89.3	0.995386	77.05	38.5	0.976774	39.1	0.984516	38.8	79.9	1	316.4	0.993408	254	0.986816	42.3	0.979355	285.2	28	0.971613	22.4	0.913548
GI_13376096-S	NM_024759.1	FLJ13955	Homo sapiens hypothetical protein FLJ13955 (FLJ13955), mRNA.		29.7	0.996129	12.8	0.850323	21.25	8.6	0.781935	-7	0.296774	8.9	0.762581	0.95	20.4	0.939355	27.2	0.978065	23.8	-1.6	0.493078	-9.3	0.185893	-5.45	8.5	0.76	3.6	0.646452	6.05	26.1	0.974194	53.7	0.924192	37.2	0.861569	3.6	0.579355	45.45	9.3	0.763871	27.5	0.947097
GI_13376098-S	NM_024760.1	FLJ14009	Homo sapiens transducin-like enhancer protein 6 (FLJ14009), mRNA.		-8	0.233548	15.7	0.890323	3.85	18.4	0.930323	9.8	0.766452	18.1	0.917419	13.95	16.3	0.900645	25.5	0.965161	20.9	19.3	0.919578	10.4	0.848385	14.85	19.7	0.912258	27.7	0.953548	23.7	15.1	0.886452	2.8	0.694133	-12.3	0.51615	23.7	0.917419	-4.75	8.7	0.753548	31	0.96129
GI_13376104-S	NM_024764.1	C14orf161	Homo sapiens chromosome 14 open reading frame 161 (C14orf161), mRNA.	FLJ14298	-1.3	0.445161	23.6	0.957419	11.15	3.7	0.637419	28.5	0.95871	-4.2	0.385806	12.15	9.6	0.778065	7.2	0.72	8.4	-1.3	0.505603	-10	0.158866	-5.65	-5	0.374194	-1.9	0.461935	-3.45	3.7	0.616774	1.8	0.683586	-12.8	0.506922	6.7	0.646452	-5.5	1.2	0.550968	15.5	0.837419
GI_13376108-S	NM_024766.1	FLJ23451	Homo sapiens hypothetical protein FLJ23451 (FLJ23451), mRNA.		26.3	0.994839	16.3	0.896774	21.3	18.8	0.930323	16.9	0.877419	8.6	0.76	12.75	-1.2	0.451613	7.6	0.729032	3.2	62.3	0.986816	71	0.99209	66.65	58.9	0.989677	65.4	0.993548	62.15	4.9	0.667097	289.2	0.99143	328.4	0.990771	33.4	0.96129	308.8	26.7	0.966452	30.8	0.96
GI_13376112-S	NM_024768.1	FLJ12057	Homo sapiens hypothetical protein FLJ12057 (FLJ12057), mRNA.		-1	0.456774	7.1	0.716129	3.05	20.5	0.944516	0.6	0.548387	0.8	0.538065	0.7	10.7	0.805161	49.6	0.997419	30.15	7.3	0.756757	-3.1	0.422544	2.1	419.1	1	1163.2	1	791.15	28.5	0.983226	-4	0.576137	-26.5	0.230059	10.3	0.723871	-15.25	-4.9	0.357419	-11.5	0.251613
GI_13376118-S	NM_024771.1	FLJ13848	Homo sapiens hypothetical protein FLJ13848 (FLJ13848), mRNA.		58.2	0.99871	85.4	1	71.8	81.4	1	116.1	1	71.8	1	93.95	52.1	1	78.3	1	65.2	69.1	0.988794	55.7	0.988134	62.4	82.7	0.993548	103.9	0.996129	93.3	72.9	1	80.5	0.955834	102.2	0.947264	62.3	0.994839	91.35	84.4	0.99871	119.6	0.99871
GI_13376122-S	NM_024773.1	FLJ13798	Homo sapiens hypothetical protein FLJ13798 (FLJ13798), mRNA.		28.9	0.996129	10.4	0.805161	19.65	31	0.981935	11.7	0.806452	8	0.740645	9.85	7.9	0.740645	24.6	0.962581	16.25	4.4	0.684245	4.1	0.696111	4.25	12.4	0.837419	15.3	0.877419	13.85	10.8	0.811613	-1.4	0.629532	8.6	0.738299	9.9	0.716129	3.6	14.8	0.867097	26.6	0.943226
GI_13376139-S	NM_024781.1	FLJ23594	Homo sapiens hypothetical protein FLJ23594 (FLJ23594), mRNA.		-20.7	0.0206452	-16.2	0.0890323	-18.45	-7	0.273548	-21.8	0.0554839	-15.2	0.110968	-18.5	-28	0.0180645	-17.2	0.0812903	-22.6	-19.5	0.0217535	-4.4	0.357284	-11.95	-12.6	0.15871	-27	0.0103226	-19.8	-17.9	0.0670968	-20.2	0.203032	-13.5	0.497693	-11.5	0.261935	-16.85	-13.5	0.152258	-20.9	0.0774193
GI_13376141-S	NM_024782.1	FLJ12610	Homo sapiens hypothetical protein FLJ12610 (FLJ12610), mRNA.		-4.1	0.362581	14.6	0.874839	5.25	-2.2	0.428387	-6.3	0.317419	-5.6	0.340645	-5.95	7	0.712258	-2.7	0.427097	2.15	28.8	0.957811	12.8	0.881345	20.8	26.3	0.949677	20	0.914839	23.15	-2.1	0.430968	147.5	0.978906	148.5	0.970336	51.8	0.989677	148	8.7	0.752258	17.9	0.864516
GI_13376149-S	NM_024786.1	ZDHHC11	Homo sapiens zinc finger, DHHC domain containing 11 (ZDHHC11), mRNA.	ZNF399;FLJ13153	-20.5	0.0232258	-4.9	0.354839	-12.7	-16.3	0.0735484	-0.3	0.514839	-27.3	0.0129032	-13.8	-20	0.0722581	-2.8	0.424516	-11.4	-1.2	0.506922	-1.8	0.470666	-1.5	-6.7	0.334194	-7	0.295484	-6.85	-11.1	0.178065	-20.4	0.199077	-26.6	0.228082	-20.2	0.126452	-23.5	-14.4	0.143226	-16.1	0.152258
GI_13376161-S	NM_024792.1	CT120	Homo sapiens membrane protein expressed in epithelial-like lung adenocarcinoma (CT120), mRNA.	FLJ22282	896.1	1	470.7	1	683.4	1133.7	1	404.9	1	278.8	1	341.85	1101.8	1	1820.6	1	1461.2	1749.9	1	1283.1	1	1516.5	2368.9	1	2360.6	1	2364.75	377.2	1	1779.4	1	1644.6	1	2272.5	1	1712	1577	1	1923.3	1
GI_13376163-S	NM_024794.1	ABHD9	Homo sapiens abhydrolase domain containing 9 (ABHD9), mRNA.	FLJ22408	9.4	0.8	4	0.630968	6.7	-2.3	0.424516	16.7	0.877419	0	0.513548	8.35	14.8	0.88	5.1	0.658065	9.95	43.3	0.976928	35.2	0.978247	39.25	34.8	0.967742	22.1	0.935484	28.45	2.7	0.578065	174.9	0.984179	188.6	0.979565	-4	0.406452	181.75	9.9	0.780645	0.9	0.531613
GI_13376165-S	NM_024795.1	FLJ22800	Homo sapiens hypothetical protein FLJ22800 (FLJ22800), mRNA.		1.3	0.531613	-10.5	0.190968	-4.6	-15.6	0.0812903	-15.7	0.117419	-14.6	0.126452	-15.15	-23.5	0.04	-2.5	0.432258	-13	-9.9	0.197759	1.1	0.585366	-4.4	-22.6	0.0322581	-5.7	0.332903	-14.15	-9.5	0.216774	-26.4	0.102835	-30.9	0.137772	-40.5	0.00645161	-28.65	-3.4	0.403871	-2.7	0.447742
GI_13376167-S	NM_024796.1	FLJ22639	Homo sapiens hypothetical protein FLJ22639 (FLJ22639), mRNA.		3.7	0.628387	-2.1	0.43871	0.8	-4.1	0.363871	-5.4	0.354839	14.6	0.870968	4.6	-5.4	0.312258	9.7	0.775484	2.15	2	0.617666	0.6	0.566249	1.3	-4.2	0.393548	-6.5	0.313548	-5.35	11.5	0.827097	-21.2	0.185234	-30.6	0.147001	7.6	0.661935	-25.9	21.6	0.935484	3.3	0.6
GI_13376169-S	NM_024798.1	SNX22	Homo sapiens sorting nexin 22 (SNX22), mRNA.	FLJ13952	6.4	0.717419	-9.7	0.203871	-1.65	-0.4	0.491613	2.2	0.583226	-6.4	0.313548	-2.1	-5.3	0.317419	12.6	0.842581	3.65	-11.4	0.15557	2.5	0.641397	-4.45	-1.6	0.487742	-3.7	0.393548	-2.65	-14.3	0.117419	-9.1	0.477258	-0.2	0.675676	39.4	0.975484	-4.65	-5.6	0.336774	3.8	0.611613
GI_13376172-S	NM_024799.1	FLJ13224	Homo sapiens hypothetical protein FLJ13224 (FLJ13224), mRNA.		-2.2	0.420645	12	0.83871	4.9	2.1	0.578065	27.3	0.950968	0.1	0.517419	13.7	3.2	0.584516	10.8	0.803871	7	4.2	0.677653	0.4	0.560316	2.3	7.9	0.747097	11.2	0.829677	9.55	19.3	0.932903	-3.8	0.578774	-24.6	0.276862	7.4	0.660645	-14.2	1.6	0.563871	3.1	0.594839
GI_13376180-S	NM_024803.1	FLJ21665	Homo sapiens hypothetical protein FLJ21665 (FLJ21665), mRNA.		-3.3	0.380645	-13.6	0.126452	-8.45	-10.3	0.180645	-11.7	0.202581	-16.3	0.0993548	-14	-4.4	0.353548	-7.4	0.286452	-5.9	-7.5	0.274885	8.7	0.812129	0.6	-8.5	0.272258	0.7	0.56	-3.9	-6.7	0.285161	-17.6	0.265656	-23.3	0.308504	11.4	0.738065	-20.45	-8.7	0.252903	9.2	0.740645
GI_13376182-S	NM_024804.1	FLJ12606	Homo sapiens hypothetical protein FLJ12606 (FLJ12606), mRNA.		65.3	1	210.9	1	138.1	148.2	1	195.7	1	212.4	1	204.05	43.2	0.997419	94.1	1	68.65	230.9	0.999341	230.6	0.998022	230.75	112.5	0.994839	91.4	0.996129	101.95	211.5	1	167.5	0.98352	134.8	0.965722	4.7	0.612903	151.15	181.4	1	370.1	1
GI_13376184-S	NM_024805.1	FLJ21172	Homo sapiens hypothetical protein FLJ21172 (FLJ21172), mRNA.		174.6	1	159.8	1	167.2	143.6	1	174.6	1	215.2	1	194.9	149.8	1	156.9	1	153.35	224.4	0.998682	200.9	0.997363	212.65	157.6	0.996129	118.5	0.997419	138.05	133.5	1	212.9	0.988134	251.5	0.986816	293.6	1	232.2	168.4	1	191.2	0.99871
GI_13376186-I	NM_024806.1	FLJ23554	Homo sapiens hypothetical protein FLJ23554 (FLJ23554), transcript variant 1, mRNA.		26.5	0.994839	54	0.99871	40.25	46.3	0.996129	42.6	0.984516	68.5	1	55.55	5.8	0.672258	6.7	0.703226	6.25	-4.5	0.386289	25.6	0.960448	10.55	-7.9	0.287742	5.7	0.698065	-1.1	52.7	0.99871	5.5	0.730389	1.6	0.690178	20.4	0.886452	3.55	1.1	0.548387	-10.4	0.273548
GI_13376188-S	NM_024807.1	C6orf76	Homo sapiens chromosome 6 open reading frame 76 (C6orf76), mRNA.	TLT2;FLJ13693	-3.2	0.384516	18.1	0.91871	7.45	17.1	0.92129	30.1	0.965161	6.2	0.698065	18.15	-3.7	0.374194	9.7	0.775484	3	1.9	0.615689	3.3	0.673698	2.6	23.7	0.941935	6.6	0.725161	15.15	7.9	0.739355	-4.3	0.568886	5.5	0.720501	1.8	0.541935	0.6	-1.3	0.47871	-5.1	0.392258
GI_13376194-S	NM_024810.1	FLJ23018	Homo sapiens hypothetical protein FLJ23018 (FLJ23018), mRNA.		59.3	0.99871	87.1	1	73.2	54.3	0.997419	99.2	0.99871	93.2	1	96.2	28	0.980645	71.9	1	49.95	132.8	0.996045	90.6	0.995386	111.7	95.4	0.993548	85	0.994839	90.2	54.9	0.99871	238.7	0.989453	226.6	0.984838	78.6	0.997419	232.65	35.2	0.987097	86.1	0.99871
GI_13376199-S	NM_024812.1	BAALC	Homo sapiens brain and acute leukemia, cytoplasmic (BAALC), mRNA.	FLJ12015	1866.2	1	277.9	1	1072.05	1315.6	1	345.5	1	156.8	1	251.15	790.3	1	2632.3	1	1711.3	683.4	1	755.4	1	719.4	970.8	1	2078.7	1	1524.75	212.6	1	840.9	0.998682	779.5	0.996704	497.3	1	810.2	12.5	0.834839	19.3	0.87871
GI_13376201-S	NM_024813.1	FLJ13150	Homo sapiens hypothetical protein FLJ13150 (FLJ13150), mRNA.		87.5	1	192.3	1	139.9	187.7	1	190.7	1	208.7	1	199.7	33.9	0.990968	119.4	1	76.65	330.7	1	317.6	0.999341	324.15	86	0.993548	96.5	0.996129	91.25	165.3	1	213.1	0.988134	150.6	0.970995	96.8	0.99871	181.85	27.5	0.969032	71.2	0.99871
GI_13376203-S	NM_024814.1	CBLL1	Homo sapiens Cas-Br-M (murine) ecotropic retroviral transforming sequence-like 1 (CBLL1), mRNA.	HAKAI;FLJ23109	132	1	104.5	1	118.25	108.6	1	156	1	94.6	1	125.3	47.1	1	94.4	1	70.75	240.6	0.999341	301.6	0.999341	271.1	172.7	0.997419	71.7	0.993548	122.2	92.5	1	170.2	0.984179	148.7	0.970336	89.3	0.99871	159.45	101.1	0.99871	130.3	0.99871
GI_13376207-S	NM_024816.1	FRA	Homo sapiens Fos-related antigen (FRA), mRNA.	FLJ23282	304.6	1	349.6	1	327.1	389.2	1	326.9	1	329.2	1	328.05	323.2	1	421.4	1	372.3	324.5	1	384.8	1	354.65	560.4	1	769.8	1	665.1	259.2	1	658.6	0.997363	714	0.996704	893.9	1	686.3	455.2	1	602.9	1
GI_13376209-S	NM_024817.1	FLJ13710	Homo sapiens hypothetical protein FLJ13710 (FLJ13710), mRNA.		6.9	0.735484	17.1	0.900645	12	23.7	0.95871	3.9	0.632258	0.1	0.514839	2	2.8	0.572903	32.1	0.988387	17.45	22.6	0.936058	16.7	0.914964	19.65	12.2	0.834839	19.5	0.909677	15.85	15.6	0.896774	137.9	0.977587	145.6	0.970336	28.2	0.944516	141.75	35.2	0.987097	82.2	0.99871
GI_13376215-S	NM_024821.1	FLJ22349	Homo sapiens hypothetical protein FLJ22349 (FLJ22349), mRNA.		5.9	0.705806	11.2	0.818065	8.55	16.7	0.914839	26.4	0.947097	5	0.658065	15.7	8.4	0.753548	13.5	0.863226	10.95	7.9	0.777192	2.7	0.649308	5.3	10.9	0.802581	22.2	0.935484	16.55	13.7	0.864516	-0.8	0.636783	-14	0.487805	-7.4	0.336774	-7.4	8.8	0.753548	37.1	0.978065
GI_13376219-S	NM_024823.1	FLJ21596	Homo sapiens hypothetical protein FLJ21596 (FLJ21596), mRNA.		-2.5	0.414194	12.5	0.845161	5	22.9	0.957419	12.9	0.824516	11.1	0.814194	12	-5.3	0.316129	5.7	0.668387	0.2	-4.9	0.367172	15.4	0.904417	5.25	8.1	0.750968	1	0.571613	4.55	-4.2	0.371613	7.3	0.746869	12.2	0.760053	4.5	0.605161	9.75	15.5	0.876129	16.5	0.854194
GI_13376225-S	NM_024826.1	FLJ21159	Homo sapiens hypothetical protein FLJ21159 (FLJ21159), mRNA.		13.8	0.907097	-1.9	0.443871	5.95	-7	0.274839	3.2	0.615484	10.2	0.790968	6.7	11	0.810323	10.2	0.789677	10.6	20.8	0.928148	-0.4	0.531971	10.2	18	0.894194	11.4	0.834839	14.7	10.8	0.811613	3.6	0.705999	-15.1	0.468029	16.1	0.825806	-5.75	21.9	0.938065	-1.9	0.459355
GI_13376227-S	NM_024827.1	HDAC11	Homo sapiens histone deacetylase 11 (HDAC11), mRNA.	FLJ22237	21.1	0.975484	17.7	0.908387	19.4	39.5	0.994839	16.6	0.876129	12.3	0.833548	14.45	25.1	0.967742	52.8	0.997419	38.95	16.5	0.896506	26.2	0.961767	21.35	55.3	0.987097	49.4	0.992258	52.35	14.9	0.87871	102.3	0.967699	92.1	0.937376	101.9	0.99871	97.2	23.1	0.954839	37.8	0.979355
GI_13376229-S	NM_024828.1	C9orf82	Homo sapiens chromosome 9 open reading frame 82 (C9orf82), mRNA.	FLJ13657	347.5	1	224.9	1	286.2	399.3	1	228.4	1	211.7	1	220.05	275.8	1	434.3	1	355.05	522.6	1	578.5	1	550.55	392.5	1	504.3	1	448.4	167	1	343.9	0.995386	247	0.986157	395.9	1	295.45	502.4	1	663.3	1
GI_13376239-S	NM_024833.1	FLJ23506	Homo sapiens hypothetical protein FLJ23506 (FLJ23506), mRNA.		500.2	1	910.9	1	705.55	830.2	1	899.3	1	966.3	1	932.8	373.5	1	630.9	1	502.2	1104	1	1112.6	1	1108.3	509.1	1	482	1	495.55	787.8	1	357.3	0.995386	370.5	0.99209	360.6	1	363.9	67.8	0.997419	131.1	0.99871
GI_13376242-S	NM_024834.1	FLJ13081	Homo sapiens hypothetical protein FLJ13081 (FLJ13081), mRNA.		48.3	0.99871	61.4	0.99871	54.85	41.6	0.996129	52	0.992258	31.5	0.989677	41.75	26.4	0.972903	34.6	0.990968	30.5	176.3	0.997363	139.6	0.996704	157.95	10.9	0.802581	33.9	0.978065	22.4	27.7	0.983226	5.9	0.735003	15.2	0.777192	69.2	0.996129	10.55	164.9	1	176.6	0.99871
GI_13376244-S	NM_024835.1	ZNF403	Homo sapiens zinc finger protein 403 (ZNF403), mRNA.	DIF3;LZK1;DIF-3;ZFP403;FLJ21230;FLJ22561	659.6	1	599.2	1	629.4	743.5	1	790.6	1	461.5	1	626.05	471.7	1	679	1	575.35	1046.5	1	1218.3	1	1132.4	631.6	1	590.4	1	611	497.9	1	1188.7	0.999341	988.1	0.998022	1100.1	1	1088.4	615.9	1	953.1	1
GI_13376246-S	NM_024836.1	FLJ22301	Homo sapiens hypothetical protein FLJ22301 (FLJ22301), mRNA.		182.9	1	140.1	1	161.5	163.8	1	172.3	1	86.9	1	129.6	118.1	1	164.3	1	141.2	232.3	0.999341	254.8	0.998682	243.55	208.8	1	241.7	1	225.25	84.1	1	141	0.977587	127	0.961767	122.4	0.99871	134	189.1	1	182.8	0.99871
GI_13376252-S	NM_024839.1	RPP21	Homo sapiens ribonuclease P 21kDa subunit (RPP21), mRNA.	FLJ22638	1666.5	1	2949.2	1	2307.85	2121	1	3214.2	1	1909.5	1	2561.85	1352.3	1	1643	1	1497.65	6792.2	1	5254.1	1	6023.15	1632.6	1	1310.1	1	1471.35	2608.7	1	2585.2	1	2496.6	1	4087.5	1	2540.9	3962.4	1	4982.9	1
GI_13376260-S	NM_024845.1	FLJ14154	Homo sapiens hypothetical protein FLJ14154 (FLJ14154), mRNA.		44.6	0.99871	33.9	0.984516	39.25	47	0.996129	73	0.99871	45.2	1	59.1	29.3	0.984516	47.8	0.997419	38.55	115	0.996045	95.7	0.995386	105.35	103	0.993548	102.1	0.996129	102.55	31.6	0.985806	100.9	0.967699	88.2	0.933421	101.6	0.99871	94.55	62.9	0.997419	75.4	0.99871
GI_13376262-S	NM_024846.1	FLJ11710	Homo sapiens hypothetical protein FLJ11710 (FLJ11710), mRNA.		18.6	0.965161	13.7	0.865806	16.15	28.1	0.978065	23.5	0.931613	25.2	0.970323	24.35	14.2	0.870968	2	0.554839	8.1	14	0.871457	-0.8	0.516809	6.6	-2.4	0.449032	12.1	0.84129	4.85	20.4	0.941935	37.4	0.8853	7.6	0.733026	5.6	0.628387	22.5	-1.3	0.47871	6.6	0.668387
GI_13376266-S	NM_024848.1	FLJ13941	Homo sapiens hypothetical protein FLJ13941 (FLJ13941), mRNA.		0.5	0.504516	22.5	0.949677	11.5	4.7	0.665806	28	0.95871	63.1	1	45.55	6.3	0.691613	16.9	0.917419	11.6	29.2	0.958471	25.7	0.960448	27.45	15.9	0.882581	9.8	0.797419	12.85	26	0.974194	-3.7	0.580751	-15.7	0.457482	-26.2	0.0632258	-9.7	-1.2	0.47871	6.7	0.668387
GI_13376268-S	NM_024849.1	FLJ14126	Homo sapiens hypothetical protein FLJ14126 (FLJ14126), mRNA.		14.3	0.912258	105.3	1	59.8	32.8	0.985806	126.6	1	90.5	1	108.55	-14.5	0.123871	-5.4	0.343226	-9.95	40.8	0.97561	29.6	0.967699	35.2	-7	0.325161	8.4	0.762581	0.7	48.6	0.99871	80.1	0.955175	71.7	0.917601	5.7	0.628387	75.9	7.4	0.72	-17.2	0.135484
GI_13376270-S	NM_024850.1	FLJ21458	Homo sapiens hypothetical protein FLJ21458 (FLJ21458), mRNA.		3	0.605161	-2.4	0.430968	0.3	-5.8	0.316129	-3.9	0.385806	11.8	0.820645	3.95	-16.7	0.0967742	14.1	0.877419	-1.3	-3.6	0.418589	12.8	0.882004	4.6	7.1	0.730323	-8.1	0.259355	-0.5	16.1	0.901935	41.7	0.897825	38.4	0.865524	-11.8	0.259355	40.05	16.3	0.883871	-13.6	0.216774
GI_13376276-S	NM_024853.1	FLJ13385	Homo sapiens hypothetical protein FLJ13385 (FLJ13385), mRNA.		71.6	1	124.3	1	97.95	77	0.99871	155.9	1	201.1	1	178.5	34.4	0.990968	88	1	61.2	53.1	0.98352	45.9	0.986157	49.5	38.3	0.975484	38.4	0.984516	38.35	86.7	1	-6.5	0.537904	-17.2	0.435069	21.9	0.904516	-11.85	28.9	0.974194	25.6	0.938065
GI_13376278-S	NM_024854.1	FLJ22028	Homo sapiens hypothetical protein FLJ22028 (FLJ22028), mRNA.		36.4	0.997419	22.5	0.949677	29.45	45.8	0.996129	24	0.935484	9.3	0.776774	16.65	35.2	0.992258	50.1	0.997419	42.65	45.9	0.978906	62.6	0.989453	54.25	95.2	0.993548	131.8	0.997419	113.5	15.1	0.882581	88.8	0.958471	77.1	0.923533	61.3	0.994839	82.95	49.3	0.996129	43.6	0.988387
GI_13376285-S	NM_024859.1	FLJ21687	Homo sapiens PDZ domain containing, X chromosome (FLJ21687), mRNA.	JM10	8.4	0.781935	14.7	0.876129	11.55	6.3	0.727742	1.3	0.56	22.6	0.956129	11.95	-3.7	0.370323	12.5	0.842581	4.4	-21.4	0.0125247	-3.4	0.41002	-12.4	-3.7	0.410323	2.8	0.624516	-0.45	10.8	0.810323	-12.9	0.378378	-7.6	0.588003	8.9	0.694194	-10.25	-1.8	0.461935	-10.9	0.260645
GI_13376287-S	NM_024860.1	FLJ21148	Homo sapiens hypothetical protein FLJ21148 (FLJ21148), mRNA.		103.8	1	257.3	1	180.55	153.8	1	348.1	1	276.6	1	312.35	108.9	1	154.1	1	131.5	237.3	0.999341	276.6	0.999341	256.95	182.7	0.99871	164.7	0.99871	173.7	156.7	1	97.4	0.965722	81	0.92617	135.5	0.99871	89.2	24.3	0.95871	-1.7	0.463226
GI_13376289-S	NM_024861.1	FLJ22671	Homo sapiens hypothetical protein FLJ22671 (FLJ22671), mRNA.		-15.1	0.0735484	-24	0.0258065	-19.55	-7.3	0.268387	-6	0.330323	-14.1	0.140645	-10.05	-8.5	0.23871	-7.1	0.300645	-7.8	14.5	0.87739	12	0.869479	13.25	3.4	0.646452	8	0.754839	5.7	2.2	0.565161	53.1	0.924192	55.1	0.895847	-9.9	0.294194	54.1	-6.7	0.309677	-17.7	0.129032
GI_13376291-S	NM_024862.1	FLJ13962	Homo sapiens hypothetical protein FLJ13962 (FLJ13962), mRNA.		41.9	0.997419	65.7	0.99871	53.8	56	0.997419	67.4	0.997419	99.6	1	83.5	25.1	0.967742	45.6	0.997419	35.35	84.5	0.992749	74.6	0.99209	79.55	52.9	0.984516	29.4	0.962581	41.15	66.3	0.99871	114.4	0.970995	106.7	0.95056	21.5	0.900645	110.55	18.5	0.905806	58.3	0.997419
GI_13376297-S	NM_024865.1	NANOG	Homo sapiens Nanog homeobox (NANOG), mRNA.	FLJ12581;FLJ40451	4.5	0.654194	-7.8	0.264516	-1.65	0.9	0.539355	-9.3	0.243871	-2.7	0.436129	-6	-0.1	0.486452	-3.3	0.410323	-1.7	9.2	0.805537	4.2	0.702703	6.7	-0.1	0.541935	0.1	0.531613	0	15.8	0.899355	-1.2	0.63151	5.5	0.720501	-9.8	0.298065	2.15	-8.7	0.252903	-22.8	0.0567742
GI_13376301-S	NM_024868.1	FLJ14124	Homo sapiens hypothetical protein FLJ14124 (FLJ14124), mRNA.		32.5	0.997419	120.5	1	76.5	24.7	0.966452	152.5	1	113.7	1	133.1	8.5	0.756129	29.9	0.981935	19.2	74.6	0.989453	65.8	0.99209	70.2	11.7	0.821935	12.5	0.843871	12.1	93.9	1	52.1	0.922215	50.4	0.887937	2.6	0.56	51.25	3.8	0.627097	-2.4	0.451613
GI_13376303-S	NM_024869.1	FLJ14050	Homo sapiens hypothetical protein FLJ14050 (FLJ14050), mRNA.		6.2	0.713548	15	0.88	10.6	16.5	0.910968	22.9	0.929032	17.3	0.908387	20.1	-0.6	0.467097	3	0.585806	1.2	44.3	0.976928	34.2	0.976269	39.25	6	0.705806	4.5	0.670968	5.25	19.9	0.941935	27.9	0.862228	19.4	0.796968	-15.1	0.20129	23.65	-0.4	0.503226	-16.1	0.149677
GI_13376305-S	NM_024871.1	FLJ12748	Homo sapiens hypothetical protein FLJ12748 (FLJ12748), mRNA.		387.2	1	214.1	1	300.65	499.8	1	237.3	1	175.9	1	206.6	384.3	1	469.8	1	427.05	861.7	1	828.7	1	845.2	1259.3	1	1072.8	1	1166.05	159.6	1	64.8	0.937376	61.6	0.904417	113.2	0.99871	63.2	238.9	1	339.9	1
GI_13376307-S	NM_024872.1	FLJ22570	Homo sapiens Dok-like protein (FLJ22570), mRNA.		15.1	0.929032	31.5	0.983226	23.3	21.4	0.948387	24.2	0.935484	34.7	0.997419	29.45	20.9	0.941935	20.4	0.941935	20.65	19.7	0.921556	17.7	0.922215	18.7	21.9	0.935484	32.3	0.971613	27.1	20.7	0.944516	0.3	0.650626	5.2	0.719183	47.4	0.985806	2.75	41.3	0.993548	27.8	0.947097
GI_13376313-S	NM_024875.1	SYNPO2L	Homo sapiens synaptopodin 2-like (SYNPO2L), mRNA.	FLJ12921	-21	0.0193548	-21	0.0387097	-21	-28	0.00774194	-20.1	0.0722581	-29.2	0.00645161	-24.65	-15.6	0.107097	-30.4	0.00645161	-23	-12.7	0.123929	-21	0.00659196	-16.85	-12.8	0.153548	-26.8	0.0103226	-19.8	-7.1	0.277419	-35.7	0.0197759	-25.4	0.25445	-33.4	0.0180645	-30.55	-23.3	0.0309677	-27.5	0.0296774
GI_13376317-S	NM_024877.1	FLJ13265	Homo sapiens hypothetical protein FLJ13265 (FLJ13265), mRNA.		6.4	0.71871	8.3	0.762581	7.35	11.1	0.84	16.8	0.877419	8.8	0.76	12.8	5.6	0.669677	11.1	0.811613	8.35	49.2	0.981543	29.1	0.967699	39.15	6.2	0.705806	-0.5	0.503226	2.85	3.4	0.60129	60	0.931444	56.7	0.897825	9.1	0.698065	58.35	-4.8	0.36	0	0.510968
GI_13376321-S	NM_024880.1	FLJ23556	Homo sapiens hypothetical protein FLJ23556 (FLJ23556), mRNA.		101.7	1	48.6	0.99871	75.15	116.8	1	72.3	0.99871	94.5	1	83.4	97.7	1	212.2	1	154.95	71.3	0.989453	54.2	0.988134	62.75	75.1	0.992258	70.5	0.993548	72.8	46.1	0.99871	128.6	0.97561	116.6	0.956493	41.6	0.976774	122.6	55.3	0.996129	78.2	0.99871
GI_13376326-S	NM_024882.1	C6orf155	Homo sapiens chromosome 6 open reading frame 155 (C6orf155), mRNA.	FLJ13189;dJ288M22.3	-1	0.456774	4.7	0.651613	1.85	2.6	0.597419	-2	0.450323	18.1	0.916129	8.05	-12.4	0.16	15.6	0.896774	1.6	-8.9	0.227423	-7.6	0.239288	-8.25	3.9	0.656774	28.6	0.956129	16.25	-3.3	0.39871	-27.9	0.0850363	-19.8	0.383652	1.6	0.539355	-23.85	5.1	0.664516	15.4	0.834839
GI_13376328-S	NM_024883.1	FLJ22202	Homo sapiens hypothetical protein FLJ22202 (FLJ22202), mRNA.		511.2	1	512.6	1	511.9	480.8	1	668.7	1	801.1	1	734.9	245.1	1	371.6	1	308.35	451.7	1	435.2	1	443.45	997	1	1869.7	1	1433.35	345.1	1	35.2	0.882004	23.3	0.810811	91.8	0.99871	29.25	24.5	0.95871	61.6	0.997419
GI_13376330-S	NM_024884.1	C14orf160	Homo sapiens chromosome 14 open reading frame 160 (C14orf160), mRNA.	FLJ12618	110.5	1	93	1	101.75	111.4	1	126.5	1	125.4	1	125.95	79.6	1	100.2	1	89.9	91	0.993408	83.6	0.994726	87.3	158.5	0.996129	94.9	0.996129	126.7	77	1	62.9	0.935399	81.6	0.926829	25.7	0.929032	72.25	139	0.99871	159.1	0.99871
GI_13376332-S	NM_024885.1	TAF7L	Homo sapiens TAF7-like RNA polymerase II, TATA box binding protein (TBP)-associated factor, 50kDa (TAF7L), mRNA.	TAF2Q;FLJ23157;dJ738A13.1	-6.1	0.282581	-15.1	0.107097	-10.6	9.7	0.811613	-1.2	0.469677	4	0.632258	1.4	5.3	0.655484	1.6	0.549677	3.45	9.2	0.805537	8.9	0.816744	9.05	-0.2	0.539355	1.8	0.59871	0.8	-6	0.317419	8	0.752802	-4.2	0.63085	39	0.975484	1.9	-18.3	0.076129	-18.2	0.116129
GI_13376334-S	NM_024886.1	FLJ14280	Homo sapiens hypothetical protein FLJ14280 (FLJ14280), mRNA.		-14.1	0.08	-27.5	0.0116129	-20.8	-10.9	0.163871	-10.8	0.220645	-20.7	0.0490323	-15.75	-19.4	0.076129	-21	0.043871	-20.2	-17.2	0.0500989	-16.4	0.036915	-16.8	-14.7	0.12129	-17.5	0.0851613	-16.1	-12.9	0.149677	-24.6	0.130521	-42	0.0158207	-26.5	0.0567742	-33.3	-11.3	0.187097	-19.2	0.0980645
GI_13376338-S	NM_024888.1	FLJ11535	Homo sapiens hypothetical protein FLJ11535 (FLJ11535), mRNA.		244.9	1	513.3	1	379.1	325.8	1	516.6	1	578.8	1	547.7	27.8	0.979355	72.3	1	50.05	476.1	1	468.3	1	472.2	88.4	0.993548	180.3	1	134.35	407.1	1	85.9	0.957811	85.8	0.931444	141.6	0.99871	85.85	20.9	0.932903	15.3	0.833548
GI_13376342-S	NM_024891.1	FLJ11783	Homo sapiens hypothetical protein FLJ11783 (FLJ11783), mRNA.		52.1	0.99871	124.9	1	88.5	50.7	0.997419	207.7	1	164.6	1	186.15	35.9	0.992258	33.2	0.988387	34.55	185.2	0.997363	160.1	0.996704	172.65	22.7	0.936774	33.2	0.971613	27.95	118.8	1	0.5	0.6559	2.4	0.694133	31.8	0.95871	1.45	23.9	0.95871	41.8	0.987097
GI_13376346-S	NM_024893.1	C20orf39	Homo sapiens chromosome 20 open reading frame 39 (C20orf39), mRNA.	FLJ14220	63.3	1	60.1	0.99871	61.7	62.9	0.997419	63.3	0.997419	45.8	1	54.55	35.3	0.992258	104	1	69.65	30.8	0.961107	45	0.986157	37.9	49.2	0.983226	131	0.997419	90.1	53	0.99871	36.2	0.882663	14.1	0.768622	36.1	0.969032	25.15	8.9	0.756129	-1.5	0.465806
GI_13376352-S	NM_024898.1	FAM31C	Homo sapiens family with sequence similarity 31, member C (FAM31C), mRNA.	FLJ22757	-3.1	0.387097	1.2	0.552258	-0.95	15.2	0.894194	-18.9	0.0851613	-3.4	0.415484	-11.15	3.9	0.610323	-11.5	0.169032	-3.8	2.6	0.63151	15.3	0.903098	8.95	-0.3	0.534194	-3.9	0.388387	-2.1	-9.4	0.218065	31.4	0.869479	2.6	0.697429	13.2	0.767742	17	54.5	0.996129	16.8	0.855484
GI_13376362-S	NM_024906.1	SCD4	Homo sapiens stearoyl-CoA desaturase 4 (SCD4), mRNA.	ACOD4;FLJ21032	-6.5	0.277419	-11.8	0.163871	-9.15	-12.7	0.127742	-9.4	0.243871	-28.3	0.0103226	-18.85	-18.7	0.0787097	-3.8	0.39871	-11.25	-10.1	0.189848	5.9	0.757416	-2.1	-18	0.0658065	-9.6	0.220645	-13.8	-9.7	0.209032	-39.3	0.00988794	-26.3	0.234014	-16.3	0.178065	-32.8	-9.9	0.215484	-6.8	0.345806
GI_13376366-S	NM_024908.1	FLJ12973	Homo sapiens hypothetical protein FLJ12973 (FLJ12973), mRNA.		106.7	1	40.3	0.992258	73.5	100.1	1	65.7	0.997419	37.3	0.99871	51.5	98.3	1	133.6	1	115.95	71	0.988794	68.7	0.99209	69.85	118.1	0.994839	98.3	0.996129	108.2	33.8	0.992258	76.8	0.951879	65.1	0.909031	102.5	0.99871	70.95	233.3	1	288.4	1
GI_13376368-S	NM_024909.1	C6orf134	Homo sapiens chromosome 6 open reading frame 134 (C6orf134), mRNA.	FLJ13158	1047.7	1	1097.7	1	1072.7	1370	1	1362.8	1	1210.3	1	1286.55	362.1	1	695.3	1	528.7	2226.7	1	2039	1	2132.85	602.8	1	990.2	1	796.5	820.9	1	125.4	0.974951	122.6	0.961107	42.3	0.979355	124	45.7	0.996129	47	0.988387
GI_13376370-S	NM_024910.1	FLJ12700	Homo sapiens hypothetical protein FLJ12700 (FLJ12700), mRNA.		21.5	0.976774	76.5	1	49	32.7	0.985806	110.6	1	48.3	1	79.45	12.3	0.834839	33.9	0.990968	23.1	65.3	0.987475	56.1	0.988134	60.7	4.1	0.661935	39.1	0.984516	21.6	61.7	0.99871	2.9	0.695452	-11	0.540541	22.9	0.913548	-4.05	-1.3	0.47871	29.2	0.953548
GI_13376375-S	NM_024912.1	FLJ14327	Homo sapiens hypothetical protein FLJ14327 (FLJ14327), mRNA.		-4.5	0.345806	6.6	0.699355	1.05	-1.6	0.450323	1.6	0.566452	-0.4	0.498065	0.6	2.5	0.563871	16.6	0.913548	9.55	52.3	0.982861	30.6	0.969018	41.45	25.7	0.949677	17.2	0.891613	21.45	5.1	0.672258	158.1	0.982202	159.1	0.972973	1.9	0.543226	158.6	-3.4	0.403871	-1.3	0.474839
GI_13376379-S	NM_024914.1	FLJ13262	Homo sapiens hypothetical protein FLJ13262 (FLJ13262), mRNA.		200	1	232.3	1	216.15	212	1	255.7	1	236.7	1	246.2	197.4	1	259.3	1	228.35	305.2	1	291.3	0.999341	298.25	155.2	0.996129	146.4	0.997419	150.8	193.5	1	79	0.953197	50.8	0.888596	46.1	0.983226	64.9	53.8	0.996129	93.2	0.99871
GI_13376381-S	NM_024915.1	TFCP2L3	Homo sapiens transcription factor CP2-like 3 (TFCP2L3), mRNA.	DFNA28;FLJ13782	-17.8	0.0374193	-16	0.0916129	-16.9	-17	0.0683871	-5.6	0.348387	-13.3	0.150968	-9.45	-13.9	0.132903	-19.5	0.0606452	-16.7	-14.1	0.102835	-4.1	0.375082	-9.1	-15.3	0.113548	-27.3	0.0103226	-21.3	-11.8	0.166452	5.1	0.724456	-7.7	0.587343	-33.7	0.0180645	-1.3	-12.3	0.163871	-23.9	0.0464516
GI_13376383-S	NM_024916.1	FLJ22814	Homo sapiens hypothetical protein FLJ22814 (FLJ22814), mRNA.		-7.4	0.256774	-17.9	0.0683871	-12.65	-26.6	0.0116129	-21.9	0.0541936	-18.2	0.0774193	-20.05	-19.4	0.076129	-15	0.113548	-17.2	-16.3	0.0599868	-8.5	0.208306	-12.4	-16.3	0.0941936	-11.4	0.172903	-13.85	-27.2	0.00645161	-18.3	0.250494	-26.7	0.226104	0.8	0.52129	-22.5	0.4	0.534194	2.9	0.590968
GI_13376399-S	NM_024926.1	FLJ12571	Homo sapiens hypothetical protein FLJ12571 (FLJ12571), mRNA.		28.9	0.996129	3.3	0.615484	16.1	47.3	0.996129	17.7	0.889032	5.1	0.660645	11.4	30.3	0.988387	62.2	0.99871	46.25	0.8	0.575478	15.2	0.90178	8	29.9	0.957419	44.2	0.988387	37.05	-7	0.282581	41.8	0.897825	7.6	0.733026	46	0.983226	24.7	96.5	0.99871	176.6	0.99871
GI_13376403-S	NM_024929.1	C6orf59	Homo sapiens chromosome 6 open reading frame 59 (C6orf59), mRNA.	FLJ23112	45.8	0.99871	182.8	1	114.3	79.6	0.99871	238.3	1	196.5	1	217.4	45.5	0.997419	73	1	59.25	112.1	0.996045	84.1	0.994726	98.1	8.6	0.76	42.5	0.988387	25.55	173.8	1	6.4	0.736981	0.4	0.678972	7.4	0.660645	3.4	21	0.932903	60.5	0.997419
GI_13376405-S	NM_024934.1	FLJ22659	Homo sapiens hypothetical protein FLJ22659 (FLJ22659), mRNA.		9	0.796129	12.4	0.842581	10.7	4.6	0.661935	6	0.677419	7.4	0.727742	6.7	18.8	0.930323	-6.4	0.314839	6.2	17.8	0.911009	7.6	0.789717	12.7	11	0.803871	12.4	0.843871	11.7	6.4	0.701935	45.2	0.906394	40.7	0.870138	-8.5	0.312258	42.95	4.9	0.660645	-8.4	0.313548
GI_13376418-S	NM_024941.1	FLJ13611	Homo sapiens hypothetical protein FLJ13611 (FLJ13611), mRNA.		134.9	1	222.4	1	178.65	243.5	1	273.6	1	169.5	1	221.55	132.8	1	211.2	1	172	394.2	1	472	1	433.1	183.3	0.99871	170.4	1	176.85	163.7	1	109.1	0.970336	85.6	0.930784	107.9	0.99871	97.35	158.4	1	232.4	1
GI_13376420-S	NM_024942.1	C10orf88	Homo sapiens chromosome 10 open reading frame 88 (C10orf88), mRNA.	FLJ13490	164.7	1	258.2	1	211.45	217	1	279.1	1	282.8	1	280.95	135	1	205.4	1	170.2	326.5	1	323.9	0.999341	325.2	192.6	0.99871	231.6	1	212.1	243	1	245.9	0.990771	176.7	0.978247	337.9	1	211.3	383.2	1	484.7	1
GI_13376422-S	NM_024943.1	FLJ23235	Homo sapiens hypothetical protein FLJ23235 (FLJ23235), mRNA.		27.3	0.996129	36.6	0.989677	31.95	34.8	0.990968	49.2	0.992258	30.2	0.989677	39.7	36.5	0.993548	25.1	0.965161	30.8	60.8	0.986157	59.2	0.988794	60	47.6	0.981935	53.5	0.993548	50.55	44.6	0.99871	85.6	0.957811	25.2	0.818721	22.2	0.904516	55.4	51.1	0.996129	57.3	0.997419
GI_13376426-S	NM_024945.1	C9orf76	Homo sapiens chromosome 9 open reading frame 76 (C9orf76), mRNA.	FLJ12888	305.6	1	140.6	1	223.1	314.6	1	238.9	1	140.5	1	189.7	213.2	1	367.9	1	290.55	153.2	0.997363	209.7	0.997363	181.45	252.9	1	330.4	1	291.65	110.8	1	191	0.986157	170.7	0.976928	250.1	0.99871	180.85	234.7	1	333.9	1
GI_13376428-S	NM_024946.1	NIP30	Homo sapiens NEFA-interacting nuclear protein NIP30 (NIP30), mRNA.	CDA10;CDA018;FLJ21799	217.9	1	194.3	1	206.1	262.7	1	166.5	1	204.8	1	185.65	206.8	1	290	1	248.4	438.7	1	418.4	1	428.55	444.1	1	492.3	1	468.2	150.6	1	203.1	0.986157	156.8	0.972314	462.1	1	179.95	338.7	1	449.5	1
GI_13376430-S	NM_024948.1	FLJ13397	Homo sapiens hypothetical protein FLJ13397 (FLJ13397), mRNA.	CARP	349.3	1	464.3	1	406.8	514.3	1	528.6	1	452.2	1	490.4	235.2	1	405.4	1	320.3	762.3	1	868.2	1	815.25	498.9	1	634.6	1	566.75	393.7	1	445	0.996704	348.4	0.99209	544.2	1	396.7	580.5	1	728	1
GI_13376434-S	NM_024950.1	FLJ12891	Homo sapiens hypothetical protein FLJ12891 (FLJ12891), mRNA.		13.5	0.903226	13.6	0.859355	13.55	-1.6	0.447742	17	0.88	8.6	0.757419	12.8	13	0.843871	4.1	0.625806	8.55	96.5	0.994067	44.9	0.986157	70.7	30.5	0.96	39.1	0.984516	34.8	7.7	0.736774	139.6	0.977587	129.2	0.963085	8.6	0.683871	134.4	-3.4	0.405161	8.7	0.723871
GI_13376446-S	NM_024958.1	C20orf98	Homo sapiens chromosome 20 open reading frame 98 (C20orf98), mRNA.	FLJ23329;dJ1103G7.6	504.3	1	391.3	1	447.8	624.6	1	372.5	1	240.7	1	306.6	372.6	1	620.3	1	496.45	499.3	1	414.3	1	456.8	669.8	1	714.4	1	692.1	292.6	1	1456.8	1	1374.6	0.999341	1034.1	1	1415.7	517.7	1	796.7	1
GI_13376452-S	NM_024961.1	FLJ11370	Homo sapiens hypothetical protein FLJ11370 (FLJ11370), mRNA.		16.6	0.948387	-4.2	0.376774	6.2	16.8	0.917419	-0.7	0.489032	24.5	0.969032	11.9	21.3	0.943226	3.4	0.6	12.35	2.9	0.642057	6.1	0.760053	4.5	4.3	0.669677	1.9	0.6	3.1	-4.6	0.36	-25.9	0.108108	-10.1	0.551747	21.1	0.896774	-18	7.4	0.72	-12.6	0.230968
GI_13376459-S	NM_024967.1	ZNF556	Homo sapiens zinc finger protein 556 (ZNF556), mRNA.	FLJ11637	-3.6	0.370323	-1.7	0.451613	-2.65	3.4	0.627097	-4.3	0.376774	-21.6	0.0451613	-12.95	-8.2	0.245161	-8.6	0.252903	-8.4	-5.3	0.353988	13.9	0.891233	4.3	4.3	0.673548	4.9	0.67871	4.6	-13.2	0.145806	-9	0.484509	-19.7	0.38497	-18.3	0.141935	-14.35	-13.5	0.150968	-1.1	0.48129
GI_13376465-S	NM_024970.1	FLJ11722	Homo sapiens hypothetical protein FLJ11722 (FLJ11722), mRNA.		6.9	0.734194	41	0.993548	23.95	18.7	0.930323	41.8	0.983226	40.9	0.99871	41.35	13.9	0.865806	19	0.932903	16.45	62.8	0.987475	44.4	0.986157	53.6	40.5	0.979355	41.7	0.987097	41.1	41.8	0.99871	191	0.986157	176.5	0.977587	16.7	0.834839	183.75	8.7	0.752258	26.4	0.941935
GI_13376473-S	NM_024974.1	FLJ11800	Homo sapiens hypothetical protein FLJ11800 (FLJ11800), mRNA.		23.8	0.992258	42.2	0.993548	33	33.7	0.987097	68	0.99871	52.4	1	60.2	3.9	0.606452	33.8	0.990968	18.85	62.7	0.987475	48.8	0.986816	55.75	38.7	0.976774	31.6	0.967742	35.15	38.4	0.993548	7.9	0.750824	8.8	0.740936	3	0.567742	8.35	5.6	0.676129	16.6	0.855484
GI_13376475-S	NM_024976.1	FLJ11996	Homo sapiens hypothetical protein FLJ11996 (FLJ11996), mRNA.		-6.8	0.272258	9.3	0.778065	1.25	7.2	0.750968	-7.9	0.273548	-2.6	0.437419	-5.25	4.3	0.620645	3.8	0.612903	4.05	3.8	0.671721	16.4	0.914305	10.1	14.4	0.863226	8.9	0.774194	11.65	-2.2	0.430968	54.6	0.926829	72.5	0.918919	-0.6	0.487742	63.55	-8.9	0.251613	-1.3	0.474839
GI_13376477-S	NM_024977.1	FLJ12078	Homo sapiens hypothetical protein FLJ12078 (FLJ12078), mRNA.		120.8	1	222.8	1	171.8	139.7	1	220.8	1	231.5	1	226.15	80.6	1	172.3	1	126.45	221.5	0.998022	223.5	0.997363	222.5	190.7	0.99871	203.9	1	197.3	280.2	1	118.2	0.972314	115.5	0.955175	23.3	0.914839	116.85	120.3	0.99871	142.3	0.99871
GI_13376479-S	NM_024978.1	FLJ12121	Homo sapiens hypothetical protein FLJ12121 (FLJ12121), mRNA.		21.5	0.976774	127.4	1	74.45	36	0.990968	131.9	1	93.1	1	112.5	17.2	0.916129	29.6	0.981935	23.4	57.3	0.984179	64.8	0.99143	61.05	17.3	0.890323	29.7	0.962581	23.5	80.3	1	-14	0.355307	-14	0.487805	-10.5	0.282581	-14	13.1	0.843871	-10.8	0.264516
GI_13376487-S	NM_024986.1	FLJ12331	Homo sapiens hypothetical protein FLJ12331 (FLJ12331), mRNA.		-8.7	0.205161	3.3	0.612903	-2.7	-7.8	0.247742	1.8	0.571613	-1.5	0.470968	0.15	2.4	0.562581	8.3	0.749677	5.35	-10	0.193144	4.6	0.717864	-2.7	-6.1	0.341935	-2.7	0.434839	-4.4	4.5	0.646452	-22.7	0.160844	-30.2	0.15557	2.6	0.56129	-26.45	6.8	0.707097	0.2	0.52129
GI_13376491-S	NM_024988.1	FLJ12355	Homo sapiens hypothetical protein FLJ12355 (FLJ12355), mRNA.		-22.3	0.0167742	-3.3	0.40129	-12.8	-10.6	0.172903	-6.9	0.300645	-6.9	0.295484	-6.9	-7	0.273548	-5.6	0.340645	-6.3	-1.3	0.50033	-5.6	0.317732	-3.45	-1.3	0.500645	5.1	0.687742	1.9	-3.6	0.389677	-3.5	0.584047	-7.2	0.591958	-16.6	0.170323	-5.35	-17	0.105806	-1.3	0.473548
GI_13376493-S	NM_024989.1	PGAP1	Homo sapiens GPI deacylase (PGAP1), mRNA.	FLJ12377	117	1	308.8	1	212.9	132.3	1	440.1	1	281.5	1	360.8	42.7	0.997419	164.9	1	103.8	766.3	1	1049.2	1	907.75	106.3	0.994839	77.5	0.993548	91.9	193.5	1	-17.4	0.275544	-5	0.62294	-9.1	0.305806	-11.2	-8.5	0.261935	-9.6	0.290323
GI_13376495-S	NM_024992.1	FLJ12547	Homo sapiens hypothetical protein FLJ12547 (FLJ12547), mRNA.		2.2	0.569032	14.1	0.872258	8.15	3.2	0.621935	11.1	0.8	9.7	0.783226	10.4	-9.7	0.211613	-1.4	0.472258	-5.55	-2.1	0.477917	23.6	0.954515	10.75	2.1	0.597419	-1	0.487742	0.55	15.4	0.895484	42.5	0.899143	47.2	0.882663	5	0.615484	44.85	-9.3	0.234839	14.1	0.819355
GI_13376499-S	NM_024994.1	FLJ12595	Homo sapiens hypothetical protein FLJ12595 (FLJ12595), mRNA.		70.4	1	177.3	1	123.85	124.5	1	193.1	1	189.8	1	191.45	55.8	1	83.2	1	69.5	146.7	0.997363	155.3	0.996704	151	102	0.993548	93.5	0.996129	97.75	156.5	1	234.9	0.988794	226.3	0.984838	34.3	0.962581	230.6	68.8	0.99871	69.1	0.99871
GI_13376510-S	NM_025000.1	FLJ13096	Homo sapiens hypothetical protein FLJ13096 (FLJ13096), mRNA.		31.4	0.997419	35.7	0.988387	33.55	45.7	0.996129	39.4	0.981935	31.6	0.989677	35.5	35.4	0.992258	36.7	0.996129	36.05	44.7	0.976928	69	0.99209	56.85	46.1	0.980645	45.6	0.992258	45.85	24.6	0.963871	90.6	0.960448	67.2	0.912986	36.3	0.970323	78.9	43.1	0.994839	37.3	0.978065
GI_13376514-S	NM_025002.1	C6orf208	Homo sapiens chromosome 6 open reading frame 208 (C6orf208), mRNA.	FLJ13162;dJ182D15.1	-2.8	0.402581	13	0.854194	5.1	-3	0.4	2.3	0.583226	11.4	0.819355	6.85	-18.8	0.0787097	-9.8	0.218065	-14.3	0.4	0.566249	1.6	0.605801	1	-5.2	0.366452	-6.5	0.313548	-5.85	-2.4	0.421935	-20.4	0.199077	-36.4	0.0593276	-11.1	0.273548	-28.4	-4.9	0.357419	-6.4	0.36
GI_13376518-S	NM_025004.1	FLJ13215	Homo sapiens hypothetical protein FLJ13215 (FLJ13215), mRNA.		48.1	0.99871	15.4	0.885161	31.75	49.4	0.997419	32.3	0.969032	30.7	0.989677	31.5	37.7	0.994839	82.8	1	60.25	55.3	0.984179	48.4	0.986157	51.85	64.3	0.990968	44.8	0.988387	54.55	7.8	0.739355	37.1	0.883322	46.4	0.882004	4.8	0.614194	41.75	33.4	0.984516	25.3	0.936774
GI_13376520-S	NM_025005.1	FLJ13315	Homo sapiens hypothetical protein FLJ13315 (FLJ13315), mRNA.		0.1	0.486452	-12.8	0.139355	-6.35	-17.3	0.0658065	-2.9	0.423226	-10.7	0.192258	-6.8	-10.9	0.187097	0.8	0.517419	-5.05	9.2	0.805537	-10.8	0.141727	-0.8	-20.2	0.0464516	-12	0.163871	-16.1	-1.2	0.459355	-29.2	0.0705339	-33.3	0.0962426	-22.3	0.104516	-31.25	-1.9	0.459355	-24.9	0.0425806
GI_13376526-S	NM_025008.1	FLJ13544	Homo sapiens hypothetical protein FLJ13544 (FLJ13544), mRNA.		26.8	0.994839	18.3	0.92129	22.55	17.7	0.923871	-0.7	0.489032	22.8	0.95871	11.05	5.2	0.655484	27.5	0.981935	16.35	23.7	0.940013	1.4	0.59855	12.55	14.1	0.860645	23.1	0.940645	18.6	7.4	0.723871	5	0.724456	6.9	0.731048	20.7	0.891613	5.95	20.6	0.931613	11.6	0.779355
GI_13376528-S	NM_025009.1	FLJ13621	Homo sapiens hypothetical protein FLJ13621 (FLJ13621), mRNA.		12204.1	1	20132.5	1	16168.3	14123.8	1	19155.4	1	17245	1	18200.2	8094.4	1	14433.5	1	11264	20410.4	1	18198.9	1	19304.7	14070.5	1	12845.3	1	13457.9	20968.6	1	12499.4	1	10727.2	1	2033.4	1	11613.3	7457.9	1	10357.4	1
GI_13376530-S	NM_025011.1	FLJ13744	Homo sapiens hypothetical protein FLJ13744 (FLJ13744), mRNA.		-3.9	0.369032	0.6	0.529032	-1.65	5.3	0.694194	5.8	0.677419	12.8	0.84129	9.3	-4.1	0.362581	0.7	0.513548	-1.7	-2.8	0.446276	-7.9	0.230719	-5.35	5.6	0.698065	-2.5	0.44	1.55	8.8	0.763871	-16.9	0.286091	-21.9	0.339486	14	0.789677	-19.4	-4.4	0.367742	0.1	0.512258
GI_13376532-S	NM_025012.1	FLJ13769	Homo sapiens hypothetical protein FLJ13769 (FLJ13769), mRNA.		10.6	0.84	26.6	0.974194	18.6	27.3	0.974194	27.4	0.952258	23.7	0.965161	25.55	8.8	0.76	18	0.925161	13.4	35	0.969018	34.8	0.977587	34.9	11.7	0.819355	21.9	0.931613	16.8	41.7	0.99871	26.5	0.858273	-0.6	0.671721	0.9	0.526452	12.95	-14.4	0.143226	-3.6	0.425806
GI_13376538-S	NM_025019.1	TUBA4	Homo sapiens tubulin, alpha 4 (TUBA4), mRNA.	FLJ13940	-10.2	0.169032	-10.8	0.183226	-10.5	6.5	0.731613	13.3	0.829677	7	0.717419	10.15	14.3	0.872258	-11.4	0.174194	1.45	-7.6	0.269611	-7.3	0.252472	-7.45	-1.8	0.476129	4.3	0.667097	1.25	-4.7	0.357419	0	0.647989	-26.9	0.219512	-2.2	0.460645	-13.45	-9.3	0.234839	-5.2	0.390968
GI_13376540-S	NM_025023.1	FLJ14069	Homo sapiens hypothetical protein FLJ14069 (FLJ14069), mRNA.		2.9	0.6	2.9	0.602581	2.9	10.8	0.836129	14	0.84	16.9	0.905806	15.45	8.7	0.756129	16.1	0.905806	12.4	3	0.642716	12.9	0.883322	7.95	8.5	0.75871	1.5	0.589677	5	-2.1	0.430968	4.7	0.719842	17.2	0.790376	-6.2	0.36129	10.95	-3.9	0.389677	0.5	0.526452
GI_13376542-S	NM_025024.1	FLJ14082	Homo sapiens hypothetical protein FLJ14082 (FLJ14082), mRNA.		0.2	0.492903	9.4	0.784516	4.8	20.3	0.943226	19.1	0.898065	-11.9	0.171613	3.6	3.7	0.596129	4.9	0.651613	4.3	17.7	0.909031	12.8	0.881345	15.25	2.1	0.6	-0.8	0.494194	0.65	16.7	0.910968	30.8	0.868161	15.3	0.777192	-9.3	0.301935	23.05	6.3	0.694194	15	0.827097
GI_13376545-S	NM_025025.1	FLJ14100	Homo sapiens hypothetical protein FLJ14100 (FLJ14100), mRNA.		-7.4	0.255484	0.6	0.529032	-3.4	-2.8	0.403871	-5.1	0.36	-8.5	0.24	-6.8	-7.8	0.258065	-5.3	0.344516	-6.55	0.9	0.579433	-6.3	0.285432	-2.7	3.4	0.645161	9.9	0.8	6.65	-10.9	0.185806	39.7	0.893869	33.2	0.847726	-0.8	0.487742	36.45	-9.9	0.215484	-22.2	0.0606452
GI_13376547-S	NM_025026.1	FLJ14107	Homo sapiens hypothetical protein FLJ14107 (FLJ14107), mRNA.		2.5	0.580645	0.8	0.538065	1.65	0.3	0.512258	19.4	0.900645	7.8	0.739355	13.6	-10.4	0.19871	-1.8	0.456774	-6.1	47	0.981543	34.3	0.976269	40.65	30	0.95871	15.4	0.877419	22.7	2.6	0.575484	119.4	0.972314	113.9	0.955175	-27	0.0529032	116.65	0.8	0.544516	13.9	0.819355
GI_13376551-S	NM_025029.1	FLJ14346	Homo sapiens hypothetical protein FLJ14346 (FLJ14346), mRNA.		86	1	257.6	1	171.8	172.8	1	283.2	1	222.8	1	253	95	1	126	1	110.5	103.4	0.995386	80.3	0.993408	91.85	90.5	0.993548	72.1	0.993548	81.3	211.7	1	79.4	0.954515	55.2	0.895847	31.3	0.957419	67.3	145.5	0.99871	223.4	1
GI_13376553-S	NM_025030.1	FLJ20972	Homo sapiens hypothetical protein FLJ20972 (FLJ20972), mRNA.		693.9	1	1317.5	1	1005.7	1025.8	1	1244	1	1177	1	1210.5	522.4	1	1025.2	1	773.8	1164.5	1	1150.3	1	1157.4	1259.2	1	1554.2	1	1406.7	1730.5	1	895	0.998682	722.3	0.996704	112.5	0.99871	808.65	650.7	1	801.6	1
GI_13376555-S	NM_025031.1	FLJ21075	Homo sapiens hypothetical protein FLJ21075 (FLJ21075), mRNA.		-19.5	0.0283871	-18.5	0.0593548	-19	-7.2	0.269677	-17.4	0.100645	-33.8	0.00258065	-25.6	-0.6	0.467097	-19.2	0.0619355	-9.9	-18	0.0395517	2.2	0.634806	-7.9	-19.4	0.0541936	-19	0.0645161	-19.2	-20.9	0.043871	-9.8	0.459459	-19.2	0.392881	-17.8	0.149677	-14.5	3.9	0.628387	9.2	0.740645
GI_13376557-S	NM_025032.1	FLJ21272	Homo sapiens hypothetical protein FLJ21272 (FLJ21272), mRNA.		26.7	0.994839	17.8	0.909677	22.25	38.6	0.993548	33.5	0.971613	17.7	0.912258	25.6	6.6	0.699355	21.6	0.947097	14.1	46.5	0.980883	54.2	0.988134	50.35	43.5	0.979355	52.5	0.993548	48	24.2	0.962581	81.8	0.956493	55.1	0.895188	25.6	0.927742	68.45	34.1	0.984516	52.6	0.994839
GI_13376561-S	NM_025034.1	FLJ21290	Homo sapiens hypothetical protein FLJ21290 (FLJ21290), mRNA.		13.4	0.901935	10.5	0.809032	11.95	12.6	0.861935	-6.6	0.310968	2.6	0.596129	-2	0	0.492903	-6.5	0.313548	-3.25	3.4	0.656559	2.3	0.636124	2.85	-11.6	0.174194	2.4	0.610323	-4.6	8.9	0.767742	9.1	0.766645	21.8	0.804878	12.1	0.754839	15.45	8.2	0.739355	5.6	0.649032
GI_13376565-S	NM_025041.1	FLJ22173	Homo sapiens hypothetical protein FLJ22173 (FLJ22173), mRNA.		2.2	0.569032	-8.3	0.249032	-3.05	-2.8	0.403871	-6.2	0.322581	-14.2	0.136774	-10.2	-12.6	0.153548	-18.1	0.0658065	-15.35	11.4	0.845089	10.1	0.841134	10.75	14.1	0.861935	-6.5	0.308387	3.8	-2.7	0.414194	98.1	0.966381	75.2	0.923533	9.3	0.701935	86.65	-18.2	0.08	0.5	0.525161
GI_13376573-S	NM_025047.1	FLJ22595	Homo sapiens hypothetical protein FLJ22595 (FLJ22595), mRNA.		-7	0.269677	-6.3	0.300645	-6.65	-5.5	0.322581	-12.1	0.197419	2.4	0.590968	-4.85	-6	0.304516	-3.7	0.39871	-4.85	-13	0.121292	-0.7	0.52472	-6.85	-11.7	0.172903	-4.6	0.36129	-8.15	-8.6	0.237419	-22	0.172709	-18.9	0.399473	-31	0.0348387	-20.45	-6.5	0.312258	-8.1	0.316129
GI_13376575-S	NM_025048.1	FLJ22684	Homo sapiens hypothetical protein FLJ22684 (FLJ22684), mRNA.		-18.8	0.0309677	-12.5	0.148387	-15.65	-5.1	0.331613	-13.7	0.153548	-19.4	0.0593548	-16.55	-30.2	0.0103226	-7	0.300645	-18.6	-0.8	0.524061	-0.6	0.526038	-0.7	7.1	0.730323	-2.2	0.450323	2.45	-5.5	0.332903	-11.3	0.420567	-15	0.468688	9.9	0.713548	-13.15	-2.7	0.430968	-20	0.0890323
GI_13376577-S	NM_025049.1	C15orf20	Homo sapiens chromosome 15 open reading frame 20 (C15orf20), mRNA.	FLJ22692	0.7	0.509677	5.7	0.677419	3.2	8	0.767742	12.7	0.823226	-1.7	0.460645	5.5	-0.5	0.469677	2.7	0.575484	1.1	-2.8	0.448912	2.2	0.632828	-0.3	16.4	0.886452	17.3	0.892903	16.85	-6.4	0.304516	16.5	0.814766	15.9	0.783125	-4.3	0.40129	16.2	-0.4	0.503226	8.9	0.726452
GI_13376579-S	NM_025051.1	FLJ23022	Homo sapiens hypothetical protein FLJ23022 (FLJ23022), mRNA.		9.2	0.8	50.2	0.99871	29.7	40.5	0.996129	56.2	0.993548	31.7	0.989677	43.95	22.3	0.957419	43.1	0.997419	32.7	20.6	0.92617	8.4	0.808833	14.5	16.9	0.889032	24.2	0.944516	20.55	32.7	0.992258	-0.5	0.643375	6	0.722479	41.8	0.976774	2.75	9.8	0.778065	44.9	0.988387
GI_13376581-S	NM_025052.1	FLJ23074	Homo sapiens hypothetical protein FLJ23074 (FLJ23074), mRNA.		23.6	0.989677	57.4	0.99871	40.5	27.8	0.978065	27.4	0.953548	20	0.940645	23.7	20	0.938065	15	0.890323	17.5	29.2	0.958471	20.9	0.943968	25.05	46.4	0.980645	56.9	0.993548	51.65	24.4	0.963871	71.5	0.948583	47.9	0.884641	143.1	0.99871	59.7	13.7	0.852903	60.1	0.997419
GI_13376588-S	NM_025056.1	FLJ23185	Homo sapiens hypothetical protein FLJ23185 (FLJ23185), mRNA.		22.7	0.984516	72.1	0.99871	47.4	34.7	0.990968	77.9	0.99871	71.7	1	74.8	13.3	0.850323	13.6	0.864516	13.45	14.6	0.878708	38.9	0.980883	26.75	31.1	0.96129	39.3	0.984516	35.2	30.4	0.984516	43.8	0.903098	15.6	0.779169	26	0.930323	29.7	24	0.95871	20.4	0.887742
GI_13376590-S	NM_025057.1	C14orf45	Homo sapiens chromosome 14 open reading frame 45 (C14orf45), mRNA.	FLJ23189	63.4	1	68.3	0.99871	65.85	103.2	1	99.5	0.99871	119.1	1	109.3	50.1	1	71.4	1	60.75	86.3	0.993408	102.6	0.995386	94.45	101.1	0.993548	111.2	0.996129	106.15	49	0.99871	191.9	0.986157	132.9	0.963744	231.8	0.99871	162.4	66.2	0.997419	149.2	0.99871
GI_13376600-S	NM_025063.1	FLJ23550	Homo sapiens hypothetical protein FLJ23550 (FLJ23550), mRNA.		-3.1	0.392258	7.7	0.741935	2.3	6.3	0.727742	-10.1	0.229677	-2.1	0.454194	-6.1	18.7	0.929032	7.1	0.71871	12.9	-0.6	0.528675	6.3	0.76269	2.85	7.8	0.743226	-1.7	0.469677	3.05	8.4	0.753548	-12.2	0.397495	-30.2	0.154911	14.3	0.794839	-21.2	-1.3	0.477419	19.5	0.88129
GI_13376602-S	NM_025064.1	FLJ23604	Homo sapiens hypothetical protein FLJ23604 (FLJ23604), mRNA.		9.1	0.797419	-6	0.314839	1.55	2.6	0.597419	-2.8	0.425806	6.6	0.705806	1.9	-4.7	0.343226	-10.5	0.203871	-7.6	0.9	0.580751	-8.8	0.200396	-3.95	6.3	0.710968	0.7	0.56	3.5	-12.8	0.150968	-22.6	0.163481	-21.9	0.340145	5.3	0.621935	-22.25	-9.4	0.227097	8.6	0.72
GI_13376606-S	NM_025067.1	FLJ14106	Homo sapiens hypothetical protein FLJ14106 (FLJ14106), mRNA.		26.8	0.994839	93.5	1	60.15	16.1	0.903226	68.7	0.99871	70.9	1	69.8	8.1	0.744516	4	0.620645	6.05	7.6	0.771918	10.3	0.843111	8.95	5.9	0.704516	-6.1	0.32129	-0.1	51.1	0.99871	6.4	0.736981	20.1	0.801582	9.3	0.701935	13.25	-0.6	0.498065	2	0.56129
GI_13376610-S	NM_025069.1	FLJ14299	Homo sapiens hypothetical protein FLJ14299 (FLJ14299), mRNA.		98.8	1	74.8	0.99871	86.8	97.9	1	121.2	1	124.7	1	122.95	75.5	1	76.1	1	75.8	152.3	0.997363	181.5	0.997363	166.9	61.4	0.989677	25	0.949677	43.2	47.9	0.99871	315	0.99209	354.6	0.99209	371	1	334.8	43.3	0.994839	104.7	0.99871
GI_13376614-S	NM_025071.1	FLJ12190	Homo sapiens hypothetical protein FLJ12190 (FLJ12190), mRNA.		8.3	0.781935	-1.9	0.443871	3.2	2.4	0.588387	0.2	0.536774	0.1	0.514839	0.15	0	0.491613	0.5	0.504516	0.25	-5.4	0.346737	-7.2	0.252472	-6.3	3.9	0.658065	15.1	0.876129	9.5	2.4	0.569032	-19.3	0.226104	-16.6	0.444957	-0.5	0.491613	-17.95	10.2	0.790968	4.3	0.616774
GI_13376618-S	NM_025073.1	FLJ21168	Homo sapiens hypothetical protein FLJ21168 (FLJ21168), mRNA.		16.4	0.947097	16.1	0.895484	16.25	21.9	0.950968	34.7	0.974194	13.4	0.851613	24.05	5.7	0.672258	35.4	0.993548	20.55	33.6	0.965063	35	0.978247	34.3	28.3	0.956129	27.5	0.952258	27.9	11.1	0.812903	35.5	0.882663	24.1	0.813448	-6.3	0.36129	29.8	22.3	0.943226	19.5	0.88129
GI_13376622-S	NM_025075.1	NIF3L1BP1	Homo sapiens Ngg1 interacting factor 3 like 1 binding protein 1 (NIF3L1BP1), mRNA.	FLJ23445	1299	1	920.3	1	1109.65	1313.8	1	985.7	1	614.6	1	800.15	944.9	1	1209.9	1	1077.4	1202	1	1164.2	1	1183.1	1654.7	1	1445.1	1	1549.9	732.3	1	2858.5	1	2494.7	1	4711.5	1	2676.6	3739.1	1	5018.5	1
GI_13376631-S	NM_025079.1	FLJ23231	Homo sapiens hypothetical protein FLJ23231 (FLJ23231), mRNA.		17.8	0.957419	11.4	0.823226	14.6	31.3	0.981935	41.8	0.983226	44.9	1	43.35	22.4	0.96	45.8	0.997419	34.1	38.8	0.972314	25.5	0.960448	32.15	36.7	0.971613	34.6	0.979355	35.65	24.4	0.963871	135.7	0.976928	165.7	0.974951	51.8	0.989677	150.7	96.1	0.99871	187.3	0.99871
GI_13376635-S	NM_025082.1	FLJ13111	Homo sapiens hypothetical protein FLJ13111 (FLJ13111), mRNA.		381.1	1	410.4	1	395.75	330.6	1	537.3	1	491.8	1	514.55	263.4	1	351.6	1	307.5	318.2	1	365.7	1	341.95	353.5	1	575.4	1	464.45	282.7	1	522.3	0.996704	551.1	0.994726	434.7	1	536.7	282.1	1	471.7	1
GI_13376641-S	NM_025086.1	FLJ22596	Homo sapiens hypothetical protein FLJ22596 (FLJ22596), mRNA.		-5	0.322581	0	0.499355	-2.5	2.1	0.578065	17.9	0.890323	-12.1	0.170323	2.9	4.2	0.620645	3.7	0.609032	3.95	11.7	0.849044	16.3	0.911668	14	21.7	0.932903	14.8	0.872258	18.25	12.5	0.83871	-4.1	0.57416	-10.6	0.547133	-0.3	0.492903	-7.35	-2.4	0.43871	11.4	0.775484
GI_13376643-S	NM_025087.1	FLJ21511	Homo sapiens hypothetical protein FLJ21511 (FLJ21511), mRNA.		4.2	0.646452	8.7	0.765161	6.45	16.7	0.916129	-15.3	0.12	15.6	0.885161	0.15	12.1	0.829677	4.6	0.642581	8.35	-6.5	0.309163	5.8	0.754779	-0.35	-0.6	0.529032	3.8	0.652903	1.6	-4.1	0.378065	2	0.687541	-5.3	0.621622	-14.5	0.210323	-1.65	-0.8	0.490323	7.4	0.685161
GI_13376645-S	NM_025088.1	FLJ13241	Homo sapiens hypothetical protein FLJ13241 (FLJ13241), mRNA.		-8.7	0.203871	-10.8	0.183226	-9.75	-6.2	0.304516	-2.3	0.443871	-12.2	0.167742	-7.25	-13.6	0.136774	3.2	0.593548	-5.2	19.2	0.918919	4.6	0.717864	11.9	-13.9	0.134194	-6.3	0.32129	-10.1	-24.6	0.0245161	20.2	0.831246	38	0.864865	-37	0.0116129	29.1	-3.3	0.405161	-20.7	0.08
GI_13376651-S	NM_025092.1	FLJ22635	Homo sapiens hypothetical protein FLJ22635 (FLJ22635), mRNA.		15.8	0.939355	9.7	0.790968	12.75	-14.6	0.0941936	12.6	0.823226	15.2	0.87871	13.9	-16.4	0.0993548	19.3	0.935484	1.45	-4.6	0.384311	13.5	0.888596	4.45	39.3	0.976774	87.5	0.994839	63.4	3.8	0.620645	71.1	0.948583	60.1	0.903757	80.8	0.997419	65.6	18.9	0.912258	28.4	0.950968
GI_13376653-S	NM_025093.1	FLJ11827	Homo sapiens hypothetical protein FLJ11827 (FLJ11827), mRNA.		-25.5	0.00774194	-23.5	0.0296774	-24.5	-19.5	0.0425806	-12.5	0.185806	-13.3	0.150968	-12.9	-26.5	0.0219355	-28.9	0.00903226	-27.7	-23.8	0.00329598	-16.2	0.0402109	-20	-24.9	0.0180645	-30.3	0.00387097	-27.6	-10.4	0.19871	-20.6	0.193804	-36.8	0.05735	-27.1	0.0529032	-28.7	-35	0.00258065	-5.1	0.392258
GI_13376657-S	NM_025095.1	FLJ23558	Homo sapiens hypothetical protein FLJ23558 (FLJ23558), mRNA.		-6.5	0.277419	-10	0.2	-8.25	6.8	0.736774	-14.1	0.147097	-11.4	0.179355	-12.75	-10.7	0.192258	9.6	0.775484	-0.55	-12.8	0.121951	-5	0.333553	-8.9	-3.4	0.416774	-7.5	0.285161	-5.45	-2.6	0.416774	-30.5	0.054054	-22.3	0.330257	-8.9	0.310968	-26.4	-15.8	0.126452	-24.3	0.043871
GI_13376659-S	NM_025097.1	FLJ21106	Homo sapiens hypothetical protein FLJ21106 (FLJ21106), mRNA.		3873.7	1	5315.9	1	4594.8	4460.6	1	6379.6	1	4792.9	1	5586.25	2695.4	1	4689.2	1	3692.3	6045.2	1	6264.5	1	6154.85	6987	1	7260.9	1	7123.95	6125.3	1	5130.1	1	4669.8	1	1200.2	1	4899.95	4130.5	1	5689.3	1
GI_13376664-S	NM_025099.1	FLJ22170	Homo sapiens hypothetical protein FLJ22170 (FLJ22170), mRNA.		180	1	250.9	1	215.45	273.4	1	259	1	233.4	1	246.2	196.3	1	235.6	1	215.95	413.8	1	447.5	1	430.65	427.3	1	321.5	1	374.4	204.7	1	231.8	0.988794	161.8	0.974291	295.2	1	196.8	346.7	1	400.5	1
GI_13376666-S	NM_025100.1	C14orf157	Homo sapiens chromosome 14 open reading frame 157 (C14orf157), mRNA.		3.5	0.619355	11.5	0.824516	7.5	4.7	0.665806	6.6	0.696774	-1.1	0.48129	2.75	11.3	0.812903	-3	0.419355	4.15	5	0.698088	-0.3	0.537904	2.35	12.9	0.842581	19	0.907097	15.95	3.7	0.618065	1.9	0.685564	-8.6	0.5735	8.9	0.694194	-3.35	11.2	0.805161	-5.2	0.390968
GI_13376668-S	NM_025103.1	CCDC2	Homo sapiens coiled-coil domain containing 2 (CCDC2), mRNA.	CMG1;CMG-1;FLJ22621	171.3	1	58.6	0.99871	114.95	213.7	1	81.5	0.99871	143.6	1	112.55	109.7	1	198.1	1	153.9	88.1	0.993408	106.6	0.995386	97.35	173.5	0.997419	335.3	1	254.4	49.7	0.99871	345.5	0.995386	220.7	0.98352	229.9	0.99871	283.1	131.5	0.99871	224.2	1
GI_13376672-S	NM_025105.1	FLJ12409	Homo sapiens hypothetical protein FLJ12409 (FLJ12409), mRNA.		83.4	1	261.7	1	172.55	124.2	1	272	1	238.7	1	255.35	88.6	1	101.9	1	95.25	192.6	0.997363	156.3	0.996704	174.45	78.5	0.993548	72.4	0.993548	75.45	250	1	53.2	0.924192	47.1	0.882663	8.9	0.694194	50.15	28.2	0.971613	57.3	0.997419
GI_13376676-S	NM_025107.1	MYCT1	Homo sapiens myc target 1 (MYCT1), mRNA.	MTLC;FLJ21269	2	0.56	3.3	0.615484	2.65	15.7	0.895484	-3.3	0.409032	9.2	0.772903	2.95	-9.4	0.221935	6.2	0.683871	-1.6	41	0.97561	0.1	0.550428	20.55	26.7	0.953548	17.4	0.895484	22.05	6.6	0.707097	94.9	0.963744	84.3	0.929466	-1.1	0.48129	89.6	5	0.660645	-12.7	0.230968
GI_13376678-S	NM_025108.1	FLJ13909	Homo sapiens hypothetical protein FLJ13909 (FLJ13909), mRNA.		287.5	1	97.4	1	192.45	270.2	1	104.8	0.99871	121.3	1	113.05	307.1	1	360.9	1	334	71	0.988794	72.4	0.99209	71.7	383.5	1	432.9	1	408.2	68.5	0.99871	69.4	0.945287	71.4	0.917601	106.1	0.99871	70.4	409.1	1	580.7	1
GI_13376686-S	NM_025113.1	C13orf18	Homo sapiens chromosome 13 open reading frame 18 (C13orf18), mRNA.	FLJ21562	43.5	0.99871	-13	0.138065	15.25	15.3	0.894194	-3	0.421935	-5.3	0.344516	-4.15	43.4	0.997419	34.6	0.990968	39	19.5	0.920237	13.1	0.887278	16.3	86.2	0.993548	93.3	0.996129	89.75	1.8	0.55871	34.7	0.881345	28.7	0.832564	2.5	0.55871	31.7	7.2	0.716129	-4	0.418065
GI_13376688-S	NM_025114.1	FLJ13615	Homo sapiens hypothetical protein FLJ13615 (FLJ13615), mRNA.		57.6	0.99871	80.5	1	69.05	108.5	1	89.1	0.99871	71.2	1	80.15	43.8	0.997419	79.3	1	61.55	109.4	0.996045	117.8	0.996045	113.6	40.4	0.979355	43.7	0.988387	42.05	56.6	0.99871	75.2	0.95122	60.6	0.903757	-31.5	0.0322581	67.9	-20.5	0.0490323	-23.5	0.0490323
GI_13376690-S	NM_025115.1	FLJ23263	Homo sapiens hypothetical protein FLJ23263 (FLJ23263), mRNA.		299.6	1	278.3	1	288.95	352.8	1	325.5	1	254.9	1	290.2	222.7	1	329.8	1	276.25	443.9	1	433.6	1	438.75	221	1	260.6	1	240.8	260.2	1	350.2	0.995386	313.4	0.990112	452.2	1	331.8	514.9	1	661.1	1
GI_13376694-S	NM_025117.1	FLJ11871	Homo sapiens hypothetical protein FLJ11871 (FLJ11871), mRNA.		7.2	0.744516	-8.1	0.252903	-0.45	11.2	0.842581	-4.5	0.371613	0.3	0.525161	-2.1	15.2	0.885161	15.2	0.891613	15.2	7.3	0.758075	5.9	0.757416	6.6	-5.1	0.372903	-8.4	0.251613	-6.75	-11.5	0.171613	2.9	0.695452	-19.6	0.388266	-5.3	0.380645	-8.35	9.6	0.774194	26.9	0.944516
GI_13376696-S	NM_025118.1	FLJ13310	Homo sapiens hypothetical protein FLJ13310 (FLJ13310), mRNA.		15.4	0.935484	9.4	0.784516	12.4	8.7	0.788387	42.9	0.984516	5.2	0.661935	24.05	14.2	0.870968	16.5	0.912258	15.35	30.3	0.960448	33.2	0.974951	31.75	22.7	0.936774	17.7	0.896774	20.2	13.6	0.860645	108.1	0.969677	121	0.960448	9.6	0.709677	114.55	7.7	0.727742	7.1	0.68
GI_13376700-S	NM_025124.1	FLJ21749	Homo sapiens hypothetical protein FLJ21749 (FLJ21749), mRNA.		180.5	1	130.1	1	155.3	204.9	1	173.3	1	144.9	1	159.1	177.3	1	248.4	1	212.85	216.2	0.998022	194.8	0.997363	205.5	644.6	1	519	1	581.8	73.5	1	409.4	0.996704	403.5	0.992749	405.2	1	406.45	220.5	1	435.4	1
GI_13376716-S	NM_025136.1	OPA3	Homo sapiens optic atrophy 3 (autosomal recessive, with chorea and spastic paraplegia) (OPA3), mRNA.	MGA3;FLJ22187	26.5	0.994839	16.2	0.895484	21.35	26.1	0.971613	24.3	0.936774	14.3	0.865806	19.3	20	0.938065	36	0.994839	28	64	0.987475	58.7	0.988794	61.35	61.9	0.989677	71.1	0.993548	66.5	19.8	0.941935	309.7	0.99209	282.7	0.988134	50.4	0.989677	296.2	48.5	0.996129	36.9	0.978065
GI_13376724-S	NM_025140.1	FLJ22471	Homo sapiens limkain beta 2 (FLJ22471), mRNA.		283.1	1	379.3	1	331.2	260.2	1	513.4	1	336.4	1	424.9	215.8	1	217.4	1	216.6	315	1	345.4	1	330.2	191.7	0.99871	233.2	1	212.45	279.7	1	812.3	0.998682	821.3	0.997363	1094.3	1	816.8	386	1	570.1	1
GI_13376728-S	NM_025143.1	C21orf96	Homo sapiens chromosome 21 open reading frame 96 (C21orf96), mRNA.		11.3	0.858065	25.7	0.972903	18.5	4.8	0.667097	31.1	0.967742	38.4	0.99871	34.75	14.8	0.88	36.4	0.994839	25.6	5.5	0.709954	-1.6	0.479895	1.95	13.2	0.845161	19.6	0.909677	16.4	25.9	0.974194	25.1	0.85234	23.4	0.810811	42.4	0.979355	24.25	59.3	0.996129	88.3	0.99871
GI_13376734-S	NM_025146.1	MAK3P	Homo sapiens likely ortholog of mouse Mak3p homolog (S. cerevisiae) (MAK3P), mRNA.	FLJ13194	185.5	1	134.8	1	160.15	229.5	1	257.4	1	67.3	1	162.35	117.4	1	278.1	1	197.75	281.9	1	296.8	0.999341	289.35	114.8	0.994839	76	0.993548	95.4	80.1	1	304.9	0.99209	259.3	0.986816	254.7	0.99871	282.1	242.5	1	440.3	1
GI_13376746-S	NM_025152.1	C14orf127	Homo sapiens chromosome 14 open reading frame 127 (C14orf127), mRNA.	FLJ12660	1026.6	1	2287.7	1	1657.15	1381.8	1	2354.9	1	1981.4	1	2168.15	925.8	1	1113.2	1	1019.5	1518.2	1	1352.1	1	1435.15	1073.2	1	931.4	1	1002.3	2412.7	1	1022.3	0.999341	737.3	0.996704	224.5	0.99871	879.8	743.1	1	1028.2	1
GI_13376748-S	NM_025153.1	FLJ21477	Homo sapiens hypothetical protein FLJ21477 (FLJ21477), mRNA.		39.2	0.997419	-2.7	0.421935	18.25	40.7	0.996129	4.9	0.656774	22.6	0.956129	13.75	29	0.983226	79.7	1	54.35	-6.2	0.316414	10.6	0.850363	2.2	4.5	0.677419	-0.9	0.494194	1.8	2.5	0.575484	37.8	0.885959	30.9	0.838497	3.7	0.580645	34.35	7.9	0.730323	0.3	0.52129
GI_13376750-S	NM_025155.1	FLJ11848	Homo sapiens hypothetical protein FLJ11848 (FLJ11848), mRNA.		359.8	1	300.3	1	330.05	790	1	378.2	1	547.4	1	462.8	465.3	1	819.7	1	642.5	685.3	1	823.7	1	754.5	812.7	1	681.7	1	747.2	263.2	1	980.3	0.999341	794	0.996704	1192	1	887.15	555.2	1	833.6	1
GI_13376758-S	NM_025159.1	FLJ11577	Homo sapiens hypothetical protein FLJ11577 (FLJ11577), mRNA.		-7.6	0.252903	8.5	0.762581	0.45	-3.6	0.376774	16.9	0.87871	-8.8	0.236129	4.05	-2.9	0.39871	-20.8	0.043871	-11.85	-3.6	0.414634	-1.5	0.487146	-2.55	-0.6	0.529032	-1.6	0.472258	-1.1	-0.7	0.476129	-10.4	0.444957	-33.9	0.087673	1.7	0.540645	-22.15	-0.6	0.498065	9.8	0.756129
GI_13376767-S	NM_025165.1	ELL3	Homo sapiens elongation factor RNA polymerase II-like 3 (ELL3), mRNA.	FLJ22637	29.8	0.996129	11.5	0.824516	20.65	48.2	0.997419	19.1	0.898065	44.7	1	31.9	58.9	1	67.7	1	63.3	41.9	0.976269	57.7	0.988134	49.8	36.2	0.971613	35	0.979355	35.6	27.1	0.981935	23.7	0.845089	6.7	0.730389	50.8	0.989677	15.2	95.2	0.99871	145.7	0.99871
GI_13376779-S	NM_025188.1	TRIM45	Homo sapiens tripartite motif-containing 45 (TRIM45), mRNA.	RNF99;FLJ13181	38.8	0.997419	36.8	0.990968	37.8	53.3	0.997419	34.9	0.974194	130.8	1	82.85	31.7	0.990968	82.8	1	57.25	34.6	0.969018	38.8	0.980883	36.7	185.1	0.99871	144.4	0.997419	164.75	23.1	0.96	24.6	0.851681	22.5	0.806196	60.5	0.994839	23.55	55	0.996129	83.9	0.99871
GI_13376797-S	NM_025203.1	FLJ21945	Homo sapiens hypothetical protein FLJ21945 (FLJ21945), mRNA.	PP384	111.3	1	50.1	0.99871	80.7	56.2	0.997419	45.2	0.989677	41.9	0.99871	43.55	23.7	0.962581	71.2	1	47.45	55.2	0.984179	79	0.99209	67.1	63.1	0.990968	99.3	0.996129	81.2	30.5	0.984516	99.6	0.967699	92.8	0.938036	135.7	0.99871	96.2	156.5	0.99871	217.3	1
GI_13376801-S	NM_025205.1	EG1	Homo sapiens endothelial-derived gene 1 (EG1), mRNA.	DKFZP434N185	212.7	1	125.8	1	169.25	231.9	1	129.2	1	86.6	1	107.9	170.9	1	238	1	204.45	260.9	1	210.5	0.997363	235.7	198	1	132	0.997419	165	75.4	1	563.9	0.996704	529.6	0.994067	873.4	1	546.75	562.8	1	722.2	1
GI_13376811-S	NM_025210.1	I-4	Homo sapiens type 1 protein phosphatase inhibitor (I-4), mRNA.		-8.5	0.214194	-13.1	0.136774	-10.8	-16.4	0.0722581	-24.6	0.036129	-25	0.0245161	-24.8	-12.1	0.167742	-22.1	0.036129	-17.1	-9.6	0.20501	-14.1	0.0718523	-11.85	-15	0.11871	-7.7	0.274839	-11.35	-25.2	0.0167742	-11.2	0.421226	-7.8	0.586025	-21.7	0.112258	-9.5	-7.4	0.291613	-7.5	0.322581
GI_13376815-S	NM_025212.1	CXXC4	Homo sapiens CXXC finger 4 (CXXC4), mRNA.	IDAX	315.4	1	213.3	1	264.35	334.5	1	240.2	1	388.8	1	314.5	197	1	646.7	1	421.85	422.7	1	470.4	1	446.55	1050.9	1	477.3	1	764.1	172.3	1	34.4	0.880686	26	0.822017	29	0.948387	30.2	17.9	0.900645	44.9	0.988387
GI_13376817-S	NM_025214.1	SE57-1	Homo sapiens CTCL tumor antigen se57-1 (SE57-1), mRNA.		-2.8	0.40129	-10.1	0.2	-6.45	-19.2	0.0464516	-4.1	0.381935	-14.3	0.136774	-9.2	-24.3	0.0387097	-27.9	0.0129032	-26.1	23	0.937376	11.6	0.866842	17.3	20.8	0.927742	26.9	0.950968	23.85	-12.4	0.156129	141.6	0.977587	124.8	0.961107	15.8	0.818065	133.2	-2.4	0.44	-14.2	0.20129
GI_13376825-S	NM_025218.1	ULBP1	Homo sapiens UL16 binding protein 1 (ULBP1), mRNA.	RAET1I	6.3	0.716129	15.2	0.883871	10.75	-12.4	0.132903	36.7	0.976774	-6.2	0.32129	15.25	19.6	0.934194	-3.4	0.405161	8.1	8.9	0.798286	17.6	0.922215	13.25	-1.5	0.489032	7.4	0.740645	2.95	10.9	0.811613	101.7	0.967699	115.3	0.955175	32	0.95871	108.5	1.2	0.549677	6.4	0.661935
GI_13376833-S	NM_025231.1	ZNF435	Homo sapiens zinc finger protein 435 (ZNF435), mRNA.	FLJ22191	219.4	1	379.2	1	299.3	322.2	1	543.8	1	335.4	1	439.6	150.3	1	257.7	1	204	263	1	349.3	1	306.15	114	0.994839	166.7	1	140.35	289.1	1	49.8	0.916282	46.8	0.882663	79.5	0.997419	48.3	189.1	1	181.4	0.99871
GI_13376839-S	NM_025234.1	REC14	Homo sapiens recombination protein REC14 (REC14), mRNA.		911	1	483.1	1	697.05	927.9	1	651.6	1	313.8	1	482.7	654.9	1	1035.1	1	845	982.9	1	962.7	1	972.8	1296.9	1	1076	1	1186.45	324.2	1	1639	1	1413.7	0.999341	1570.6	1	1526.35	1058.3	1	1410.8	1
GI_13376845-S	NM_025237.1	SOST	Homo sapiens sclerosteosis (SOST), mRNA.		-11.1	0.150968	-43.5	0	-27.3	-9.7	0.194839	-32.6	0.00903226	-18.1	0.0787097	-25.35	-19.9	0.0748387	-14.5	0.125161	-17.2	31.4	0.961107	10.7	0.851022	21.05	-19.5	0.0541936	-9.1	0.229677	-14.3	-31	0.00129032	46.8	0.909031	66.4	0.911009	-14.7	0.210323	56.6	-17.8	0.0851613	-24.9	0.0425806
GI_13376847-S	NM_025238.1	BTBD1	Homo sapiens BTB (POZ) domain containing 1 (BTBD1), mRNA.	FLJ20724	679.3	1	426.3	1	552.8	1104.8	1	602.7	1	273.7	1	438.2	550.5	1	1038.1	1	794.3	1261.8	1	1628.2	1	1445	1664.1	1	1637.9	1	1651	290.6	1	2265.1	1	1748.7	1	2156.7	1	2006.9	1046.4	1	1204.2	1
GI_13376851-S	NM_025240.1	B7H3	Homo sapiens B7 homolog 3 (B7H3), mRNA.		50	0.99871	41.4	0.993548	45.7	73.2	0.99871	58.9	0.994839	29	0.983226	43.95	42.4	0.996129	71.1	1	56.75	49.2	0.981543	42.7	0.984179	45.95	226.1	1	283.8	1	254.95	48.7	0.99871	95.9	0.964403	98.4	0.943968	26.9	0.936774	97.15	37.5	0.989677	55.4	0.996129
GI_13376853-S	NM_025241.1	UBXD1	Homo sapiens UBX domain containing 1 (UBXD1), mRNA.	UBXDC2	276.1	1	257	1	266.55	298.3	1	287.5	1	233.2	1	260.35	256.6	1	327.5	1	292.05	699.6	1	647.1	1	673.35	468.6	1	456.6	1	462.6	236.5	1	970.8	0.999341	887.5	0.997363	1446.6	1	929.15	1226.1	1	1472.9	1
GI_13376857-A	NM_025244.1	TSGA10	Homo sapiens testis specific, 10 (TSGA10), mRNA.		0.6	0.507097	17.7	0.909677	9.15	19.3	0.932903	31.5	0.967742	32.3	0.992258	31.9	13.9	0.865806	27.4	0.980645	20.65	34.2	0.968359	26	0.961767	30.1	8.4	0.756129	13.8	0.861935	11.1	8.2	0.749677	58.1	0.929466	16.1	0.784443	65.8	0.996129	37.1	8.6	0.748387	7.1	0.68
GI_13376859-S	NM_025246.1	TMEM22	Homo sapiens transmembrane protein 22 (TMEM22), mRNA.	MGC3295;DKFZp564K2464	238.4	1	403.2	1	320.8	576.2	1	567.9	1	190.6	1	379.25	291.7	1	339	1	315.35	409.1	1	509.1	1	459.1	317.7	1	103.2	0.996129	210.45	295	1	219.3	0.988134	198.4	0.980883	246.6	0.99871	208.85	293.8	1	390.9	1
GI_13376861-S	NM_025258.1	C6orf27	Homo sapiens chromosome 6 open reading frame 27 (C6orf27), mRNA.	G7c;NG37	-2.2	0.420645	-3.3	0.40129	-2.75	18.8	0.930323	-1.5	0.467097	-8.2	0.259355	-4.85	-12.3	0.16129	-3.3	0.410323	-7.8	12.2	0.854318	-4.3	0.361898	3.95	-6.4	0.339355	-3.4	0.407742	-4.9	-11.5	0.171613	-2.3	0.609097	-11.6	0.526697	-13.8	0.225806	-6.95	6.4	0.696774	-5.8	0.378065
GI_13376867-A	NM_025257.1	C6orf29	Homo sapiens chromosome 6 open reading frame 29 (C6orf29), mRNA.	CTL4;NG22;FLJ14491	1.8	0.552258	-3.7	0.385806	-0.95	14.7	0.886452	-14.7	0.138065	16.5	0.896774	0.9	16.4	0.907097	5.5	0.665806	10.95	19.3	0.919578	25.4	0.959789	22.35	21.4	0.932903	30	0.963871	25.7	2.1	0.56129	70.9	0.947924	73.7	0.921556	6	0.633548	72.3	10.7	0.8	8.6	0.71871
GI_13376873-S	NM_025261.1	LY6G6C	Homo sapiens lymphocyte antigen 6 complex, locus G6C (LY6G6C), mRNA.	G6c;NG24;C6orf24	-9.9	0.172903	11.8	0.834839	0.95	-12.3	0.134194	25	0.938065	28.2	0.981935	26.6	-13.2	0.144516	-12.9	0.144516	-13.05	17.4	0.907053	21.1	0.944628	19.25	-22.2	0.0322581	-8.7	0.24	-15.45	-0.1	0.499355	-21	0.186552	-15.3	0.463415	-29.6	0.0425806	-18.15	-17.9	0.0851613	-19.9	0.0890323
GI_13376875-S	NM_025262.1	LY6G5C	Homo sapiens lymphocyte antigen 6 complex, locus G5C (LY6G5C), mRNA.	G5c;NG33;C6orf20;LY6G5CA;LY6G5CB	35.8	0.997419	74.8	0.99871	55.3	52.5	0.997419	90.4	0.99871	71.8	1	81.1	57	1	49.7	0.997419	53.35	71.9	0.989453	58.5	0.988794	65.2	46.5	0.980645	51.4	0.992258	48.95	69.1	0.99871	154.8	0.981543	160.4	0.973632	133.8	0.99871	157.6	55.3	0.996129	47.7	0.988387
GI_13376877-S	NM_025263.1	PRR3	Homo sapiens proline-rich polypeptide 3 (PRR3), mRNA.	CAT56	443.6	1	603.2	1	523.4	710.6	1	556.6	1	635.3	1	595.95	323.9	1	472.5	1	398.2	1400.5	1	1238.5	1	1319.5	477.4	1	386.5	1	431.95	567.1	1	379.5	0.996704	335.9	0.99209	585.2	1	357.7	455.9	1	656.7	1
GI_13376994-S	NM_002396.2	ME2	Homo sapiens malic enzyme 2, NAD(+)-dependent, mitochondrial (ME2), nuclear gene encoding mitochondrial protein, mRNA.		516.2	1	423	1	469.6	639.2	1	541	1	330.3	1	435.65	432.2	1	727	1	579.6	810.4	1	904.2	1	857.3	630.3	1	388.6	1	509.45	268.7	1	611.7	0.996704	591	0.996045	578.9	1	601.35	559.5	1	658.7	1
GI_13376995-S	NM_006005.2	WFS1	Homo sapiens Wolfram syndrome 1 (wolframin) (WFS1), mRNA.	WFS;WFRS;DFNA6;DFNA14;DFNA38;DIDMOAD;WOLFRAMIN	100.7	1	65.6	0.99871	83.15	129.5	1	87.8	0.99871	58.5	1	73.15	77.9	1	135.1	1	106.5	74.4	0.989453	73.3	0.99209	73.85	168.2	0.997419	200.8	1	184.5	50.3	0.99871	443.2	0.996704	375.5	0.992749	544.6	1	409.35	106.4	0.99871	196	0.99871
GI_13376997-S	NM_002005.2	FES	Homo sapiens feline sarcoma oncogene (FES), mRNA.	FPS	18.3	0.96129	23.9	0.95871	21.1	10.1	0.824516	1.9	0.572903	27	0.978065	14.45	28	0.980645	24.7	0.963871	26.35	19.6	0.921556	1.7	0.61437	10.65	39.2	0.976774	41.7	0.985806	40.45	32.9	0.992258	105	0.969018	98.7	0.944628	45.6	0.983226	101.85	-5.1	0.348387	12	0.789677
GI_13376998-S	NM_014617.2	CRYGA	Homo sapiens crystallin, gamma A (CRYGA), mRNA.	CRYG1;CRYG5;CRY-g-A	17.3	0.952258	47.8	0.99871	32.55	27.2	0.974194	59.7	0.996129	17.7	0.910968	38.7	10.1	0.789677	31.9	0.988387	21	26.3	0.948583	10.9	0.855636	18.6	36	0.970323	18.8	0.907097	27.4	20.9	0.945806	17.6	0.821358	-4.8	0.624258	16.8	0.836129	6.4	16.7	0.890323	2.3	0.566452
GI_13376999-S	NM_005210.2	CRYGB	Homo sapiens crystallin, gamma B (CRYGB), mRNA.	CRYG2	16.5	0.948387	28	0.976774	22.25	14.1	0.883871	6.6	0.695484	2.5	0.592258	4.55	11.5	0.818065	7.7	0.730323	9.6	6.3	0.735662	11.2	0.859591	8.75	6.4	0.710968	10.8	0.818065	8.6	9.1	0.771613	12.7	0.797627	-7.9	0.585366	-5.7	0.375484	2.4	3.8	0.625806	15.9	0.843871
GI_13377000-S	NM_020989.2	CRYGC	Homo sapiens crystallin, gamma C (CRYGC), mRNA.	CCL;CRYG3	-2.5	0.415484	-4.6	0.35871	-3.55	16.7	0.916129	2.4	0.589677	3.3	0.607742	2.85	4.2	0.619355	9.8	0.779355	7	22.5	0.936058	-1.5	0.487146	10.5	-0.2	0.541935	16.4	0.886452	8.1	7.9	0.740645	0.4	0.651285	3.8	0.708635	16	0.819355	2.1	13.4	0.847742	-1	0.48129
GI_13377001-S	NM_006891.2	CRYGD	Homo sapiens crystallin, gamma D (CRYGD), mRNA.	CACA;CRYG4;cry-g-D	115.9	1	26.4	0.974194	71.15	47.9	0.997419	28.6	0.95871	69.9	1	49.25	62.5	1	120.4	1	91.45	45.9	0.978906	46.7	0.986157	46.3	9	0.769032	9.8	0.79871	9.4	6.4	0.701935	-19.4	0.224786	-35.5	0.0659196	16.5	0.832258	-27.45	4.8	0.658065	1.9	0.56
GI_13377003-S	NM_017541.2	CRYGS	Homo sapiens crystallin, gamma S (CRYGS), mRNA.	CRYG8	64.3	1	118.3	1	91.3	93	1	141.4	1	138.3	1	139.85	46.5	0.99871	65.6	0.99871	56.05	108.2	0.995386	113.2	0.995386	110.7	63.7	0.990968	60.3	0.993548	62	108.1	1	21	0.833223	7.8	0.733685	33.6	0.96129	14.4	23.6	0.957419	57.6	0.997419
GI_13378148-A	NM_025168.1	LRRC1	Homo sapiens leucine rich repeat containing 1 (LRRC1), mRNA.	LANO;FLJ10775;FLJ11834;dJ523E19.1	25.3	0.993548	26.5	0.974194	25.9	20.4	0.944516	33.6	0.971613	21	0.945806	27.3	25.3	0.967742	47.8	0.997419	36.55	41.9	0.97561	48.6	0.986816	45.25	44	0.980645	40.1	0.984516	42.05	10.4	0.79871	83.7	0.957152	43.8	0.876071	77.5	0.997419	63.75	29.3	0.975484	43.4	0.988387
GI_13378148-I	NM_025168.1	LRRC1	Homo sapiens leucine rich repeat containing 1 (LRRC1), mRNA.	LANO;FLJ10775;FLJ11834;dJ523E19.1	5.1	0.673548	8	0.750968	6.55	-4.3	0.35871	10.4	0.789677	-7.3	0.290323	1.55	3	0.578065	4.2	0.627097	3.6	10.6	0.831905	-12.9	0.0903098	-1.15	-5.3	0.363871	-5.4	0.339355	-5.35	2.8	0.581935	-1.3	0.63151	-4	0.636783	6.1	0.636129	-2.65	17.7	0.898065	9.4	0.743226
GI_13384595-S	NM_014487.2	ZNF330	Homo sapiens zinc finger protein 330 (ZNF330), mRNA.	NOA36;HSA6591	242.5	1	270.4	1	256.45	288.2	1	380.5	1	275.9	1	328.2	191.5	1	286.8	1	239.15	804	1	737.4	1	770.7	284.9	1	180.8	1	232.85	220.2	1	548.4	0.996704	556.6	0.994726	522.2	1	552.5	495.6	1	577.1	1
GI_13384599-S	NM_018418.1	SPATA7	Homo sapiens spermatogenesis associated 7 (SPATA7), mRNA.	HSD3;HSD-3.1	181.5	1	188.3	1	184.9	288.3	1	203.5	1	307	1	255.25	118.3	1	279.1	1	198.7	329.1	1	455.7	1	392.4	241.9	1	283.2	1	262.55	168.9	1	433	0.996704	367.6	0.99209	623.8	1	400.3	82.3	0.99871	188.7	0.99871
GI_13384601-S	NM_022068.1	FLJ23403	Homo sapiens hypothetical protein FLJ23403 (FLJ23403), mRNA.	FLJ23144	1.7	0.549677	5.6	0.676129	3.65	20.6	0.944516	10.2	0.784516	-9.2	0.230968	0.5	36.4	0.993548	60.8	0.99871	48.6	-5.8	0.332235	-0.1	0.544496	-2.95	0	0.544516	117.2	0.997419	58.6	-15.8	0.0903226	34.6	0.881345	31.1	0.839156	31.8	0.95871	32.85	226.8	1	84.8	0.99871
GI_13385593-S	NM_030579.1	CYB5-M	Homo sapiens cytochrome b5 outer mitochondrial membrane precursor (CYB5-M), mRNA.		2258	1	1504.7	1	1881.35	2719.2	1	1764.2	1	812.9	1	1288.55	2005.5	1	2660	1	2332.75	2209.8	1	2016.2	1	2113	1856	1	2018.4	1	1937.2	1055.1	1	3897.1	1	3541	1	5016.6	1	3719.05	5493.7	1	6109.9	1
GI_13386461-A	NM_024668.1	MASK	Homo sapiens multiple ankyrin repeats, single KH-domain (MASK) homolog (MASK), mRNA.	FLJ10042;FLJ11979;FLJ14127;FLJ20288;KIAA1085	206.7	1	100.4	1	153.55	189	1	132.1	1	44.2	1	88.15	137.9	1	253.1	1	195.5	463.7	1	438.6	1	451.15	282.9	1	147.6	0.997419	215.25	71.1	0.99871	140	0.977587	95.8	0.941332	64.2	0.996129	117.9	210.7	1	365.4	1
GI_13386461-I	NM_024668.1	MASK	Homo sapiens multiple ankyrin repeats, single KH-domain (MASK) homolog (MASK), mRNA.	FLJ10042;FLJ11979;FLJ14127;FLJ20288;KIAA1085	301.6	1	115.8	1	208.7	193.3	1	112.8	1	69.1	1	90.95	234.3	1	334.8	1	284.55	656.7	1	604.3	1	630.5	330.5	1	178.1	1	254.3	119.4	1	76.7	0.951879	57	0.899143	165.3	0.99871	66.85	415.4	1	581.5	1
GI_13386481-S	NM_030572.1	MGC10946	Homo sapiens hypothetical protein MGC10946 (MGC10946), mRNA.		-3.1	0.392258	-13.5	0.126452	-8.3	-4.7	0.345806	-4.7	0.369032	-12.9	0.157419	-8.8	-9.1	0.224516	-5.9	0.332903	-7.5	-15.3	0.0797627	-6.9	0.259723	-11.1	-11	0.194839	-2.9	0.425806	-6.95	-10.8	0.187097	-20.1	0.20501	-19.3	0.391562	6.9	0.649032	-19.7	28.4	0.972903	-6.2	0.367742
GI_13386483-S	NM_030573.1	THAP7	Homo sapiens THAP domain containing 7 (THAP7), mRNA.	MGC10963	225.2	1	119.2	1	172.2	195	1	201.9	1	113.6	1	157.75	137.3	1	178.5	1	157.9	188.9	0.997363	253.2	0.998682	221.05	200	1	191.3	1	195.65	118.1	1	208.2	0.987475	236.1	0.985498	278.6	1	222.15	286.5	1	470.3	1
GI_13386487-S	NM_030575.1	MGC10334	Homo sapiens hypothetical protein MGC10334 (MGC10334), mRNA.		587.7	1	736.9	1	662.3	764.5	1	702.1	1	607.6	1	654.85	529.7	1	753.7	1	641.7	1028.6	1	808	1	918.3	1075.9	1	1161.2	1	1118.55	655.1	1	1780.1	1	1714.6	1	2632.5	1	1747.35	1519.3	1	2009	1
GI_13386491-S	NM_030577.1	MGC10993	Homo sapiens hypothetical protein MGC10993 (MGC10993), mRNA.		88.4	1	90.2	1	89.3	125.5	1	152.6	1	71.9	1	112.25	78.4	1	121.2	1	99.8	91.3	0.993408	63.9	0.99143	77.6	98.2	0.993548	94.7	0.996129	96.45	72.9	1	89.7	0.95913	70.1	0.916282	114.9	0.99871	79.9	63.2	0.997419	125.8	0.99871
GI_13386499-A	NM_000068.2	CACNA1A	Homo sapiens calcium channel, voltage-dependent, P/Q type, alpha 1A subunit (CACNA1A), transcript variant 1, mRNA.	EA2;FHM;MHP;APCA;HPCA;MHP1;SCA6;CACNL1A4	10.3	0.836129	18.6	0.92129	14.45	5	0.677419	14.4	0.846452	22.5	0.954839	18.45	7.9	0.740645	0.2	0.499355	4.05	-8.2	0.25379	-6.6	0.273566	-7.4	-6.6	0.336774	-6.3	0.32129	-6.45	-11.2	0.178065	-5.4	0.558339	-18.7	0.404746	-4.9	0.390968	-12.05	-0.5	0.501935	0	0.512258
GI_13386501-S	NM_021570.2	BARX1	Homo sapiens BarH-like homeobox 1 (BARX1), mRNA.		-0.5	0.472258	-1.5	0.456774	-1	14.3	0.883871	4.7	0.651613	-10.5	0.196129	-2.9	5.2	0.655484	20.6	0.941935	12.9	-0.1	0.546473	4.6	0.717205	2.25	22.7	0.936774	55.3	0.993548	39	7.7	0.738065	8.6	0.758075	6.7	0.730389	-5.4	0.380645	7.65	-5	0.356129	-7.5	0.327742
GI_13386504-S	NM_000765.2	CYP3A7	Homo sapiens cytochrome P450, family 3, subfamily A, polypeptide 7 (CYP3A7), mRNA.	CP37;P450-HFLA	0.5	0.504516	-6.3	0.300645	-2.9	3.9	0.645161	-21.5	0.0593548	-18.5	0.0683871	-20	-22	0.0503226	-8.9	0.247742	-15.45	-12.2	0.135135	-8.1	0.220171	-10.15	-17.1	0.0787097	-6.2	0.32129	-11.65	-9.9	0.206452	739.1	0.998682	607	0.996045	741.4	1	673.05	-0.1	0.512258	3.7	0.609032
GI_13386511-A	NM_000378.2	WT1	Homo sapiens Wilms tumor 1 (WT1), transcript variant A, mRNA.	GUD;WAGR;WT33;WIT-2	-0.4	0.473548	8.4	0.762581	4	-1.7	0.443871	7.2	0.703226	-1.8	0.460645	2.7	1.6	0.544516	3.4	0.6	2.5	8.7	0.793672	11.5	0.865524	10.1	-9.8	0.234839	5.1	0.686452	-2.35	-2.6	0.416774	39.5	0.892551	18.6	0.79499	22	0.904516	29.05	0.3	0.532903	11.5	0.778065
GI_13399295-S	NM_002383.1	MAZ	Homo sapiens MYC-associated zinc finger protein (purine-binding transcription factor) (MAZ), mRNA.	PUR1;ZF87;SAF-1;SAF-2	63.5	1	65	0.99871	64.25	33.2	0.985806	97.1	0.99871	35	0.997419	66.05	47.5	1	48.9	0.997419	48.2	48.3	0.981543	92.9	0.995386	70.6	78.9	0.993548	70.1	0.993548	74.5	31.4	0.985806	15.5	0.81147	1	0.683586	36.2	0.970323	8.25	43.9	0.996129	136.7	0.99871
GI_13399303-S	NM_021822.1	APOBEC3G	Homo sapiens apolipoprotein B mRNA editing enzyme, catalytic polypeptide-like 3G (APOBEC3G), mRNA.	ARP9;CEM15;MDS019;FLJ12740;bK150C2.7;dJ494G10.1	0.5	0.501935	-2.4	0.430968	-0.95	1.7	0.566452	23	0.929032	16	0.894194	19.5	-0.5	0.469677	-5.9	0.332903	-3.2	6.6	0.74621	6.3	0.76269	6.45	0	0.544516	0.7	0.562581	0.35	13.1	0.851613	9.9	0.777192	13.3	0.765985	35.6	0.967742	11.6	12.2	0.829677	47.9	0.988387
GI_13399321-S	NM_024662.1	FLJ10774	Homo sapiens N-acetyltransferase-like protein (FLJ10774), mRNA.	ALP;FLJ12179;KIAA1709;DKFZp434C116	641.3	1	633	1	637.15	820.6	1	609.3	1	525.3	1	567.3	505.3	1	927.4	1	716.35	1075.8	1	953.1	1	1014.45	848.9	1	623.2	1	736.05	453.9	1	1181.2	0.999341	1020.7	0.998682	1391.4	1	1100.95	599.1	1	906.3	1
GI_13430847-S	NM_021724.1	NR1D1	Homo sapiens nuclear receptor subfamily 1, group D, member 1 (NR1D1), mRNA.	EAR1;hRev;THRA1;THRAL;ear-1	15.6	0.936774	-6	0.313548	4.8	-2.1	0.430968	-4.3	0.376774	-0.7	0.492903	-2.5	-6.1	0.299355	10.2	0.792258	2.05	50.3	0.981543	33.5	0.974951	41.9	22.8	0.936774	19.7	0.909677	21.25	-2.3	0.428387	115.3	0.971655	119.6	0.957811	1.8	0.541935	117.45	-10.7	0.19871	5.8	0.656774
GI_13430851-S	NM_017558.1	DKFZp434L0850	Homo sapiens hypothetical protein DKFZp434L0850 (DKFZp434L0850), mRNA.	FLJ12871	-0.7	0.461935	3.8	0.620645	1.55	13.3	0.872258	-8.8	0.252903	23.9	0.965161	7.55	16.4	0.904516	6.4	0.690323	11.4	22	0.932103	14.8	0.898484	18.4	2.8	0.624516	14.7	0.870968	8.75	9.1	0.771613	48	0.913645	61.2	0.904417	-3.7	0.418065	54.6	2.7	0.592258	25.7	0.939355
GI_13430853-A	NM_022053.1	NXF2	Homo sapiens nuclear RNA export factor 2 (NXF2), transcript variant 2, mRNA.	TAPL-2;FLJ20416	-24.6	0.0103226	-2.9	0.414194	-13.75	-2.7	0.407742	-2.6	0.430968	2.9	0.59871	0.15	-8.6	0.234839	2.4	0.566452	-3.1	7.9	0.777192	-3.2	0.420567	2.35	-19.3	0.0541936	-13.1	0.139355	-16.2	-7.7	0.259355	-36.1	0.0177983	-20	0.381674	-13.3	0.234839	-28.05	-19.6	0.0593548	-17.5	0.130323
GI_13430853-I	NM_022053.1	NXF2	Homo sapiens nuclear RNA export factor 2 (NXF2), transcript variant 2, mRNA.	TAPL-2;FLJ20416	14.3	0.913548	15	0.882581	14.65	10.8	0.834839	5.7	0.674839	24.3	0.969032	15	27.3	0.978065	12.2	0.836129	19.75	12.7	0.86091	6.1	0.760053	9.4	4.5	0.674839	8.6	0.766452	6.55	9	0.767742	8.9	0.761371	-2.5	0.651945	19.5	0.869677	3.2	25.2	0.962581	11.2	0.772903
GI_13430855-S	NM_022102.1	C6orf79	Homo sapiens chromosome 6 open reading frame 79 (C6orf79), mRNA.	FLJ20958	427.7	1	235.3	1	331.5	484.7	1	301.8	1	161.1	1	231.45	364.5	1	514.5	1	439.5	252.7	1	358.9	1	305.8	711	1	672	1	691.5	159.9	1	231.3	0.988794	216.6	0.982202	311.7	1	223.95	510.5	1	637.2	1
GI_13430859-S	NM_022740.1	HIPK2	Homo sapiens homeodomain interacting protein kinase 2 (HIPK2), mRNA.	PRO0593	40.5	0.997419	75.4	1	57.95	50.4	0.997419	113.8	1	44.9	1	79.35	20.5	0.941935	80.1	1	50.3	82.6	0.99209	58.1	0.988794	70.35	109.7	0.994839	158.9	0.997419	134.3	43.7	0.99871	244.2	0.990771	236.6	0.985498	37.3	0.971613	240.4	68.9	0.99871	67.7	0.99871
GI_13430863-A	NM_022910.1	NDRG4	Homo sapiens NDRG family member 4 (NDRG4), mRNA.	SMAP-8;KIAA1180;MGC19632	496.6	1	588.2	1	542.4	1111.9	1	574	1	782.7	1	678.35	603.9	1	729.6	1	666.75	825.9	1	651.7	1	738.8	1790.4	1	1572.3	1	1681.35	523	1	334.9	0.994067	296.9	0.990112	382.8	1	315.9	158.4	1	221.5	1
GI_13430867-S	NM_024103.1	MGC2615	Homo sapiens hypothetical protein MGC2615 (MGC2615), mRNA.		120.3	1	79	1	99.65	127.2	1	89.1	0.99871	58.1	1	73.6	88.1	1	111.7	1	99.9	91.5	0.993408	95.6	0.995386	93.55	229.4	1	155.2	0.997419	192.3	43.3	0.99871	146.1	0.978247	148.8	0.970336	260.8	0.99871	147.45	179.1	1	271.8	1
GI_13430871-S	NM_024894.1	FLJ14075	Homo sapiens hypothetical protein FLJ14075 (FLJ14075), mRNA.	FLJ13938	1.5	0.540645	5.6	0.674839	3.55	-1.9	0.436129	19.7	0.905806	-7.5	0.283871	6.1	-3.8	0.370323	2.7	0.575484	-0.55	24	0.940672	17.1	0.91826	20.55	-1.5	0.487742	-1.6	0.472258	-1.55	5.7	0.690323	-16	0.303889	-2.2	0.655241	3.1	0.569032	-9.1	13.7	0.852903	13.7	0.816774
GI_13430873-S	NM_024924.1	FLJ12985	Homo sapiens hypothetical protein FLJ12985 (FLJ12985), mRNA.		7.9	0.771613	6.1	0.686452	7	-0.7	0.483871	20.1	0.908387	8.1	0.743226	14.1	11.8	0.824516	16.6	0.912258	14.2	39.8	0.974291	49.7	0.986816	44.75	23.9	0.941935	15.4	0.877419	19.65	38.4	0.993548	17	0.816084	28.2	0.830587	59.1	0.993548	22.6	0.7	0.543226	-2.3	0.452903
GI_13430877-S	NM_025010.1	KIAA0795	Homo sapiens KIAA0795 protein (KIAA0795), mRNA.	FLJ13703	-2.8	0.405161	17.5	0.905806	7.35	32.3	0.983226	29.9	0.965161	16	0.891613	22.95	20.5	0.940645	3	0.584516	11.75	1.8	0.61503	-3.1	0.423204	-0.65	13.2	0.845161	0.2	0.538065	6.7	23.5	0.962581	17.1	0.816084	0.6	0.680949	34.9	0.967742	8.85	13.6	0.851613	9.8	0.754839
GI_13430881-A	NM_025021.1	MECT1	Homo sapiens mucoepidermoid carcinoma translocated 1 (MECT1), mRNA.	TORC1;WAMTP1;FLJ14027;KIAA0616	209.3	1	199	1	204.15	188.9	1	304.2	1	163.5	1	233.85	108.8	1	183.7	1	146.25	232.9	0.999341	270.4	0.999341	251.65	162.1	0.997419	216.3	1	189.2	111	1	182.6	0.985498	172.3	0.977587	162.6	0.99871	177.45	75.9	0.99871	139.3	0.99871
GI_13435126-S	NM_025228.1	T3JAM	Homo sapiens TRAF3-interacting Jun N-terminal kinase (JNK)-activating modulator (T3JAM), mRNA.	DJ434O14.3	-5.9	0.287742	-4.6	0.36	-5.25	-22.5	0.0245161	-7.6	0.28129	-6.2	0.32129	-6.9	-11.4	0.181935	0.3	0.503226	-5.55	-5.6	0.339486	3.2	0.669743	-1.2	-6.1	0.343226	-4.5	0.366452	-5.3	-0.1	0.498065	-8.8	0.487805	-7.7	0.587343	0.7	0.51871	-8.25	-10.3	0.206452	15.5	0.837419
GI_13435128-S	NM_022089.1	HSA9947	Homo sapiens putative ATPase (HSA9947), mRNA.		126	1	180.1	1	153.05	157.5	1	276.4	1	160.2	1	218.3	45.5	0.997419	96.1	1	70.8	126	0.996045	122.9	0.996045	124.45	71.9	0.990968	147	0.997419	109.45	91.6	1	119.8	0.972314	115.4	0.955175	45.5	0.983226	117.6	113	0.99871	105.5	0.99871
GI_13435134-S	NM_022573.1	TSPYQ1	Homo sapiens TSPYq1 (TSPYQ1), mRNA.		-6	0.287742	-15.9	0.0929032	-10.95	-13.4	0.110968	-25.5	0.0309677	-16.7	0.0954839	-21.1	-27.1	0.0193548	-22.2	0.036129	-24.65	-24.8	0.00329598	-0.8	0.514832	-12.8	-31.6	0	-22.9	0.0348387	-27.25	-15.5	0.0954839	-31.9	0.0395517	-24.1	0.286091	-30.5	0.0374193	-28	-9.7	0.221935	-13.4	0.220645
[truncated: 23,220 more rows]
