# Supplementary material for: Expression profiling of human glial precursors
Source: BMC Dev Biol. 2008 Oct 23;8:102. doi: 10.1186/1471-213X-8-102 (PMC2579429; doi:10.1186/1471-213X-8-102)
Supplement: Additional file 2 — Transcripts that are expressed at 2-fold or higher in NAE cells. [file 1471-213X-8-102-S2.xls]

## Sheet: NAE genes
TargetID	Accession	Symbol	Definition	Synonym	NAE_Ave	SM060310	APC_Ave	NAE/SM	NAE/APC
GI_8922107-S	NM_018659.1	C17	Homo sapiens cytokine-like protein C17 (C17), mRNA.		122	-5.7	2.73333	µ	44.6341
GI_4502798-S	NM_001267.1	CHAD	Homo sapiens chondroadherin (CHAD), mRNA.	SLRR4A	223.45	10.9	45.4667	20.5	4.91459
GI_18375608-A	NM_004392.2	DACH	Homo sapiens dachshund homolog (Drosophila) (DACH), transcript variant 3, mRNA.	DACH1;FLJ10138	175.85	42.1	-14.8667	4.17696	µ
GI_23065546-A	NM_146421.1	GSTM1	Homo sapiens glutathione S-transferase M1 (GSTM1), transcript variant 2, mRNA.	MU;H-B;GST1;GTH4;GTM1;MU-1;GSTM1-1;MGC26563;GSTM1a-1a;GSTM1b-1b	231.3	19.5	-6.06667	11.8615	µ
GI_45505166-S	NM_001555.2	IGSF1	Homo sapiens immunoglobulin superfamily, member 1 (IGSF1), transcript variant 1, mRNA.	IGCD1;IGDC1;INHBP;KIAA0364;MGC75490	163.35	48.5	57.1667	3.36804	2.85743
GI_41209794-S	XM_036942.3	LOC150221	Homo sapiens similar to hypothetical protein (LOC150221), mRNA.		105.05	2.3	6.4	45.6739	16.4141
GI_13027804-S	NM_002423.2	MMP7	Homo sapiens matrix metalloproteinase 7 (matrilysin, uterine) (MMP7), mRNA.	MMP-7;MPSL1;PUMP-1	164.4	41	-13	4.00976	µ
GI_40354211-S	NM_015553.1	PIP3-E	Homo sapiens phosphoinositide-binding protein PIP3-E (PIP3-E), mRNA.	IPCEF1;KIAA0403	100.05	25.7	19	3.893	5.26579
GI_21322233-S	NM_139319.1	SLC17A8	Homo sapiens solute carrier family 17 (sodium-dependent inorganic phosphate cotransporter), member 8 (SLC17A8), mRNA.	VGLUT3	331.55	0.7	-17.6	473.643	µ
GI_4506990-S	NM_003055.1	SLC18A3	Homo sapiens solute carrier family 18 (vesicular acetylcholine), member 3 (SLC18A3), mRNA.	VACHT	166.15	-0.9	48.2333	µ	3.44471
GI_26051242-S	NM_007115.2	TNFAIP6	Homo sapiens tumor necrosis factor, alpha-induced protein 6 (TNFAIP6), mRNA.	TSG6	130.9	-13.2	50.5667	µ	2.58866
GI_21237731-I	NM_139202.1	MLC1	Homo sapiens megalencephalic leukoencephalopathy with subcortical cysts 1 (MLC1), transcript variant 2, mRNA.	VL;LVM;MLC;KIAA0027	294	0.7	32.8667	420	8.94523
GI_30410031-S	NM_153696.2	PSMAL/GCP_III	Homo sapiens prostate-specific membrane antigen-like protein (PSMAL/GCP III), mRNA.		234.15	3.9	2.36667	60.0385	98.9366
GI_27597081-A	NM_147174.2	HS6ST2	Homo sapiens heparan sulfate 6-O-sulfotransferase 2 (HS6ST2), mRNA.		143.55	2.8	20.3333	51.2679	7.05984
GI_8922548-S	NM_018154.1	ASF1B	Homo sapiens ASF1 anti-silencing function 1 homolog B (S. cerevisiae) (ASF1B), mRNA.	CIA-II;FLJ10604	261.15	6.2	11.3667	42.121	22.9751
GI_31343498-A	NM_175885.2	MGC33846	Homo sapiens hypothetical protein MGC33846 (MGC33846), mRNA.	FLJ37735	966.4	23.4	54.7	41.2991	17.6673
GI_37059723-S	NM_024053.2	C22orf18	Homo sapiens chromosome 22 open reading frame 18 (C22orf18), mRNA.	Pane1;MGC861	1106.7	29	92.9	38.1621	11.9128
GI_21362087-S	NM_022770.2	FLJ13912	Homo sapiens hypothetical protein FLJ13912 (FLJ13912), mRNA.		388.65	10.9	78.6667	35.656	4.94047
GI_14249383-S	NM_032751.1	C14orf128	Homo sapiens chromosome 14 open reading frame 128 (C14orf128), mRNA.		119.35	3.5	29.8333	34.1	4.00056
GI_19115959-S	NM_133367.1	C6orf33	Homo sapiens chromosome 6 open reading frame 33 (C6orf33), mRNA.	MPRB;LMPB1;FLJ32521	1080.75	31.7	29.4667	34.0931	36.677
GI_16506819-S	NM_015101.1	C1orf17	Homo sapiens chromosome 1 open reading frame 17 (C1orf17), mRNA.	KIAA0584	2891	92.2	94.3333	31.3557	30.6466
GI_31657093-S	NM_018685.2	ANLN	Homo sapiens anillin, actin binding protein (scraps homolog, Drosophila) (ANLN), mRNA.	Scraps;ANILLIN	320.25	11.6	87.6667	27.6078	3.65304
GI_33624895-I	NM_182920.1	ADAMTS9	Homo sapiens a disintegrin-like and metalloprotease (reprolysin type) with thrombospondin type 1 motif, 9 (ADAMTS9), transcript variant 1, mRNA.	KIAA1312	155.45	6	36	25.9083	4.31806
GI_27477073-A	NM_018725.2	IL17RB	Homo sapiens interleukin 17 receptor B (IL17RB), transcript variant 1, mRNA.	CRL4;EVI27;IL17BR;IL17RH1;MGC5245	188.95	7.3	15.9333	25.8836	11.8588
GI_5174761-S	NM_005954.1	MT3	Homo sapiens metallothionein 3 (growth inhibitory factor (neurotrophic)) (MT3), mRNA.	GIF;GIFB;GRIF	1280.55	49.8	15.5	25.7139	82.6161
GI_32454755-S	NM_014321.2	ORC6L	Homo sapiens origin recognition complex, subunit 6 homolog-like (yeast) (ORC6L), mRNA.	ORC6	115.75	4.7	17.5333	24.6277	6.60171
GI_44681483-S	NM_152562.2	CDCA2	Homo sapiens cell division cycle associated 2 (CDCA2), mRNA.	FLJ25804	219.85	9.3	50.8667	23.6398	4.32208
GI_21313637-S	NM_018176.2	LGI2	Homo sapiens leucine-rich repeat LGI family, member 2 (LGI2), mRNA.	LGIL2;FLJ10675;KIAA1916	295.4	13.5	25.8667	21.8815	11.4201
GI_6552306-A	NM_007298.1	BRCA1	Homo sapiens breast cancer 1, early onset (BRCA1), transcript variant BRCA1-delta9-11, mRNA.	PSCP;RNF53	284.3	13.2	14.8333	21.5379	19.1663
GI_37542482-S	XM_351143.1	LOC374823	Homo sapiens similar to galectin 3 binding protein; L3 antigen; Mac-2-binding protein; serum protein 90K (LOC374823), mRNA.		467.85	22.3	17.0333	20.9798	27.4667
GI_44917609-S	NM_020882.1	KIAA1510	Homo sapiens KIAA1510 protein (KIAA1510), mRNA.		344.1	16.8	96	20.4821	3.58438
GI_7705575-S	NM_016448.1	RAMP	Homo sapiens RA-regulated nuclear matrix-associated protein (RAMP), mRNA.	L2DTL	1152.5	57.4	35.2667	20.0784	32.6796
GI_30179898-S	NM_006941.3	SOX10	Homo sapiens SRY (sex determining region Y)-box 10 (SOX10), mRNA.	DOM;WS4;MGC15649	978.35	49.3	59.4667	19.8448	16.4521
GI_37552854-S	XM_028834.5	KIAA1510	Homo sapiens KIAA1510 protein (KIAA1510), mRNA.		788.3	40.1	24.5333	19.6584	32.1318
GI_38569461-S	NM_001046.2	SLC12A2	Homo sapiens solute carrier family 12 (sodium/potassium/chloride transporters), member 2 (SLC12A2), mRNA.	BSC;BSC2;NKCC1	349.45	17.8	40.4	19.632	8.64975
GI_24307928-S	NM_007280.1	OIP5	Homo sapiens Opa-interacting protein 5 (OIP5), mRNA.		792.9	40.4	30.8333	19.6262	25.7157
GI_4507024-S	NM_003759.1	SLC4A4	Homo sapiens solute carrier family 4, sodium bicarbonate cotransporter, member 4 (SLC4A4), mRNA.	KNBC;NBC1;NBC2;pNBC;HNBC1;hhNMC;SLC4A5	256.6	13.2	28.2333	19.4394	9.08855
GI_17136075-I	NM_019117.3	KLHL4	Homo sapiens kelch-like 4 (Drosophila) (KLHL4), transcript variant 1, mRNA.	KHL4;DKELCHL;KIAA1687	118.45	6.1	37	19.418	3.20135
GI_23510374-A	NM_015158.1	ANKRD15	Homo sapiens ankyrin repeat domain 15 (ANKRD15), transcript variant 1, mRNA.	KANK;KIAA0172	494	26.1	87.3333	18.9272	5.65649
GI_25121992-I	NM_170721.1	MSI2	Homo sapiens musashi homolog 2 (Drosophila) (MSI2), transcript variant 2, mRNA.	MSI2H;MGC3245;FLJ36569	122.35	6.5	21.0333	18.8231	5.81696
GI_33383234-A	NM_018518.3	MCM10	Homo sapiens MCM10 minichromosome maintenance deficient 10 (S. cerevisiae) (MCM10), transcript variant 2, mRNA.	PRO2249	799.55	42.7	11.1	18.7248	72.0315
GI_41054803-S	NM_032884.2	MGC15882	Homo sapiens hypothetical protein MGC15882 (MGC15882), mRNA.		155.4	8.3	17.9333	18.7229	8.66543
GI_39979637-S	NM_199051.1	DBCCR1L	Homo sapiens DBCCR1-like (DBCCR1L), mRNA.		260.65	14.6	23.4	17.8527	11.1389
GI_13699823-S	NM_004523.2	KIF11	Homo sapiens kinesin family member 11 (KIF11), mRNA.	EG5;HKSP;KNSL1;TRIP5	961.2	56.7	30.0667	16.9524	31.969
GI_28372554-S	NM_174934.1	SCN4B	Homo sapiens sodium channel, voltage-gated, type IV, beta (SCN4B), mRNA.		159.15	9.4	38.3667	16.9309	4.14813
GI_30061555-S	NM_005634.2	SOX3	Homo sapiens SRY (sex determining region Y)-box 3 (SOX3), mRNA.	MRGH;SOXB	450.3	26.6	17.8667	16.9286	25.2034
GI_10864012-S	NM_021200.1	PLEKHB1	Homo sapiens pleckstrin homology domain containing, family B (evectins) member 1 (PLEKHB1), mRNA.	KPL1;PHR1;PHRET1	427.95	25.9	71.7667	16.5232	5.96307
GI_34328082-S	NM_152679.2	SLC10A4	Homo sapiens solute carrier family 10 (sodium/bile acid cotransporter family), member 4 (SLC10A4), mRNA.	MGC29802	1123.6	70.6	36.5667	15.915	30.7274
GI_15011911-S	NM_004932.2	CDH6	Homo sapiens cadherin 6, type 2, K-cadherin (fetal kidney) (CDH6), mRNA.	KCAD	109.8	6.9	22.4667	15.913	4.88724
GI_25121965-S	NM_002241.2	KCNJ10	Homo sapiens potassium inwardly-rectifying channel, subfamily J, member 10 (KCNJ10), mRNA.	KIR1.2;KIR4.1;BIRK-10;KCNJ13-PEN	1011.25	65.5	55.5667	15.4389	18.1989
GI_4557364-S	NM_000057.1	BLM	Homo sapiens Bloom syndrome (BLM), mRNA.	BS;RECQ2;RECQL2;RECQL3	177.15	11.8	16.8667	15.0127	10.503
GI_31543094-S	NM_138344.2	LOC90050	Homo sapiens hypothetical protein BC009073 (LOC90050), mRNA.		175.55	11.7	2.26667	15.0043	77.4485
GI_34147481-S	NM_080668.2	CDCA5	Homo sapiens cell division cycle associated 5 (CDCA5), mRNA.	MGC16386	355.25	23.7	10.8333	14.9895	32.7923
GI_42734338-S	NM_018193.1	FLJ10719	Homo sapiens hypothetical protein FLJ10719 (FLJ10719), mRNA.	KIAA1794	733.55	49.1	50.9667	14.9399	14.3927
GI_19923778-S	NM_006479.2	PIR51	Homo sapiens RAD51-interacting protein (PIR51), mRNA.		790.55	53.5	35.3333	14.7766	22.3741
GI_34335230-S	NM_003504.3	CDC45L	Homo sapiens CDC45 cell division cycle 45-like (S. cerevisiae) (CDC45L), mRNA.	CDC45;CDC45L2;PORC-PI-1	856.35	59	33.7667	14.5144	25.3608
GI_32698865-S	NM_182513.1	Spc24	Homo sapiens kinetochore protein Spc24 (Spc24), mRNA.	FLJ90806	670.95	46.7	73.0667	14.3672	9.18271
GI_21361644-S	NM_014750.3	DLG7	Homo sapiens discs, large homolog 7 (Drosophila) (DLG7), mRNA.	DLG1;HURP;KIAA0008	954.7	66.9	54.5667	14.2706	17.496
GI_17505233-A	NM_018454.4	NUSAP1	Homo sapiens nucleolar and spindle associated protein 1 (NUSAP1), mRNA.	LNP;ANKT;SAPL;BM037;Q0310;FLJ13421;PRO0310p1	922.65	65.1	43.4333	14.1728	21.2429
GI_4502676-S	NM_001779.1	CD58	Homo sapiens CD58 antigen, (lymphocyte function-associated antigen 3) (CD58), mRNA.	LFA3	351.65	25	59.5333	14.066	5.90677
GI_16306490-I	NM_001786.2	CDC2	Homo sapiens cell division cycle 2, G1 to S and G2 to M (CDC2), transcript variant 1, mRNA.	CDK1	668.4	47.8	3.53333	13.9833	189.17
GI_34147595-S	NM_031299.3	CDCA3	Homo sapiens cell division cycle associated 3 (CDCA3), mRNA.	GRCC8;TOME-1;MGC2577	535.35	39.4	24.0667	13.5876	22.2445
GI_19923847-S	NM_030928.2	CDT1	Homo sapiens DNA replication factor (CDT1), mRNA.	DUP	524.5	39	91.7	13.4487	5.71974
GI_44955909-S	NM_203394.1	E2F7	Homo sapiens E2F transcription factor 7 (E2F7), mRNA.		417.6	31.4	5.6	13.2994	74.5714
GI_16905072-S	NM_022145.2	FKSG14	Homo sapiens leucine zipper protein FKSG14 (FKSG14), mRNA.	P33;Solt;AF5alpha	469.1	36.1	3.26667	12.9945	143.602
GI_4885106-S	NM_005483.1	CHAF1A	Homo sapiens chromatin assembly factor 1, subunit A (p150) (CHAF1A), mRNA.	CAF1;CAF-1;CAF1B;CAF1P150	220.75	17.1	55.4	12.9094	3.98466
GI_19743885-I	NM_032491.2	RFX4	Homo sapiens regulatory factor X, 4 (influences HLA class II expression) (RFX4), transcript variant 1, mRNA.	NYD-SP10	240.7	19.8	1.46667	12.1566	164.114
GI_4502780-S	NM_001813.1	CENPE	Homo sapiens centromere protein E, 312kDa (CENPE), mRNA.	KIF10	526.2	43.5	26.9333	12.0966	19.5371
GI_40068060-S	NM_018132.2	C6orf139	Homo sapiens chromosome 6 open reading frame 139 (C6orf139), mRNA.	FLJ10545	272.7	22.9	14.3667	11.9083	18.9814
GI_39995068-A	NM_003686.3	EXO1	Homo sapiens exonuclease 1 (EXO1), transcript variant 3, mRNA.	HEX1;hExoI	556.7	48.2	85.4	11.5498	6.51874
GI_19924136-S	NM_003579.2	RAD54L	Homo sapiens RAD54-like (S. cerevisiae) (RAD54L), mRNA.	HR54;hHR54;HRAD54;RAD54A	409.15	35.6	27.5	11.493	14.8782
GI_31795537-A	NM_181558.1	RFC3	Homo sapiens replication factor C (activator 1) 3, 38kDa (RFC3), transcript variant 2, mRNA.	RFC38;MGC5276	239	21.1	46.3667	11.327	5.15457
GI_37552135-S	XM_352965.1	KIFC1	Homo sapiens kinesin family member C1 (KIFC1), mRNA.		634.2	56.1	2.06667	11.3048	306.871
GI_32526889-S	NM_152515.2	FLJ40629	Homo sapiens hypothetical protein FLJ40629 (FLJ40629), mRNA.	MGC39683	373.75	33.2	26.3667	11.2575	14.1751
GI_19923520-S	NM_018204.2	CKAP2	Homo sapiens cytoskeleton associated protein 2 (CKAP2), mRNA.	LB1;TMAP;se20-10;FLJ10749	494.35	45.3	99.9	10.9128	4.94845
GI_17318566-A	NM_004702.2	CCNE2	Homo sapiens cyclin E2 (CCNE2), transcript variant 3, mRNA.	CYCE2	384.05	35.3	34.3	10.8796	11.1968
GI_15451888-I	NM_013445.2	GAD1	Homo sapiens glutamate decarboxylase 1 (brain, 67kDa) (GAD1), transcript variant GAD25, mRNA.	GAD;GAD25;GAD67	710.2	65.4	35.1333	10.8593	20.2144
GI_33598961-S	NM_004443.3	EPHB3	Homo sapiens EphB3 (EPHB3), mRNA.	ETK2;HEK2;TYRO6	162.8	15.2	23.3333	10.7105	6.97714
GI_16950653-S	NM_001237.2	CCNA2	Homo sapiens cyclin A2 (CCNA2), mRNA.	CCN1;CCNA	608.8	57.9	55.8333	10.5147	10.9039
GI_21614510-I	NM_004113.3	FGF12	Homo sapiens fibroblast growth factor 12 (FGF12), transcript variant 2, mRNA.	FHF1;FGF12B	116.25	11.2	19.2	10.3795	6.05469
GI_7305204-S	NM_012310.2	KIF4A	Homo sapiens kinesin family member 4A (KIF4A), mRNA.	KIF4;KIF4-G1;HSA271784	557.55	54.4	34.6	10.2491	16.1142
GI_20143965-A	NM_004856.4	KIF23	Homo sapiens kinesin family member 23 (KIF23), transcript variant 2, mRNA.	CHO1;KNSL5;MKLP1;MKLP-1	936.5	93.8	64.7	9.98401	14.4745
GI_38348377-S	NM_198543.1	LOC148872	Homo sapiens LOC148872 protein (LOC148872), mRNA.	MGC35434	230.2	23.1	21.0333	9.96537	10.9445
GI_22907059-S	NM_018242.2	FLJ10847	Homo sapiens hypothetical protein FLJ10847 (FLJ10847), mRNA.		172.3	17.3	12.8	9.95954	13.4609
GI_31543194-S	NM_152259.2	MGC45866	Homo sapiens hypothetical protein MGC45866 (MGC45866), mRNA.		364	36.9	17.4	9.8645	20.9195
GI_26667229-A	NM_172110.1	EYA2	Homo sapiens eyes absent homolog 2 (Drosophila) (EYA2), transcript variant 5, mRNA.	EAB1;MGC10614	196.45	20	12.3333	9.8225	15.9284
GI_40255236-S	NM_017760.4	MTB	Homo sapiens more than blood homolog (MTB), mRNA.	FLJ20311	179.5	18.3	48.8667	9.80874	3.67326
GI_14602428-A	NM_007057.2	ZWINT	Homo sapiens ZW10 interactor (ZWINT), transcript variant 1, mRNA.	HZwint-1	469.4	47.9	18.4333	9.79958	25.4647
GI_20149561-S	NM_004237.2	TRIP13	Homo sapiens thyroid hormone receptor interactor 13 (TRIP13), mRNA.	16E1BP	601.65	61.8	66.7	9.73544	9.02024
GI_37550053-S	XM_291063.2	LOC339903	Homo sapiens hypothetical protein LOC339903 (LOC339903), mRNA.		170.9	17.6	68.1	9.71023	2.50954
GI_16306593-A	NM_032637.2	SKP2	Homo sapiens S-phase kinase-associated protein 2 (p45) (SKP2), transcript variant 2, mRNA.	FBL1;FLB1;FBXL1;MGC1366	110.25	11.4	18.4667	9.67105	5.97022
GI_34147683-S	NM_018131.3	C10orf3	Homo sapiens chromosome 10 open reading frame 3 (C10orf3), mRNA.	FLJ10540	798.65	84.3	69.4333	9.4739	11.5024
GI_17981698-A	NM_078626.1	CDKN2C	Homo sapiens cyclin-dependent kinase inhibitor 2C (p18, inhibits CDK4) (CDKN2C), transcript variant 2, mRNA.	p18;INK4C;p18-INK4C	378.65	40	45.7	9.46625	8.28556
GI_31543178-S	NM_024032.2	MGC3130	Homo sapiens hypothetical protein MGC3130 (MGC3130), mRNA.	FLJ11594	398.35	42.1	72.7	9.462	5.47937
GI_19923216-S	NM_002417.2	MKI67	Homo sapiens antigen identified by monoclonal antibody Ki-67 (MKI67), mRNA.	KIA	665.85	71.2	24.9667	9.35183	26.6696
GI_12408659-I	NM_001790.2	CDC25C	Homo sapiens cell division cycle 25C (CDC25C), transcript variant 1, mRNA.	CDC25	113	12.2	9.6	9.2623	11.7708
GI_5174456-S	NM_006101.1	KNTC2	Homo sapiens kinetochore associated 2 (KNTC2), mRNA.	HEC;HEC1	704.6	76.6	16.7667	9.19843	42.0239
GI_26190607-S	NM_003898.1	SYNJ2	Homo sapiens synaptojanin 2 (SYNJ2), mRNA.	INPP5H	106.4	11.7	40.5333	9.09402	2.625
GI_41152505-S	NM_020440.2	PTGFRN	Homo sapiens prostaglandin F2 receptor negative regulator (PTGFRN), mRNA.	FPRP;EWI-F;CD9P-1;SMAP-6;FLJ11001;KIAA1436	447	49.5	72.8	9.0303	6.14011
GI_21361746-S	NM_018410.2	DKFZp762E1312	Homo sapiens hypothetical protein DKFZp762E1312 (DKFZp762E1312), mRNA.		673.3	75.1	19	8.96538	35.4368
GI_31563533-I	NM_181471.1	RFC2	Homo sapiens replication factor C (activator 1) 2, 40kDa (RFC2), transcript variant 1, mRNA.	A1;RFC40;MGC3665	340.15	39.1	83.6333	8.69949	4.06716
GI_40805844-S	NM_006596.3	POLQ	Homo sapiens polymerase (DNA directed), theta (POLQ), transcript variant 1, mRNA.	POLH;PRO0327	423.2	48.7	10.0333	8.68994	42.1794
GI_7705754-S	NM_015993.1	TM4SF11	Homo sapiens transmembrane 4 superfamily member 11 (plasmolipin) (TM4SF11), mRNA.	PLLP;PMLP	435.4	50.2	27.6667	8.67331	15.7373
GI_34303964-S	NM_003318.3	TTK	Homo sapiens TTK protein kinase (TTK), mRNA.	ESK;PYT;MPS1L1	417.55	48.3	4.53333	8.64493	92.1066
GI_4585861-S	NM_001809.2	CENPA	Homo sapiens centromere protein A, 17kDa (CENPA), mRNA.		480.1	56.1	46.9	8.55793	10.2367
GI_5454101-S	NM_006342.1	TACC3	Homo sapiens transforming, acidic coiled-coil containing protein 3 (TACC3), mRNA.	ERIC1	659.15	77.4	14.3667	8.51615	45.8805
GI_20149508-S	NM_001211.3	BUB1B	Homo sapiens BUB1 budding uninhibited by benzimidazoles 1 homolog beta (yeast) (BUB1B), mRNA.	BUBR1;Bub1A;MAD3L	662.9	78.2	3.8	8.47698	174.447
GI_21450831-S	NM_145060.1	MGC10200	Homo sapiens hypothetical protein MGC:10200 (MGC10200), mRNA.		611.05	72.3	63.0667	8.45159	9.68895
GI_5174386-S	NM_006017.1	PROM1	Homo sapiens prominin 1 (PROM1), mRNA.	AC133;CD133;PROML1	741.25	88.8	31.7333	8.34741	23.3587
GI_31559786-S	NM_153706.2	MGC33648	Homo sapiens hypothetical protein MGC33648 (MGC33648), mRNA.		194.5	23.9	91.2	8.13808	2.13268
GI_8923700-S	NM_018490.1	GPR48	Homo sapiens G protein-coupled receptor 48 (GPR48), mRNA.	LGR4	113.45	14.3	50.7667	7.93357	2.23473
GI_41149304-S	XM_373461.1	LOC387683	Homo sapiens LOC399775 (LOC387683), mRNA.		151.25	19.1	26.6667	7.91885	5.67188
GI_27894386-S	NM_018063.3	HELLS	Homo sapiens helicase, lymphoid-specific (HELLS), mRNA.	LSH;PASG;SMARCA6;FLJ10339	350.45	44.6	39.1	7.85762	8.96292
GI_33519480-S	NM_004540.2	NCAM2	Homo sapiens neural cell adhesion molecule 2 (NCAM2), mRNA.	NCAM21;MGC51008	331.9	42.5	87	7.80941	3.81494
GI_13569912-S	NM_030941.1	LOC81691	Homo sapiens exonuclease NEF-sp (LOC81691), mRNA.	DKFZp434J0315	109.45	14.2	31.9667	7.70775	3.42388
GI_22027621-I	NM_004295.2	TRAF4	Homo sapiens TNF receptor-associated factor 4 (TRAF4), transcript variant 1, mRNA.	CART1;MLN62;RNF83	120.95	15.7	46.4333	7.70382	2.60481
GI_42659948-S	XM_378356.1	LOC283400	Homo sapiens hypothetical protein LOC283400 (LOC283400), mRNA.		196.95	25.7	25.8	7.66342	7.63372
GI_5453799-S	NM_006176.1	NRGN	Homo sapiens neurogranin (protein kinase C substrate, RC3) (NRGN), mRNA.	RC3;hng	254.95	33.4	16.2667	7.63323	15.6732
GI_9910265-S	NM_020242.1	KNSL7	Homo sapiens kinesin-like 7 (KNSL7), mRNA.	HKLP2	643.35	84.6	17.3667	7.60461	37.0451
GI_31543092-S	NM_138342.2	LOC89944	Homo sapiens hypothetical protein BC008326 (LOC89944), mRNA.		298.6	39.5	26.6333	7.55949	11.2115
GI_4885104-S	NM_005441.1	CHAF1B	Homo sapiens chromatin assembly factor 1, subunit B (p60) (CHAF1B), mRNA.	CAF1;MPP7;CAF-1;CAF1A;CAF1P60;MPHOSPH7	453.5	60.3	80.6	7.52073	5.62655
GI_21361846-S	NM_020178.2	CA10	Homo sapiens carbonic anhydrase X (CA10), mRNA.	CARPX;CA-RPX;HUCEP-15	172	23	81.0667	7.47826	2.12171
GI_34147710-S	NM_145061.2	C13orf3	Homo sapiens chromosome 13 open reading frame 3 (C13orf3), mRNA.	RAMA1;MGC4832	390.3	52.5	4.36667	7.43429	89.3817
GI_38455411-S	NM_032117.2	GAJ	Homo sapiens GAJ protein (GAJ), mRNA.	MND1	221.2	30.2	49.5667	7.3245	4.46268
GI_22027506-I	NM_145697.1	CDCA1	Homo sapiens cell division cycle associated 1 (CDCA1), transcript variant 1, mRNA.	NUF2R	172.45	23.9	0.4	7.21548	431.125
GI_34147332-S	NM_015671.2	DKFZP434J046	Homo sapiens DKFZP434J046 protein (DKFZP434J046), mRNA.		413.1	57.5	67.1333	7.18435	6.15343
GI_15451920-A	NM_033135.1	PDGFD	Homo sapiens platelet derived growth factor D (PDGFD), transcript variant 2, mRNA.	IEGF;MSTP036;SCDGF-B	141.55	19.9	54.3333	7.11307	2.60521
GI_32698687-S	NM_007174.1	CIT	Homo sapiens citron (rho-interacting, serine/threonine kinase 21) (CIT), mRNA.	CRIK;STK21;KIAA0949	576	81.2	70.9667	7.0936	8.11649
GI_21704284-S	NM_021219.2	JAM2	Homo sapiens junctional adhesion molecule 2 (JAM2), mRNA.	VEJAM;VE-JAM;C21orf43	178.35	25.4	58.9333	7.02165	3.0263
GI_24308304-S	NM_030919.1	C20orf129	Homo sapiens chromosome 20 open reading frame 129 (C20orf129), mRNA.	dJ616B8.3	352.15	50.2	25.1	7.01494	14.0299
GI_39652623-S	NM_012291.3	ESPL1	Homo sapiens extra spindle poles like 1 (S. cerevisiae) (ESPL1), mRNA.	ESP1;SEPARIN;KIAA0165	342.4	49.2	22.9	6.95935	14.952
GI_38016946-S	NM_001735.2	C5	Homo sapiens complement component 5 (C5), mRNA.		293.3	42.8	46.3333	6.8528	6.33022
GI_27886587-A	NM_173175.1	PTK2B	Homo sapiens PTK2B protein tyrosine kinase 2 beta (PTK2B), transcript variant 4, mRNA.	PKB;PTK;CAKB;FAK2;PYK2;CADTK;FADK2;RAFTK	249.1	36.5	11.2667	6.82466	22.1095
GI_5453673-S	NM_003918.1	GYG2	Homo sapiens glycogenin 2 (GYG2), mRNA.	GN2;GN-2	279.65	41.6	56.8	6.72236	4.92342
GI_27477718-S	XM_050625.2	SFRP2	Homo sapiens secreted frizzled-related protein 2 (SFRP2), mRNA.		259.5	39.5	93.2667	6.56962	2.78234
GI_26787976-S	NM_000640.2	IL13RA2	Homo sapiens interleukin 13 receptor, alpha 2 (IL13RA2), mRNA.	IL-13R;IL13BP	293.25	44.9	72.9667	6.53118	4.01896
GI_27485378-S	XM_209104.1	LOC284293	Homo sapiens similar to Placental thrombin inhibitor (Cytoplasmic antiproteinase) (CAP) (Protease inhibitor 6) (PI-6) (LOC284293), mRNA.		110.7	17.4	10	6.36207	11.07
GI_31341967-S	NM_178448.2	LOC89958	Homo sapiens hypothetical protein LOC89958 (LOC89958), mRNA.		423.45	66.6	16.8333	6.35811	25.1554
GI_6031188-A	NM_006491.1	NOVA1	Homo sapiens neuro-oncological ventral antigen 1 (NOVA1), transcript variant 3, mRNA.	Nova-1	267.9	42.2	46.8	6.34834	5.72436
GI_32171240-S	NM_002600.2	PDE4B	Homo sapiens phosphodiesterase 4B, cAMP-specific (phosphodiesterase E4 dunce homolog, Drosophila) (PDE4B), mRNA.	DPDE4;PDEIVB	249.15	39.3	71.7333	6.33969	3.47328
GI_29029631-S	NM_004304.3	ALK	Homo sapiens anaplastic lymphoma kinase (Ki-1) (ALK), mRNA.		321.4	50.8	7.16667	6.32677	44.8465
GI_25072198-S	NM_145018.2	FLJ25416	Homo sapiens hypothetical protein FLJ25416 (FLJ25416), mRNA.	FLJ13936	506.05	80.2	14.6	6.30985	34.661
GI_38505206-S	NM_024808.2	FLJ22624	Homo sapiens FLJ22624 protein (FLJ22624), mRNA.		196.05	31.2	37.0667	6.28365	5.28912
GI_31742533-S	NM_004956.2	ETV1	Homo sapiens ets variant gene 1 (ETV1), mRNA.	ER81	125.05	20.1	22.3333	6.22139	5.59925
GI_37549246-S	XM_040709.4	PTGFRN	Homo sapiens prostaglandin F2 receptor negative regulator (PTGFRN), mRNA.	FPRP;EWI-F;CD9P-1;SMAP-6;FLJ11001;KIAA1436	462.1	74.5	55.8333	6.20268	8.27642
GI_27886683-S	NM_014592.2	KCNIP1	Homo sapiens Kv channel interacting protein 1 (KCNIP1), mRNA.	VABP;MGC95;KCHIP1	433.2	70.3	31.1333	6.16216	13.9143
GI_36287109-A	NM_194429.1	FGFR1OP	Homo sapiens FGFR1 oncogene partner (FGFR1OP), transcript variant 2, mRNA.	FOP	100.3	16.3	25.1333	6.15337	3.99072
GI_23110959-S	NM_001333.2	CTSL2	Homo sapiens cathepsin L2 (CTSL2), mRNA.	CTSU;CTSV;CATL2	249.2	40.7	75	6.12285	3.32267
GI_34222122-S	NM_030923.2	DKFZP566N034	Homo sapiens hypothetical protein DKFZp566N034 (DKFZP566N034), mRNA.	DC29	592.7	97.7	22.0667	6.06653	26.8595
GI_38373687-A	NM_001650.3	AQP4	Homo sapiens aquaporin 4 (AQP4), transcript variant a, mRNA.	MIWC;HMIWC2	229.65	38	23.4333	6.04342	9.80014
GI_23510405-A	NM_152992.1	POMZP3	Homo sapiens POM (POM121 homolog, rat) and ZP3 fusion (POMZP3), transcript variant 2, mRNA.	POM121;MGC8359;POM-ZP3	160.45	26.7	18.2	6.00936	8.81593
GI_27754770-I	NM_002587.3	PCDH1	Homo sapiens protocadherin 1 (cadherin-like 1) (PCDH1), transcript variant 1, mRNA.	PC42;PCDH42;MGC45991	136.9	23.3	9.9	5.87554	13.8283
GI_33438581-S	NM_005480.2	TROAP	Homo sapiens trophinin associated protein (tastin) (TROAP), mRNA.	TASTIN	480.5	83.2	60.2667	5.77524	7.9729
GI_4503834-S	NM_003508.1	FZD9	Homo sapiens frizzled homolog 9 (Drosophila) (FZD9), mRNA.	FZD3	172.3	30	71.4333	5.74333	2.41204
GI_34303960-S	NM_152905.2	NEDD1	Homo sapiens neural precursor cell expressed, developmentally down-regulated 1 (NEDD1), mRNA.	FLJ35902	295.6	51.6	89.2	5.72868	3.3139
GI_4505668-S	NM_000283.1	PDE6B	Homo sapiens phosphodiesterase 6B, cGMP-specific, rod, beta (congenital stationary night blindness 3, autosomal dominant) (PDE6B), mRNA.	PDEB;CSNB3	255.4	44.6	8	5.72646	31.925
GI_34147700-S	NM_144683.2	MGC23280	Homo sapiens hypothetical protein MGC23280 (MGC23280), mRNA.		338.2	59.4	12.2667	5.6936	27.5707
GI_31341698-S	NM_178562.2	MGC50844	Homo sapiens hypothetical protein MGC50844 (MGC50844), mRNA.		237.45	42	11.4667	5.65357	20.7078
GI_21314741-S	NM_031217.2	DKFZP434G2226	Homo sapiens kinesin family member 18A (DKFZP434G2226), mRNA.		237.5	42.6	25.8	5.57512	9.20543
GI_4502620-S	NM_001761.1	CCNF	Homo sapiens cyclin F (CCNF), mRNA.	FBX1;FBXO1	311.5	57.3	40.7333	5.4363	7.6473
GI_5579480-S	NM_005440.2	ARHN	Homo sapiens ras homolog gene family, member N (ARHN), mRNA.	RHO7;RhoN;Rnd2	109.95	20.3	25.2333	5.41626	4.35733
GI_32699049-S	NM_182616.1	MGC61550	Homo sapiens hypothetical protein MGC61550 (MGC61550), mRNA.		127.25	23.5	59.0333	5.41489	2.15556
GI_17981697-I	NM_001262.2	CDKN2C	Homo sapiens cyclin-dependent kinase inhibitor 2C (p18, inhibits CDK4) (CDKN2C), transcript variant 1, mRNA.	p18;INK4C;p18-INK4C	105.15	19.5	52.1333	5.39231	2.01694
GI_34147632-S	NM_005030.3	PLK1	Homo sapiens polo-like kinase 1 (Drosophila) (PLK1), mRNA.	STPK13	397.9	74.2	40.7333	5.36253	9.76841
GI_34452731-S	NM_020820.2	PREX1	Homo sapiens phosphatidylinositol 3,4,5-trisphosphate-dependent RAC exchanger 1 (PREX1), mRNA.	KIAA1415	154.75	29	74.8667	5.33621	2.06701
GI_8923484-S	NM_017858.1	FLJ20516	Homo sapiens timeless-interacting protein (FLJ20516), mRNA.		187.75	35.2	81.6333	5.33381	2.29992
GI_40254930-S	NM_018186.2	FLJ10706	Homo sapiens hypothetical protein FLJ10706 (FLJ10706), mRNA.		265.2	49.8	91.9333	5.3253	2.8847
GI_31543625-S	NM_004170.3	SLC1A1	Homo sapiens solute carrier family 1 (neuronal/epithelial high affinity glutamate transporter, system Xag), member 1 (SLC1A1), mRNA.	EAAC1;EAAT3	192.75	37.1	11.1	5.19542	17.3649
GI_37546901-S	XM_059415.4	KIAA2028	Homo sapiens similar to PH (pleckstrin homology) domain (KIAA2028), mRNA.		144.15	28.1	43.3667	5.12989	3.32398
GI_7661877-S	NM_014875.1	KIF14	Homo sapiens kinesin family member 14 (KIF14), mRNA.		477.15	93.7	33.1	5.09232	14.4154
GI_31795543-S	NM_004153.2	ORC1L	Homo sapiens origin recognition complex, subunit 1-like (yeast) (ORC1L), mRNA.	ORC1;PARC1;HSORC1	206.55	41	2.3	5.0378	89.8043
GI_42764686-A	NM_022652.2	DUSP6	Homo sapiens dual specificity phosphatase 6 (DUSP6), transcript variant 2, mRNA.	MKP3;PYST1	439.1	87.3	86.2333	5.02978	5.092
GI_38372930-I	NM_198427.1	BCAN	Homo sapiens brevican (BCAN), transcript variant 2, mRNA.	BEHAB;CSPG7;MGC13038	330.25	66.9	51.3667	4.93647	6.42927
GI_33469920-S	NM_005915.4	MCM6	Homo sapiens MCM6 minichromosome maintenance deficient 6 (MIS5 homolog, S. pombe) (S. cerevisiae) (MCM6), mRNA.	Mis5;P105MCM;MCG40308	138.8	28.3	17.5667	4.90459	7.90133
GI_13376678-S	NM_025108.1	FLJ13909	Homo sapiens hypothetical protein FLJ13909 (FLJ13909), mRNA.		334	68.5	82.3	4.87591	4.05832
GI_11545856-S	NM_022129.1	MAWBP	Homo sapiens MAWD binding protein (MAWBP), mRNA.		100.65	20.7	20.4	4.86232	4.93382
GI_38788415-S	NM_005559.2	LAMA1	Homo sapiens laminin, alpha 1 (LAMA1), mRNA.	LAMA	260.25	53.6	76.3333	4.85541	3.40939
GI_21040361-A	NM_138992.1	BACE2	Homo sapiens beta-site APP-cleaving enzyme 2 (BACE2), transcript variant b, mRNA.	ASP1;BAE2;DRAP;AEPLC;ALP56;ASP21;CDA13;CEAP1	303.4	62.9	22.7667	4.82353	13.3265
GI_34147394-S	NM_031300.2	MXD3	Homo sapiens MAX dimerization protein 3 (MXD3), mRNA.	MAD3;MGC2383	293.4	61.9	52.7667	4.7399	5.56033
GI_14589915-I	NM_032961.1	PCDH10	Homo sapiens protocadherin 10 (PCDH10), transcript variant 1, mRNA.	PCDH19;OL-PCDH;KIAA1400;DKFZP761O2023	362.55	77.7	0.5	4.66602	725.1
GI_42476173-S	NM_198990.2	NAPE-PLD	Homo sapiens N-acyl-phosphatidylethanolamine-hydrolyzing phospholipase D (NAPE-PLD), mRNA.		108.8	23.5	42.9667	4.62979	2.5322
GI_24431998-S	NM_022836.2	DCLRE1B	Homo sapiens DNA cross-link repair 1B (PSO2 homolog, S. cerevisiae) (DCLRE1B), mRNA.	SNM1B;FLJ12810;FLJ13998	262.35	57.1	32.4	4.59457	8.09722
GI_41282232-S	NM_017779.3	DEPDC1	Homo sapiens DEP domain containing 1 (DEPDC1), mRNA.	DEP.8;SDP35;FLJ20354	118.9	26	42.1333	4.57308	2.82199
GI_23510382-I	NM_004456.3	EZH2	Homo sapiens enhancer of zeste homolog 2 (Drosophila) (EZH2), transcript variant 1, mRNA.	EZH1;ENX-1;MGC9169	146.35	32.6	21.3	4.48926	6.87089
GI_19743928-A	NM_007050.3	PTPRT	Homo sapiens protein tyrosine phosphatase, receptor type, T (PTPRT), transcript variant 2, mRNA.	RPTPrho;KIAA0283	197.95	44.2	66.4333	4.47851	2.97968
GI_5174496-S	NM_006033.1	LIPG	Homo sapiens lipase, endothelial (LIPG), mRNA.	EL;EDL	287.25	64.2	81.8	4.4743	3.51161
GI_17482470-S	XM_050564.2	MGC20533	Homo sapiens similar to RIKEN cDNA 2410004L22 gene (M. musculus) (MGC20533), mRNA.		197.35	45	37.2333	4.38556	5.30036
GI_24307882-S	NM_001986.1	ETV4	Homo sapiens ets variant gene 4 (E1A enhancer binding protein, E1AF) (ETV4), mRNA.	E1A-F;PEAS3	193.6	44.2	48.4667	4.38009	3.9945
GI_8922359-S	NM_018062.1	FANCL	Homo sapiens Fanconi anemia, complementation group L (FANCL), mRNA.	POG;PHF9;FLJ10335	244.05	55.8	61.2	4.37366	3.98775
GI_4557678-S	NM_000214.1	JAG1	Homo sapiens jagged 1 (Alagille syndrome) (JAG1), mRNA.	AGS;AHD;AWS;HJ1;JAGL1	223.7	51.5	83.9	4.34369	2.66627
GI_40254905-S	NM_017770.2	ELOVL2	Homo sapiens elongation of very long chain fatty acids (FEN1/Elo2, SUR4/Elo3, yeast)-like 2 (ELOVL2), mRNA.	Ssc2;FLJ20334	248.35	57.6	28.3	4.31163	8.77562
GI_21359931-S	NM_020130.2	C8orf4	Homo sapiens chromosome 8 open reading frame 4 (C8orf4), mRNA.	TC1;TC-1;hTC-1	115.5	27.1	33.5333	4.26199	3.44433
GI_18562991-S	XM_027307.2	PLEKHG1	Homo sapiens pleckstrin homology domain containing, family G (with RhoGef domain) member 1 (PLEKHG1), mRNA.		173	41.5	58.9667	4.16867	2.93386
GI_14042973-S	NM_032041.1	NCALD	Homo sapiens neurocalcin delta (NCALD), mRNA.		245.4	60.4	45.3	4.06291	5.41722
GI_4502778-S	NM_001812.1	CENPC1	Homo sapiens centromere protein C 1 (CENPC1), mRNA.	CENPC	128.7	31.9	49.2333	4.03448	2.61408
GI_13027639-S	NM_005763.2	AASS	Homo sapiens aminoadipate-semialdehyde synthase (AASS), mRNA.	LKRSDH;LORSDH;LKR/SDH	114.8	28.6	32.7	4.01399	3.5107
GI_20143929-A	NM_134434.1	RAD54B	Homo sapiens RAD54B homolog (RAD54B), transcript variant 2, mRNA.		146.35	36.8	47.1667	3.9769	3.10283
GI_40807468-S	NM_005879.2	TRIP	Homo sapiens TRAF interacting protein (TRIP), mRNA.	TRAIP	227.5	58.6	18.2	3.88225	12.5
GI_31341703-S	NM_178558.2	FLJ90430	Homo sapiens hypothetical protein FLJ90430 (FLJ90430), mRNA.		181.25	46.9	10.5	3.86461	17.2619
GI_37543892-S	XM_055095.3	KIAA1906	Homo sapiens KIAA1906 protein (KIAA1906), mRNA.		105.4	27.3	3.13333	3.86081	33.6383
GI_8922205-S	NM_017982.1	FLJ10052	Homo sapiens hypothetical protein FLJ10052 (FLJ10052), mRNA.		116.35	30.8	9.2	3.7776	12.6467
GI_4885310-S	NM_005296.1	GPR23	Homo sapiens G protein-coupled receptor 23 (GPR23), mRNA.	P2Y9;P2Y5-LIKE	155.95	41.6	3.83333	3.7488	40.6826
GI_38788379-S	NM_018706.4	DHTKD1	Homo sapiens dehydrogenase E1 and transketolase domain containing 1 (DHTKD1), mRNA.	MGC3090;KIAA1630;DKFZP762M115	186.8	50.2	87.8333	3.72112	2.12676
GI_41349493-S	NM_000946.2	PRIM1	Homo sapiens primase, polypeptide 1, 49kDa (PRIM1), mRNA.	p49;MGC12308	260.25	71.4	36.5333	3.64496	7.12363
GI_24308300-S	NM_030636.1	KIAA1706	Homo sapiens KIAA1706 protein (KIAA1706), mRNA.		178.05	50	51.0667	3.561	3.48662
GI_39725671-S	NM_016510.3	SCLY	Homo sapiens selenocysteine lyase (SCLY), mRNA.	SCL	242.8	68.3	83.8	3.5549	2.89737
GI_13443025-S	NM_018015.2	FLJ10178	Homo sapiens hypothetical protein FLJ10178 (FLJ10178), mRNA.	FLJ14191	159.25	46.1	32.7	3.45445	4.87003
GI_22060272-S	XM_168060.2	LOC221424	Homo sapiens similar to FLJ00180 protein (LOC221424), mRNA.		128.4	37.2	52.7667	3.45161	2.43335
GI_41872532-A	NM_003872.2	NRP2	Homo sapiens neuropilin 2 (NRP2), transcript variant 2, mRNA.	NPN2;PRO2714;VEGF165R2;NP2	120.95	35.4	13.5667	3.41667	8.91523
GI_21264567-S	NM_012338.2	TM4SF12	Homo sapiens transmembrane 4 superfamily member 12 (TM4SF12), mRNA.	NET-2	124.95	38.1	40.5333	3.27953	3.08265
GI_4507554-S	NM_003276.1	TMPO	Homo sapiens thymopoietin (TMPO), mRNA.	TP;LAP2	231	71	23.3333	3.25352	9.9
GI_23957699-S	NM_153608.1	MGC17986	Homo sapiens hypothetical protein MGC17986 (MGC17986), mRNA.		264.95	82.6	17.3	3.20763	15.315
GI_37547484-S	XM_351524.1	LOC151174	Homo sapiens hypothetical protein LOC151174 (LOC151174), mRNA.		122.65	38.4	24.2	3.19401	5.06818
GI_14719425-S	NM_033036.1	GAL3ST2	Homo sapiens beta-galactose-3-O-sulfotransferase 3 (GAL3ST2), mRNA.	GAL3ST3	272.25	86.4	91.2667	3.15104	2.98302
GI_30260191-I	NM_178191.1	ATPIF1	Homo sapiens ATPase inhibitory factor 1 (ATPIF1), nuclear gene encoding mitochondrial protein, transcript variant 3, mRNA.	ATPI;MGC1167;MGC8898	199.8	65.2	68.1333	3.06442	2.93249
GI_21071023-S	NM_003539.3	HIST1H4D	Homo sapiens histone 1, H4d (HIST1H4D), mRNA.	H4/b;H4FB;dJ221C16.9	143.2	47	21.4333	3.04681	6.68118
GI_22054399-S	XM_096852.2	LOC145741	Homo sapiens hypothetical LOC145741 (LOC145741), mRNA.		205.8	67.8	18.5667	3.0354	11.0844
GI_33624884-I	NM_020249.2	ADAMTS9	Homo sapiens a disintegrin-like and metalloprotease (reprolysin type) with thrombospondin type 1 motif, 9 (ADAMTS9), transcript variant 3, mRNA.	KIAA1312	103.7	34.7	0.133333	2.98847	777.75
GI_45007006-S	NM_006187.2	OAS3	Homo sapiens 2'-5'-oligoadenylate synthetase 3, 100kDa (OAS3), mRNA.	p100	100.05	33.7	18.1333	2.96884	5.51746
GI_34147386-S	NM_025202.2	EFHD1	Homo sapiens EF hand domain containing 1 (EFHD1), mRNA.	PP3051;FLJ13612	117	39.6	5.1	2.95455	22.9412
GI_4501912-S	NM_003812.1	ADAM23	Homo sapiens a disintegrin and metalloproteinase domain 23 (ADAM23), mRNA.	MDC3	144.55	49.3	66.1333	2.93205	2.18574
GI_4759029-S	NM_004260.1	RECQL4	Homo sapiens RecQ protein-like 4 (RECQL4), mRNA.	RTS;RECQ4	105.35	36.3	38.3	2.9022	2.75065
GI_37059762-S	NM_006948.3	STCH	Homo sapiens stress 70 protein chaperone, microsome-associated, 60kDa (STCH), mRNA.		128.05	44.2	63.7667	2.89706	2.0081
GI_15451878-A	NM_033169.1	B3GALT3	Homo sapiens UDP-Gal:betaGlcNAc beta 1,3-galactosyltransferase, polypeptide 3 (B3GALT3), transcript variant 4, mRNA.	P;P1;GLCT3;galT3;beta3Gal-T3	169	59.2	67.1333	2.85473	2.51738
GI_4557760-S	NM_000251.1	MSH2	Homo sapiens mutS homolog 2, colon cancer, nonpolyposis type 1 (E. coli) (MSH2), mRNA.	FCC1;COCA1;HNPCC;HNPCC1	241.1	85.7	41.6667	2.8133	5.7864
GI_14150051-S	NM_032297.1	DKFZp761D112	Homo sapiens hypothetical protein DKFZp761D112 (DKFZp761D112), mRNA.		179.4	63.8	32.5667	2.81191	5.5087
GI_34304337-S	NM_138340.3	ABHD3	Homo sapiens abhydrolase domain containing 3 (ABHD3), mRNA.	LABH3;MGC11259	183.4	65.5	22.4333	2.8	8.17533
GI_21450664-S	NM_144978.1	FLJ32745	Homo sapiens hypothetical protein FLJ32745 (FLJ32745), mRNA.		166.9	59.9	57.3	2.78631	2.91274
GI_8567387-S	NM_016831.1	PER3	Homo sapiens period homolog 3 (Drosophila) (PER3), mRNA.		198.15	72.4	50.1	2.73688	3.95509
GI_38201658-A	NM_198267.1	ING3	Homo sapiens inhibitor of growth family, member 3 (ING3), transcript variant 3, mRNA.	p47ING3;FLJ20089	131.5	48.5	3.86667	2.71134	34.0086
GI_27754187-S	NM_173714.1	MTND6	Homo sapiens NADH dehydrogenase 6 (MTND6), mRNA.		142.1	52.9	56.9667	2.6862	2.49444
GI_42655858-S	XM_371328.2	dJ383J4.3	Homo sapiens hypothetical gene supported by BC007071 (dJ383J4.3), mRNA.		125.45	48	61.2333	2.61354	2.04872
GI_39812319-S	NM_017640.2	LRRC16	Homo sapiens leucine rich repeat containing 16 (LRRC16), mRNA.	FLJ20048;dJ501N12.1	132.35	51	17.7	2.5951	7.4774
GI_37574045-S	NM_145294.3	LOC197336	Homo sapiens similar to RIKEN cDNA 3230401M21 [Mus musculus] (LOC197336), mRNA.		139.6	54.1	52.2	2.58041	2.67433
GI_34147389-S	NM_025268.2	MGC4659	Homo sapiens hole gene (MGC4659), mRNA.		240.25	95.9	72.2	2.50521	3.32756
GI_32526900-I	NM_014055.2	CDV-1	Homo sapiens carnitine deficiency-associated gene expressed in ventricle 1 (CDV-1), mRNA.	CDV1;CDV1R;MGC4027	201.1	80.9	77.4667	2.48578	2.59596
GI_37541417-S	XM_208859.2	LOC283816	Homo sapiens similar to RIKEN cDNA 1810036I24 (LOC283816), mRNA.		101.8	41.8	39.6333	2.43541	2.56854
GI_4757787-S	NM_004316.1	ASCL1	Homo sapiens achaete-scute complex-like 1 (Drosophila) (ASCL1), mRNA.	ASH1;HASH1;MASH1	224.2	92.6	17.6	2.42117	12.7386
GI_4503850-S	NM_002039.1	GAB1	Homo sapiens GRB2-associated binding protein 1 (GAB1), mRNA.		137.7	57.4	31.3	2.39895	4.39936
GI_34328938-A	NM_153742.3	CTH	Homo sapiens cystathionase (cystathionine gamma-lyase) (CTH), transcript variant 2, mRNA.	MGC9471	180.1	76.9	81.8	2.342	2.20171
GI_44921612-S	NM_006383.2	KIP2	Homo sapiens DNA-dependent protein kinase catalytic subunit-interacting protein 2 (KIP2), mRNA.		115.3	49.3	11.5	2.33874	10.0261
GI_30794471-S	NM_023002.1	HAPLN4	Homo sapiens hyaluronan and proteoglycan link protein 4 (HAPLN4), mRNA.	BRAL2;KIAA1926	200.95	87.7	5.7	2.29133	35.2544
GI_7662357-S	NM_014936.1	ENPP4	Homo sapiens ectonucleotide pyrophosphatase/phosphodiesterase 4 (putative function) (ENPP4), mRNA.		109.85	50	41.4333	2.197	2.65125
GI_38455407-S	NM_020386.2	HRASLS	Homo sapiens HRAS-like suppressor (HRASLS), mRNA.	A-C1;H-REV107	159.3	77	9.43333	2.06883	16.8869
GI_35038527-S	NM_015148.2	PASK	Homo sapiens PAS domain containing serine/threonine kinase (PASK), mRNA.	STK37;PASKIN;KIAA0135;DKFZP434O051	154.8	75.6	70.3	2.04762	2.20199
GI_4758021-S	NM_004086.1	COCH	Homo sapiens coagulation factor C homolog, cochlin (Limulus polyphemus) (COCH), mRNA.	DFNA9;DFNA31;COCH5B2;COCH-5B2	128.7	63.6	7.2	2.02358	17.875
GI_44680134-A	NM_004051.3	BDH	Homo sapiens 3-hydroxybutyrate dehydrogenase (heart, mitochondrial) (BDH), nuclear gene encoding mitochondrial protein, transcript variant 1, mRNA.	MGC2723;MGC4347;MGC9788	102.8	51.2	23.5333	2.00781	4.36827
GI_7657125-S	NM_015715.1	PLA2G3	Homo sapiens phospholipase A2, group III (PLA2G3), mRNA.	GIII-SPLA2	100.65	-0.2	6	µ	16.775
GI_38327656-I	NM_018837.2	SULF2	Homo sapiens sulfatase 2 (SULF2), transcript variant 1, mRNA.	HSULF-2;KIAA1247	127	-0.5	-7.33333	µ	µ
GI_24432101-I	NM_147175.2	HS6ST2	Homo sapiens heparan sulfate 6-O-sulfotransferase 2 (HS6ST2), transcript variant S, mRNA.		201.35	-1.3	58.6667	µ	3.4321
GI_37552380-S	XM_351774.1	CDCA2	Homo sapiens cell division cycle associated 2 (CDCA2), mRNA.	FLJ25804	170.45	-1.2	24.9	µ	6.84538
GI_7108350-A	NM_012485.1	HMMR	Homo sapiens hyaluronan-mediated motility receptor (RHAMM) (HMMR), transcript variant 2, mRNA.	RHAMM	345.65	-3	17.8333	µ	19.3822
GI_4506532-S	NM_002930.1	RIT2	Homo sapiens Ras-like without CAAX 2 (RIT2), mRNA.	RIN;RIBA;ROC2	176.5	-1.6	-19.2667	µ	µ
GI_21536273-S	NM_001231.2	CASQ1	Homo sapiens calsequestrin 1 (fast-twitch, skeletal muscle) (CASQ1), nuclear gene encoding mitochondrial protein, mRNA.	CASQ;CALMITINE	190.9	-2.2	-9.46667	µ	µ
GI_42764682-I	NM_001946.2	DUSP6	Homo sapiens dual specificity phosphatase 6 (DUSP6), transcript variant 1, mRNA.	MKP3;PYST1	123.15	-2.4	39.5333	µ	3.11509
GI_29725623-S	NM_173465.2	COL23A1	Homo sapiens collagen, type XXIII, alpha 1 (COL23A1), mRNA.	DKFZp434K0621	212.8	-4.2	6.53333	µ	32.5714
GI_7706064-S	NM_016518.1	PIPOX	Homo sapiens pipecolic acid oxidase (PIPOX), mRNA.	LPIPOX	261.55	-5.4	-13.9333	µ	µ
GI_8922753-S	NM_018265.1	FLJ10901	Homo sapiens hypothetical protein FLJ10901 (FLJ10901), mRNA.		255.5	-5.4	25.5333	µ	10.0065
GI_8922949-S	NM_018365.1	MNS1	Homo sapiens meiosis-specific nuclear structural protein 1 (MNS1), mRNA.	FLJ11222	175.6	-4	-20.3667	µ	µ
GI_13569937-S	NM_030965.1	SIAT7E	Homo sapiens sialyltransferase 7 ((alpha-N-acetylneuraminyl-2,3-beta-galactosyl-1,3)-N-acetyl galactosaminide alpha-2,6-sialyltransferase) E (SIAT7E), mRNA.	MGC3184;ST6GalNAcV	173.4	-4.6	-18.7	µ	µ
GI_38093650-S	NM_198278.1	LOC255743	Homo sapiens hypothetical protein LOC255743 (LOC255743), mRNA.		315.65	-8.6	21.2667	µ	14.8425
GI_4506590-S	NM_000329.1	RPE65	Homo sapiens retinal pigment epithelium-specific protein 65kDa (RPE65), mRNA.	LCA2;RP20	155.55	-6.6	-20.8333	µ	µ
GI_4506880-S	NM_003966.1	SEMA5A	Homo sapiens sema domain, seven thrombospondin repeats (type 1 and type 1-like), transmembrane domain (TM) and short cytoplasmic domain, (semaphorin) 5A (SEMA5A), mRNA.	semF;SEMAF	103.05	-5.8	-0.266667	µ	µ
GI_37549316-S	XM_353303.1	LOC375293	Homo sapiens LOC375293 (LOC375293), mRNA.		106.8	-6.4	17.3	µ	6.17341
GI_25952117-A	NM_171825.1	CAMK2A	Homo sapiens calcium/calmodulin-dependent protein kinase (CaM kinase) II alpha (CAMK2A), transcript variant 2, mRNA.	CAMKA;KIAA0968	170.2	-10.4	9.06667	µ	18.7721
GI_13128989-S	NM_024037.1	MGC2603	Homo sapiens hypothetical protein MGC2603 (MGC2603), mRNA.	FLJ14264	173	-11.8	4.13333	µ	41.8548
GI_4506856-S	NM_002996.1	CX3CL1	Homo sapiens chemokine (C-X3-C motif) ligand 1 (CX3CL1), mRNA.	NTN;NTT;CXC3;CXC3C;SCYD1;ABCD-3;C3Xkine	129.75	-22.3	-15.8667	µ	µ
GI_31652260-S	NM_002466.2	MYBL2	Homo sapiens v-myb myeloblastosis viral oncogene homolog (avian)-like 2 (MYBL2), mRNA.	BMYB;MGC15600	841.95	71.2	-0.766667	11.8251	µ
GI_18379341-S	NM_052918.2	SORCS1	Homo sapiens VPS10 domain receptor protein SORCS 1 (SORCS1), mRNA.	BA446H13.1	548.3	82	-0.6	6.68659	µ
GI_22749300-S	NM_152637.1	MGC17301	Homo sapiens hypothetical protein MGC17301 (MGC17301), mRNA.		1144.55	60.1	-1.7	19.0441	µ
GI_24308447-S	NM_138484.1	LOC151648	Homo sapiens hypothetical protein BC001339 (LOC151648), mRNA.		169.3	14.2	-0.266667	11.9225	µ
GI_25121986-S	NM_015341.2	BRRN1	Homo sapiens barren homolog (Drosophila) (BRRN1), mRNA.	HCAP-H;MGC4616	563.4	59.6	-1.56667	9.45302	µ
GI_29732565-S	XM_291085.1	CDGAP	Homo sapiens KIAA1204 protein (CDGAP), mRNA.		146.9	7.4	-0.533333	19.8514	µ
GI_23503298-S	NM_153359.1	MGC24975	Homo sapiens hypothetical protein MGC24975 (MGC24975), mRNA.		103.9	42	-0.433333	2.47381	µ
GI_4757877-S	NM_004336.1	BUB1	Homo sapiens BUB1 budding uninhibited by benzimidazoles 1 homolog (yeast) (BUB1), mRNA.		698.55	43.3	-3.16667	16.1328	µ
GI_32307133-S	NM_002509.2	NKX2-2	Homo sapiens NK2 transcription factor related, locus 2 (Drosophila) (NKX2-2), mRNA.	NKX2B;NKX2.2	799.9	36.3	-4.83333	22.0358	µ
GI_41281694-S	NM_138983.1	OLIG1	Homo sapiens oligodendrocyte transcription factor 1 (OLIG1), mRNA.	BHLHB6	2941.35	50.2	-19.1667	58.5926	µ
GI_14192942-S	NM_032446.1	MEGF10	Homo sapiens MEGF10 protein (MEGF10), mRNA.	KIAA1780	695.15	50.2	-6.73333	13.8476	µ
GI_28373118-A	NM_175038.1	CNTN1	Homo sapiens contactin 1 (CNTN1), transcript variant 2, mRNA.	F3;GP135	259.85	24.7	-3.13333	10.5202	µ
GI_14589913-A	NM_020815.1	PCDH10	Homo sapiens protocadherin 10 (PCDH10), transcript variant 2, mRNA.	PCDH19;OL-PCDH;KIAA1400;DKFZP761O2023	105.1	19.9	-1.46667	5.28141	µ
GI_31343498-I	NM_175885.2	MGC33846	Homo sapiens hypothetical protein MGC33846 (MGC33846), mRNA.	FLJ37735	887.95	26.6	-13.6667	33.3816	µ
GI_21614495-S	NM_006113.3	VAV3	Homo sapiens vav 3 oncogene (VAV3), mRNA.		241.4	46	-3.86667	5.24783	µ
GI_27735032-S	NM_173466.1	DKFZp434P055	Homo sapiens hypothetical protein DKFZp434P055 (DKFZp434P055), mRNA.		104.25	30.7	-1.7	3.39577	µ
GI_34485718-S	NM_004091.2	E2F2	Homo sapiens E2F transcription factor 2 (E2F2), mRNA.	E2F-2	656.75	25.6	-11.1	25.6543	µ
GI_22027505-A	NM_031423.2	CDCA1	Homo sapiens cell division cycle associated 1 (CDCA1), transcript variant 2, mRNA.	NUF2R	347.65	53.5	-6.06667	6.49813	µ
GI_9055283-S	NM_018728.1	MYO5C	Homo sapiens myosin VC (MYO5C), mRNA.		226.85	17.8	-4.16667	12.7444	µ
GI_22027517-A	NM_031311.2	CPVL	Homo sapiens carboxypeptidase, vitellogenic-like (CPVL), transcript variant 1, mRNA.	HVLP;MGC10029	145.65	29	-2.86667	5.02241	µ
GI_38016157-S	NM_138698.2	LOC91431	Homo sapiens prematurely terminated mRNA decay factor-like (LOC91431), mRNA.		107.55	40	-2.23333	2.68875	µ
GI_9506786-S	NM_018977.1	NLGN3	Homo sapiens neuroligin 3 (NLGN3), mRNA.	HNL3;KIAA1480	342.35	31.6	-7.66667	10.8339	µ
GI_4557726-S	NM_000237.1	LPL	Homo sapiens lipoprotein lipase (LPL), mRNA.	LIPD	678.75	43.6	-15.5667	15.5677	µ
GI_4502368-S	NM_003986.1	BBOX1	Homo sapiens butyrobetaine (gamma), 2-oxoglutarate dioxygenase (gamma-butyrobetaine hydroxylase) 1 (BBOX1), mRNA.	BBH;BBOX;G-BBH;gamma-BBH	225.3	30.4	-5.2	7.41118	µ
GI_5729946-S	NM_006681.1	NMU	Homo sapiens neuromedin U (NMU), mRNA.		246	28.6	-5.9	8.6014	µ
GI_17978501-A	NM_001851.2	COL9A1	Homo sapiens collagen, type IX, alpha 1 (COL9A1), transcript variant 1, mRNA.	MED;DJ149L1.1.2	709.25	62.9	-19.5333	11.2758	µ
GI_20143966-I	NM_138555.1	KIF23	Homo sapiens kinesin family member 23 (KIF23), transcript variant 1, mRNA.	CHO1;KNSL5;MKLP1;MKLP-1	131.8	12.1	-3.63333	10.8926	µ
GI_28372510-S	NM_174976.1	ZDHHC22	Homo sapiens zinc finger, DHHC domain containing 22 (ZDHHC22), mRNA.	C14orf59	155.35	50	-5.4	3.107	µ
GI_38202206-S	NM_000898.3	MAOB	Homo sapiens monoamine oxidase B (MAOB), nuclear gene encoding mitochondrial protein, mRNA.	MGC26382	514.75	54.1	-18.1	9.51479	µ
GI_39753966-S	NM_006574.2	CSPG5	Homo sapiens chondroitin sulfate proteoglycan 5 (neuroglycan C) (CSPG5), mRNA.	NGC	486.7	59.3	-17.6	8.20742	µ
GI_4502426-S	NM_001719.1	BMP7	Homo sapiens bone morphogenetic protein 7 (osteogenic protein 1) (BMP7), mRNA.	OP-1	200.8	18.1	-7.3	11.0939	µ
GI_33598949-S	NM_005397.2	PODXL	Homo sapiens podocalyxin-like (PODXL), mRNA.	PCLP;Gp200	142.6	89.5	-5.73333	1.5933	µ
GI_15451888-A	NM_013445.2	GAD1	Homo sapiens glutamate decarboxylase 1 (brain, 67kDa) (GAD1), transcript variant GAD25, mRNA.	GAD;GAD25;GAD67	244	47.5	-9.83333	5.13684	µ
GI_40804463-S	NM_012261.2	C20orf103	Homo sapiens chromosome 20 open reading frame 103 (C20orf103), mRNA.		210.85	22.9	-8.66667	9.20742	µ
GI_7705930-S	NM_016323.1	CEB1	Homo sapiens cyclin-E binding protein 1 (CEB1), mRNA.		149.15	62.2	-6.53333	2.39791	µ
GI_13375886-S	NM_024645.1	FLJ13842	Homo sapiens hypothetical protein FLJ13842 (FLJ13842), mRNA.		173.15	12.9	-7.7	13.4225	µ
GI_40217819-S	NM_014926.2	SLITRK3	Homo sapiens slit and trk like gene 3 (SLITRK3), mRNA.	KIAA0848	213	37.4	-9.63333	5.69519	µ
GI_25777719-A	NM_001080.3	ALDH5A1	Homo sapiens aldehyde dehydrogenase 5 family, member A1 (succinate-semialdehyde dehydrogenase) (ALDH5A1), nuclear gene encoding mitochondrial protein, transcript variant 2, mRNA.	SSDH;SSADH	333	67.2	-15.6667	4.95536	µ
GI_22749122-S	NM_152538.1	IGSF11	Homo sapiens immunoglobulin superfamily, member 11 (IGSF11), mRNA.	Igsf13;BT-IgSF;MGC35227	119.15	14.5	-5.63333	8.21724	µ
GI_4557354-I	NM_000633.1	BCL2	Homo sapiens B-cell CLL/lymphoma 2 (BCL2), nuclear gene encoding mitochondrial protein, transcript variant alpha, mRNA.	Bcl-2	138.25	46.8	-6.56667	2.95406	µ
GI_21265036-S	NM_014243.1	ADAMTS3	Homo sapiens a disintegrin-like and metalloprotease (reprolysin type) with thrombospondin type 1 motif, 3 (ADAMTS3), mRNA.	ADAMTS-4;KIAA0366	263.75	36.1	-13.5	7.30609	µ
GI_31742475-S	NM_004296.3	RGS6	Homo sapiens regulator of G-protein signalling 6 (RGS6), mRNA.	GAP	262.85	11.6	-14.6333	22.6595	µ
GI_27436930-S	NM_014562.2	OTX1	Homo sapiens orthodenticle homolog 1 (Drosophila) (OTX1), mRNA.	FLJ38361;MGC15736	113	48.7	-6.53333	2.32033	µ
GI_23510330-S	NM_018369.1	XTP1	Homo sapiens HBxAg transactivated protein 1 (XTP1), mRNA.	FLJ11252	230.25	31.3	-13.3333	7.35623	µ
GI_25188194-S	NM_171999.1	SALL3	Homo sapiens sal-like 3 (Drosophila) (SALL3), mRNA.		235.85	31.2	-13.9667	7.55929	µ
GI_39573717-S	NM_198947.1	CANP	Homo sapiens cancer-associated nucleoprotein (CANP), mRNA.		127	17.6	-7.53333	7.21591	µ
GI_38348419-S	NM_198573.1	UNQ470	Homo sapiens GAAI470 (UNQ470), mRNA.		186.65	75.1	-11.4	2.48535	µ
GI_7662035-S	NM_014767.1	SPOCK2	Homo sapiens sparc/osteonectin, cwcv and kazal-like domains proteoglycan (testican) 2 (SPOCK2), mRNA.	testican-2	129.15	37.5	-8.16667	3.444	µ
GI_4557762-S	NM_000253.1	MTP	Homo sapiens microsomal triglyceride transfer protein (large polypeptide, 88kDa) (MTP), mRNA.		167	21.4	-10.8333	7.80374	µ
GI_27477104-S	NM_015162.3	BG1	Homo sapiens lipidosin (BG1), mRNA.	BGM;FLJ30320;MGC14352	391.85	19.5	-25.7667	20.0949	µ
GI_24432010-S	NM_024897.2	PAQR6	Homo sapiens progestin and adipoQ receptor family member VI (PAQR6), transcript variant 1, mRNA.	FLJ22672	162.75	4	-11.4667	40.6875	µ
GI_38045935-S	NM_007218.3	RNF139	Homo sapiens ring finger protein 139 (RNF139), mRNA.	RCA1;TRC8;HRCA1;MGC31961	219.15	22	-15.5	9.96136	µ
GI_6031188-I	NM_006491.1	NOVA1	Homo sapiens neuro-oncological ventral antigen 1 (NOVA1), transcript variant 3, mRNA.	Nova-1	105.35	12	-7.53333	8.77917	µ
GI_24307904-S	NM_006108.1	SPON1	Homo sapiens spondin 1, extracellular matrix protein (SPON1), mRNA.	KIAA0762;MGC10724;f-spondin	138.4	2.2	-10	62.9091	µ
GI_4557682-S	NM_000216.1	KAL1	Homo sapiens Kallmann syndrome 1 sequence (KAL1), mRNA.	HHA;KAL;KMS;ADMLX;KALIG-1	197.15	57.7	-14.8667	3.41681	µ
GI_38683845-S	NM_153634.2	CPNE8	Homo sapiens copine VIII (CPNE8), mRNA.		181.15	23.8	-13.9667	7.61134	µ
GI_22050996-S	XM_166125.2	KIAA1274	Homo sapiens KIAA protein (similar to mouse paladin) (KIAA1274), mRNA.		221.1	67	-17.1667	3.3	µ
GI_26190613-S	NM_145307.2	PLEKHK1	Homo sapiens pleckstrin homology domain containing, family K member 1 (PLEKHK1), mRNA.	RTKN2	115.3	31.3	-9.06667	3.68371	µ
GI_21314740-S	NM_031461.2	LOC83690	Homo sapiens CocoaCrisp (LOC83690), mRNA.		190.05	18.9	-15.1333	10.0556	µ
GI_39752684-S	NM_199000.1	LHFPL3	Homo sapiens lipoma HMGIC fusion partner-like 3 (LHFPL3), mRNA.		272.65	18.3	-22.4333	14.8989	µ
GI_19923224-S	NM_002544.2	OMG	Homo sapiens oligodendrocyte myelin glycoprotein (OMG), mRNA.	OMGP	184.1	13.7	-15.5667	13.438	µ
GI_37704385-S	NM_001036.2	RYR3	Homo sapiens ryanodine receptor 3 (RYR3), mRNA.		136.8	51.3	-11.7667	2.66667	µ
GI_37541450-S	XM_061871.6	FAT3	Homo sapiens FAT3 (FAT3), mRNA.		156.5	67.9	-13.5333	2.30486	µ
GI_40217818-S	NM_032539.2	SLITRK2	Homo sapiens SLIT and NTRK-like family, member 2 (SLITRK2), mRNA.	CXorf2;SLITL1;KIAA1854	152.4	46.3	-14.1333	3.29158	µ
GI_31543623-S	NM_021082.2	SLC15A2	Homo sapiens solute carrier family 15 (H+/peptide transporter), member 2 (SLC15A2), mRNA.	PEPT2	109	2.5	-10.1667	43.6	µ
GI_19924132-I	NM_002875.2	RAD51	Homo sapiens RAD51 homolog (RecA homolog, E. coli) (S. cerevisiae) (RAD51), transcript variant 1, mRNA.	RECA;HRAD51;RAD51A;HsRad51;HsT16930	111.6	9.5	-11	11.7474	µ
GI_38570070-A	NM_006984.3	CLDN10	Homo sapiens claudin 10 (CLDN10), transcript variant 2, mRNA.	OSP-L;CPETRL3	152.15	10.5	-15.8	14.4905	µ
GI_34335274-A	NM_177427.2	P2RX7	Homo sapiens purinergic receptor P2X, ligand-gated ion channel, 7 (P2RX7), transcript variant 2, mRNA.	P2X7;MGC20089	144.5	20.7	-16.1	6.98068	µ
GI_21264593-A	NM_139182.1	CENTD1	Homo sapiens centaurin, delta 1 (CENTD1), transcript variant 2, mRNA.	ARAP2;FLJ13675;KIAA0580	119.7	23.2	-14.5	5.15948	µ
GI_37541618-S	XM_115009.4	LOC203859	Homo sapiens hypothetical protein LOC203859 (LOC203859), mRNA.		138.45	67.6	-18.0667	2.04808	µ
GI_26006850-S	NM_003719.1	PDE8B	Homo sapiens phosphodiesterase 8B (PDE8B), mRNA.		112.4	52.8	-15.0667	2.12879	µ
GI_30158015-S	XM_045271.7	KIAA1580	Homo sapiens KIAA1580 protein (KIAA1580), mRNA.		118.7	26.7	-16.3667	4.44569	µ
GI_5901931-S	NM_007015.1	LECT1	Homo sapiens leukocyte cell derived chemotaxin 1 (LECT1), mRNA.	CHM1;CHM-I;BRICD3	136.35	27.1	-19.1333	5.03137	µ
GI_6912413-S	NM_012259.1	HEY2	Homo sapiens hairy/enhancer-of-split related with YRPW motif 2 (HEY2), mRNA.	GRL;HERP1	138.5	1	-23.4333	138.5	µ
GI_27436949-S	NM_005573.2	LMNB1	Homo sapiens lamin B1 (LMNB1), mRNA.	LMN;LMN2;LMNB	142.45	30.7	-25.9	4.64007	µ
GI_12408657-A	NM_022809.1	CDC25C	Homo sapiens cell division cycle 25C (CDC25C), transcript variant 2, mRNA.	CDC25	138.15	0	-28.0333	µ	µ
GI_4505372-S	NM_002497.1	NEK2	Homo sapiens NIMA (never in mitosis gene a)-related kinase 2 (NEK2), mRNA.	NLK1;HsPK21;HsPK 21	106.8	24.2	-23.2667	4.41322	µ
